# Supplementary material for: Whole genome resequencing reveals genetic relationships and differences between three types of Hainan local pig breeds
Source: Front Vet Sci. 2025 May 30;12:1544321. doi: 10.3389/fvets.2025.1544321 (PMC12164305; doi:10.3389/fvets.2025.1544321)
Supplement: Supplementary file 1 [file Table_1.xlsx]

## Sheet: Sheet1
Table S1 Information of Samples and Whole Genome Resequencing
SampleName	Sex	Breed	RawReads	RawBases(bp)	CleanReads(bp)	CleanBases	RawQ20(%)	CleanQ20(%)	RawQ30(%)	CleanQ30(%)	RawGC(%)	CleanGC(%)	MappedReads	MappedBases(bp)	MappingRate(%)	AverageSequencingDepth	Coverage	Coverage at least 4X	Coverage at least 10X	Coverage at least 20X	Length(bp)
DT1	male	Duntou	173242694	25986404100	168123392	25218508800	96.47;95.46	96.55;95.47	91.47;89.35	91.57;89.34	44.69;44.75	44.55;44.62	164932146	24414806672	98.1	8.45	0.9699	0.8426	0.3092	0.0083	150:150
DT2	male		159638960	23945844000	155591792	23338768800	96.85;95.46	96.92;95.45	92.18;89.25	92.26;89.21	43.54;43.60	43.43;43.49	151226893	22397167211	97.19	7.61	0.9727	0.8508	0.2227	0.0043	150:150
DT3	male		144482804	21672420600	139594492	20939173800	96.46;95.73	96.56;95.76	91.49;89.87	91.62;89.88	45.38;45.39	45.22;45.26	135547394	20063084341	97.1	7.16	0.9552	0.7471	0.2021	0.0049	150:150
DT4	male		140498388	21074758200	135438416	20315762400	96.39;95.41	96.49;95.38	91.32;89.19	91.43;89.13	44.75;44.82	44.57;44.66	130994032	19385920605	96.72	6.9	0.9619	0.762	0.1702	0.0041	150:150
DT5	male		141665046	21249756900	137621904	20643285600	96.48;95.65	96.56;95.67	91.61;89.83	91.73;89.82	45.84;45.86	45.72;45.75	134768147	19944563100	97.93	6.99	0.9463	0.714	0.1915	0.0052	150:150
DT6	male		132312724	19846908600	126803410	19020511500	96.53;96.01	96.62;95.99	91.64;90.46	91.76;90.40	45.32;45.36	45.15;45.19	122792030	18179502576	96.84	6.51	0.9474	0.707	0.1451	0.0037	150:150
DT7	male		131981258	19797188700	128758778	19313816700	96.73;95.32	96.81;95.31	91.93;89.02	92.03;88.99	42.71;42.76	42.58;42.64	126291480	18702234488	98.08	6.5	0.9695	0.787	0.1233	0.003	150:150
DT9	female		115269288	17290393200	112021402	16803210300	96.56;95.11	96.66;95.12	91.57;88.51	91.69;88.50	44.32;44.38	44.18;44.25	109364222	16192537634	97.63	5.87	0.9569	0.7054	0.093	0.0022	150:150
DT10	female		149236548	22385482200	144592596	21688889400	96.42;95.28	96.52;95.27	91.42;89.03	91.54;88.99	44.85;44.89	44.70;44.76	140206588	20751777286	96.97	7.37	0.9597	0.7746	0.2209	0.0055	150:150
DT11	female		163445352	24516802800	158606164	23790924600	96.43;94.96	96.50;94.94	91.36;88.35	91.44;88.28	45.04;45.11	44.90;44.98	153198880	22667784536	96.59	7.88	0.9614	0.7994	0.2644	0.0071	150:150
DT12	female		129039468	19355920200	125105676	18765851400	96.20;94.45	96.26;94.40	90.73;87.32	90.80;87.22	44.55;44.75	44.39;44.60	121205202	17929074827	96.88	6.42	0.959	0.744	0.131	0.0028	150:150
DT13	female		164994696	24749204400	158337186	23750577900	96.23;95.14	96.31;95.09	90.92;88.69	91.00;88.57	45.55;45.65	45.35;45.46	152159104	22505607242	96.1	7.98	0.9547	0.7808	0.2695	0.0091	150:150
DT14	female		135175938	20276390700	128528146	19279221900	96.32;95.55	96.42;95.52	91.20;89.49	91.31;89.40	45.13;45.20	44.90;44.98	121958959	18047611761	94.89	6.45	0.9533	0.7236	0.1368	0.0035	150:150
DT15	female		166452366	24967854900	158925838	23838875700	96.65;95.55	96.75;95.51	91.87;89.52	91.99;89.42	46.44;46.50	46.26;46.32	127315604	18834086454	80.11	6.66	0.9405	0.6872	0.1629	0.0052	150:150
DT16	female		150011316	22501697400	144827840	21724176000	96.58;95.59	96.67;95.58	91.74;89.50	91.85;89.46	44.99;45.00	44.84;44.86	130903102	19379538407	90.39	6.81	0.9568	0.7488	0.1694	0.004	150:150
DT17	female		120032730	18004909500	115362122	17304318300	96.55;95.63	96.68;95.64	91.76;89.71	91.93;89.69	45.25;45.25	45.06;45.08	112103528	16599243728	97.18	5.98	0.9499	0.6873	0.1069	0.0027	150:150
DT18	female		143425506	21513825900	137262180	20589327000	96.28;95.10	96.40;95.08	91.18;88.68	91.33;88.62	45.30;45.36	45.07;45.14	128354240	18984581948	93.51	6.77	0.9602	0.756	0.1504	0.0042	150:150
DT19	female		149111490	22366723500	144487816	21673172400	96.54;95.65	96.62;95.64	91.56;89.57	91.65;89.53	44.76;44.82	44.62;44.69	126932567	18797740145	87.85	6.63	0.9615	0.7636	0.148	0.0036	150:150
DT20	female		131406748	19711012200	126543764	18981564600	96.61;95.39	96.75;95.38	91.79;89.14	91.96;89.07	44.42;44.41	44.22;44.24	118024130	17477654422	93.27	6.24	0.9624	0.7453	0.1134	0.0028	150:150
DT21	female		131001874	19650281100	126332768	18949915200	96.61;95.58	96.72;95.57	91.70;89.44	91.83;89.38	44.87;44.95	44.69;44.79	111234869	16470247145	88.05	5.89	0.9559	0.6984	0.0937	0.0026	150:150
DT22	female		111614422	16742163300	107325860	16098879000	96.19;94.44	96.30;94.40	90.82;87.36	90.93;87.25	44.73;44.91	44.52;44.72	100435665	14856424290	93.58	5.39	0.9507	0.6447	0.0625	0.0023	150:150
DT23	female		155289298	23293394700	150790110	22618516500	96.73;94.99	96.82;94.98	92.02;88.47	92.13;88.41	44.64;44.70	44.50;44.57	136121567	20153697826	90.27	6.88	0.9663	0.7915	0.1598	0.0039	150:150
DT24	female		159669158	23950373700	151162930	22674439500	96.54;95.74	96.60;95.71	91.57;89.78	91.66;89.69	41.67;41.70	41.36;41.39	141531804	20965930463	93.63	7.25	0.9669	0.8131	0.1999	0.005	150:150
DT25	female		129629130	19444369500	123233490	18485023500	96.41;94.67	96.50;94.60	91.34;87.80	91.45;87.65	42.85;42.92	42.55;42.62	119206119	17638463797	96.73	6.22	0.9599	0.7275	0.1127	0.0032	150:150
DT26	female		113514546	17027181900	111211300	16681695000	97.45;95.69	97.55;95.70	93.56;89.53	93.69;89.52	44.47;44.63	44.34;44.51	109390574	16207267514	98.36	5.56	0.9562	0.6765	0.069	0.0024	150:150
WC1	female	Wenchang	221804180	33270627000	218609912	32791486800	98.33;97.41	98.32;97.39	94.75;91.85	94.73;91.79	42.22;42.25	42.17;42.21	216418151	32105804882	99	13.05	0.9719	0.9376	0.7053	0.0739	150:150
WC2	female		269880220	40482033000	265104288	39765643200	98.46;96.82	98.45;96.79	95.13;90.13	95.11;90.04	42.37;42.44	42.32;42.39	262188258	38879520011	98.9	15.74	0.9734	0.9495	0.817	0.2048	150:150
WC3	female		216351988	32452798200	213148094	31972214100	98.30;97.47	98.30;97.45	94.72;92.03	94.70;91.98	42.42;42.44	42.37;42.40	211107971	31313459215	99.04	12.72	0.9715	0.9353	0.6879	0.0639	150:150
WC4	male		216470618	32470592700	213681610	32052241500	98.25;97.24	98.24;97.23	94.48;91.33	94.46;91.28	42.29;42.35	42.25;42.32	211710606	31395267273	99.08	12.74	0.9747	0.9337	0.6815	0.0686	150:150
WC5	male		273755910	41063386500	270230178	40534526700	98.31;98.00	98.30;97.99	94.91;93.71	94.90;93.68	42.30;42.29	42.27;42.27	267540484	39693327887	99	16.06	0.9759	0.9496	0.811	0.238	150:150
WC6	female		206444604	30966690600	204360814	30654122100	98.27;97.36	98.26;97.35	94.57;91.72	94.56;91.68	42.24;42.35	42.21;42.32	202496098	30031166487	99.09	12.22	0.9705	0.9314	0.6582	0.0502	150:150
WC7	female		263410288	39511543200	259134732	38870209800	98.33;97.69	98.32;97.67	94.85;92.80	94.82;92.74	42.30;42.35	42.27;42.32	256501671	38061954759	98.98	15.45	0.9727	0.9485	0.8091	0.1879	150:150
WC8	female		209018552	31352782800	206861442	31029216300	98.20;96.97	98.20;96.95	94.32;90.49	94.31;90.44	42.28;42.33	42.25;42.31	204878363	30378592033	99.04	12.37	0.9707	0.9335	0.6655	0.0503	150:150
WC9	female		226609082	33991362300	223909822	33586473300	98.30;97.41	98.29;97.40	94.69;91.91	94.67;91.86	42.62;42.68	42.58;42.65	221777985	32893382059	99.05	13.37	0.9705	0.9385	0.7216	0.0835	150:150
WC10	female		239597752	35939662800	236498270	35474740500	98.33;97.47	98.32;97.45	94.77;92.03	94.76;91.99	42.39;42.41	42.34;42.38	234308199	34755421150	99.07	14.13	0.9712	0.9422	0.7593	0.1147	150:150
WC11	female		180419170	27062875500	178243154	26736473100	98.13;97.02	98.12;97.00	94.12;90.61	94.10;90.55	42.58;42.63	42.55;42.61	176460924	26169542198	99	10.69	0.9697	0.9173	0.5392	0.0203	150:150
WC12	female		273177082	40976562300	269783538	40467530700	98.24;97.47	98.23;97.45	94.53;92.05	94.51;92.01	42.34;42.38	42.31;42.36	266409380	39518563773	98.75	16.03	0.9732	0.9497	0.8216	0.225	150:150
WC13	male		251954846	37793226900	249393244	37408986600	98.26;96.65	98.25;96.63	94.44;89.50	94.43;89.44	42.31;42.41	42.28;42.39	246885652	36606547131	98.99	14.81	0.9761	0.9461	0.7744	0.1623	150:150
WC14	male		202445154	30366773100	198645618	29796842700	98.29;97.61	98.28;97.59	94.68;92.48	94.66;92.41	42.25;42.35	42.20;42.31	196173323	29100607203	98.76	11.79	0.9736	0.9247	0.6188	0.0449	150:150
WC15	female		228826562	34323984300	226367146	33955071900	98.13;97.16	98.12;97.15	94.14;91.06	94.12;91.01	42.35;42.44	42.32;42.42	223826758	33192477864	98.88	13.48	0.972	0.9394	0.7276	0.0887	150:150
WC16	male		230560532	34584079800	227602222	34140333300	98.22;97.17	98.21;97.15	94.39;91.07	94.36;91.01	42.55;42.57	42.51;42.54	223910867	33206858542	98.38	13.45	0.9751	0.9385	0.7185	0.094	150:150
WC17	male		271901916	40785287400	268097446	40214616900	98.31;97.63	98.30;97.61	94.76;92.53	94.74;92.48	42.41;42.44	42.37;42.41	265500451	39385724266	99.03	15.95	0.9762	0.9496	0.8081	0.2254	150:150
WC18	male		268322102	40248315300	265332928	39799939200	98.33;97.64	98.32;97.62	94.80;92.58	94.79;92.54	42.51;42.53	42.48;42.51	262509483	38940264898	98.94	15.75	0.9762	0.9492	0.8023	0.2129	150:150
WC19	female		198405022	29760753300	195654548	29348182200	98.38;96.43	98.37;96.41	94.81;88.87	94.79;88.78	42.33;42.40	42.28;42.37	193662998	28713121292	98.98	11.71	0.9705	0.9269	0.6196	0.0372	150:150
WC20	female		220552466	33082869900	218341006	32751150900	98.22;97.09	98.22;97.08	94.38;90.84	94.37;90.80	42.38;42.44	42.35;42.42	215486708	31953689251	98.69	13.04	0.9708	0.9376	0.7098	0.0716	150:150
WC21	male		254087126	38113068900	251130122	37669518300	98.39;97.42	98.39;97.42	95.02;92.36	95.01;92.33	42.36;42.46	42.32;42.43	248533444	36876182753	98.97	14.99	0.975	0.9451	0.7796	0.1746	150:150
WC22	male		296882482	44532372300	292903872	43935580800	98.26;97.32	98.25;97.30	94.53;91.58	94.51;91.52	42.19;42.20	42.16;42.18	289936361	42995281450	98.99	17.37	0.9764	0.9541	0.8398	0.3172	150:150
WC23	male		203942936	30591440400	201590504	30238575600	98.16;97.19	98.15;97.17	94.20;91.12	94.18;91.06	42.32;42.43	42.28;42.40	199452438	29570684309	98.94	12.03	0.9721	0.9236	0.633	0.0481	150:150
WZS11	male	Wuzhishan	200253088	30037963200	197490028	29623504200	95.76;91.95	95.72;91.89	88.60;81.35	88.51;81.23	42.18;42.30	42.14;42.28	195384447	28734943910	98.93	11.69	0.9756	0.9311	0.618	0.0446	150:150
WZS12	male		188321290	28248193500	185566562	27834984300	95.55;91.84	95.51;91.79	87.99;80.82	87.89;80.69	42.22;42.33	42.18;42.30	183281699	26942306619	98.77	10.87	0.9766	0.9291	0.5491	0.0233	150:150
WZS13	female		185840704	27876105600	182658926	27398838900	95.60;91.63	95.55;91.56	88.11;80.40	87.99;80.25	42.10;42.23	42.05;42.19	180515462	26533112178	98.83	10.75	0.9733	0.9324	0.5448	0.0195	150:150
WZS14	female		190570502	28585575300	188262452	28239367800	95.35;90.77	95.31;90.71	87.55;78.71	87.46;78.57	41.74;41.82	41.71;41.79	186220514	27344861467	98.92	11.13	0.9721	0.9296	0.5762	0.027	150:150
WZS15	male		192876208	28931431200	190053960	28508094000	95.33;92.53	95.29;92.48	87.35;81.79	87.23;81.66	41.86;41.97	41.81;41.93	188095939	27669209334	98.97	11.17	0.9768	0.9354	0.5774	0.0272	150:150
WZS16	female		207414748	31112212200	204427620	30664143000	95.45;90.67	95.41;90.60	87.82;78.55	87.71;78.40	42.12;42.22	42.09;42.19	201862251	29637077835	98.75	12.04	0.9733	0.9405	0.649	0.0416	150:150
WZS17	female		202777568	30416635200	199275860	29891379000	95.38;92.61	95.32;92.56	87.54;81.95	87.41;81.81	42.51;42.57	42.46;42.53	196953401	28970331778	98.83	11.68	0.975	0.9484	0.6201	0.0314	150:150
WZS18	female		181901584	27285237600	179551960	26932794000	95.88;90.59	95.84;90.54	88.80;78.44	88.72;78.32	42.19;42.35	42.16;42.32	177679562	26103888105	98.96	10.63	0.9708	0.9223	0.5311	0.0207	150:150
WZS19	female		183577104	27536565600	181487868	27223180200	95.63;91.76	95.60;91.72	87.98;80.34	87.90;80.24	41.94;42.09	41.90;42.07	179729412	26433771686	99.03	10.73	0.9734	0.9344	0.5403	0.019	150:150
WZS20	female		209819716	31472957400	205787392	30868108800	95.47;92.85	95.42;92.79	87.70;82.21	87.55;82.05	42.34;42.34	42.27;42.29	203481465	29946880474	98.88	12.05	0.9739	0.9511	0.6515	0.0371	150:150
WZS21	male		263916568	39587485200	258782776	38817416400	95.57;92.99	95.52;92.96	88.00;82.45	87.87;82.35	41.93;41.86	41.88;41.83	256489756	37756567374	99.11	15.27	0.9782	0.9603	0.8038	0.1775	150:150
WZS22	female		180063444	27009516600	177875348	26681302200	95.35;91.00	95.31;90.95	87.58;79.24	87.49;79.11	42.35;42.43	42.32;42.40	175504616	25778255137	98.67	10.47	0.9716	0.9259	0.5186	0.0161	150:150
WZS23	female		187671260	28150689000	185077696	27761654400	95.64;91.53	95.60;91.48	88.28;80.43	88.19;80.31	42.03;42.19	41.99;42.16	182921694	26888775655	98.84	10.93	0.9722	0.929	0.56	0.0236	150:150
WZS24	male		196316398	29447459700	193445304	29016795600	95.27;92.23	95.22;92.18	87.29;81.23	87.17;81.10	42.44;42.49	42.39;42.45	191120510	28104492928	98.8	11.32	0.9777	0.9397	0.5902	0.0275	150:150
WZS25	male		219907124	32986068600	217065010	32559751500	98.28;97.10	98.27;97.08	94.56;90.87	94.53;90.80	42.59;42.63	42.55;42.60	214806422	31858738052	98.96	12.92	0.9751	0.9353	0.6888	0.0713	150:150
WZS26	male		245199782	36779967300	241789524	36268428600	98.36;96.85	98.35;96.83	94.79;90.15	94.77;90.08	42.55;42.61	42.50;42.58	239401031	35499341169	99.01	14.36	0.9753	0.9428	0.7543	0.1356	150:150
WZS27	male		222638944	33395841600	220436680	33065502000	98.21;97.23	98.20;97.21	94.36;91.24	94.34;91.19	42.20;42.24	42.17;42.22	218218232	32363471258	98.99	13.11	0.9752	0.9361	0.6998	0.0836	150:150
