# Supplementary material for: Whole genome resequencing reveals genetic relationships and differences between three types of Hainan local pig breeds
Source: Front Vet Sci. 2025 May 30;12:1544321. doi: 10.3389/fvets.2025.1544321 (PMC12164305; doi:10.3389/fvets.2025.1544321)
Supplement: Supplementary file 2 [file Table_2.xlsx]

## Sheet: Sheet1
Supplyment Table2 DSRs Between DT and WZS
DSR	CHROM	START	END	DSR_Length	Total_SNPs	Significant_SNPs	Extremely_Significant_SNPs	Mean_Fst_of_all_SNPs	Max_Fst	Mean_Fst_of_All_Significant_SNPs	Gene_ID	Gene_Name	Gene_biotype	MAPTYPE
DSR1	1	6278421	6278614	193	9	7	0	0.365297	0.486986	0.438283	ENSSSCG00000004032	PRKN	protein_coding	INSIDE
DSR2	1	13712073	13712335	262	5	4	0	0.372224	0.41112	0.397063	-	-	-	-
DSR3	1	20308724	20308760	36	4	4	0	0.470956	0.490993	0.470956	-	-	-	-
DSR4	1	25597283	25597664	381	8	5	0	0.336509	0.410571	0.409393	ENSSSCG00000004147	ECT2L	protein_coding	INSIDE
DSR5	1	27273492	27274141	649	6	4	0	0.334044	0.495464	0.484937	ENSSSCG00000004160	PEX7	protein_coding	INSIDE
DSR6	1	28953703	28955750	2047	5	3	1	0.383666	0.695138	0.549423	-	-	-	-
DSR7	1	29598556	29598609	53	6	5	0	0.401255	0.474451	0.460993	-	-	-	-
DSR8	1	48949826	48950304	478	5	5	0	0.466301	0.524495	0.466301	ENSSSCG00000004270	ADGRB3	protein_coding	INSIDE
DSR9	1	71341347	71341518	171	5	5	0	0.493805	0.510737	0.493805	ENSSSCG00000004366	BVES	protein_coding	INSIDE
DSR10	1	71342026	71343090	1064	11	11	0	0.54047	0.588064	0.54047	ENSSSCG00000004366	BVES	protein_coding	INSIDE
DSR11	1	75913723	75914042	319	6	5	0	0.394342	0.508261	0.4639	-	-	-	-
DSR12	1	76357048	76361243	4195	6	5	0	0.414111	0.501915	0.453499	ENSSSCG00000004402	METTL24	protein_coding	INSIDE
DSR13	1	84843607	84844072	465	5	4	1	0.535775	0.645277	0.597492	-	-	-	-
DSR14	1	99278557	99279467	910	8	8	0	0.447119	0.543805	0.447119	-	-	-	-
DSR15	1	99694026	99694040	14	4	4	0	0.43972	0.450065	0.43972	ENSSSCG00000004511	MYO5B	protein_coding	INSIDE
DSR16	1	101648438	101649186	748	6	5	0	0.503118	0.59261	0.51963	-	-	-	-
DSR17	1	102532141	102533187	1046	4	4	0	0.423986	0.454545	0.423986	ENSSSCG00000040836	DCC	protein_coding	INSIDE
DSR18	1	106503505	106503801	296	8	8	0	0.418949	0.454545	0.418949	-	-	-	-
DSR19	1	111650432	111651599	1167	5	4	0	0.378093	0.501102	0.467945	-	-	-	-
DSR20	1	116572306	116572504	198	6	5	0	0.43662	0.540083	0.514179	ENSSSCG00000004612	RAB27A	protein_coding	INSIDE
DSR21	1	116574080	116575704	1624	13	10	0	0.390363	0.539035	0.47939	ENSSSCG00000004612	RAB27A	protein_coding	INSIDE
DSR22	1	116576263	116577330	1067	5	4	0	0.461105	0.551434	0.520214	ENSSSCG00000004612	RAB27A	protein_coding	INSIDE
DSR23	1	116743176	116743562	386	5	4	0	0.506775	0.601001	0.566371	ENSSSCG00000058800	-	protein_coding	INSIDE
DSR24	1	116885544	116885900	356	5	5	0	0.441076	0.4804	0.441076	ENSSSCG00000058800	-	protein_coding	INSIDE
DSR25	1	127661835	127670703	8868	9	7	0	0.352036	0.416631	0.387898	ENSSSCG00000004695	WDR76	protein_coding	INSIDE
DSR26	1	127703943	127710991	7048	18	9	1	0.325267	0.640958	0.497144	ENSSSCG00000004695	WDR76	protein_coding	INSIDE
DSR27	1	128469696	128470739	1043	6	4	0	0.317604	0.520111	0.46843	ENSSSCG00000004717	UBR1	protein_coding	INSIDE
DSR28	1	128773699	128773749	50	4	4	0	0.42718	0.440824	0.42718	ENSSSCG00000044127	-	protein_coding	INSIDE
DSR29	1	128879458	128879949	491	4	3	2	0.541982	0.699958	0.645804	ENSSSCG00000038735	SNAP23	protein_coding	INSIDE
DSR30	1	128881274	128882927	1653	5	4	0	0.513883	0.620681	0.529111	ENSSSCG00000038735	SNAP23	protein_coding	INSIDE
DSR31	1	129270447	129270981	534	13	11	0	0.466745	0.566352	0.513781	ENSSSCG00000004733	PLA2G4D	protein_coding	INSIDE
DSR32	1	129271029	129271509	480	8	6	0	0.430415	0.477724	0.447565	-	-	-	-
DSR33	1	129272051	129272192	141	4	4	0	0.531564	0.584035	0.531564	-	-	-	-
DSR34	1	131078967	131079118	151	4	2	1	0.445531	0.639536	0.619916	-	-	-	-
DSR35	1	131154428	131156336	1908	6	4	0	0.394134	0.45818	0.447817	-	-	-	-
DSR36	1	141747400	141748068	668	6	4	0	0.371053	0.508252	0.455443	-	-	-	-
DSR37	1	141748780	141750655	1875	15	12	0	0.453493	0.578697	0.532682	-	-	-	-
DSR38	1	141753131	141753661	530	7	6	0	0.417025	0.518152	0.45807	-	-	-	-
DSR39	1	149489883	149490267	384	6	6	0	0.392741	0.416631	0.392741	-	-	-	-
DSR40	1	149505092	149505282	190	6	5	0	0.430305	0.601746	0.50642	-	-	-	-
DSR41	1	178327819	178328114	295	3	3	1	0.619022	0.707826	0.619022	-	-	-	-
DSR42	1	178329650	178334140	4490	16	10	6	0.463824	0.724663	0.637578	-	-	-	-
DSR43	1	178335372	178341692	6320	40	30	12	0.506412	0.73202	0.604068	-	-	-	-
DSR44	1	178341869	178357394	15525	106	83	33	0.526632	0.789549	0.627549	-	-	-	-
DSR45	1	178359088	178363889	4801	21	15	11	0.537303	0.789549	0.670263	-	-	-	-
DSR46	1	178366527	178377573	11046	53	35	15	0.479544	0.828488	0.63003	-	-	-	-
DSR47	1	178380190	178380259	69	2	2	2	0.699242	0.743527	0.699242	-	-	-	-
DSR48	1	178380638	178381591	953	14	9	5	0.46552	0.702394	0.624448	-	-	-	-
DSR49	1	178382610	178382655	45	3	2	1	0.482161	0.704151	0.652114	-	-	-	-
DSR50	1	178385147	178386061	914	16	9	4	0.402262	0.700287	0.607781	-	-	-	-
DSR51	1	178387316	178387573	257	2	2	1	0.660409	0.712528	0.660409	-	-	-	-
DSR52	1	178387832	178393564	5732	69	50	31	0.518853	0.788076	0.641641	-	-	-	-
DSR53	1	178559677	178560143	466	9	7	0	0.424549	0.503824	0.45051	-	-	-	-
DSR54	1	178560247	178560557	310	5	4	0	0.441502	0.52381	0.478369	-	-	-	-
DSR55	1	178563153	178563497	344	8	7	0	0.432873	0.520964	0.48186	-	-	-	-
DSR56	1	178566602	178566776	174	5	4	0	0.451666	0.507197	0.504231	-	-	-	-
DSR57	1	189332704	189334041	1337	4	4	0	0.505055	0.6	0.505055	-	-	-	-
DSR58	1	189353681	189353690	9	4	4	0	0.439401	0.441375	0.439401	-	-	-	-
DSR59	1	189392160	189396788	4628	6	5	0	0.440509	0.532937	0.461944	-	-	-	-
DSR60	1	189488379	189489400	1021	5	5	0	0.461876	0.503243	0.461876	-	-	-	-
DSR61	1	189493833	189494293	460	5	4	0	0.407156	0.471956	0.449767	-	-	-	-
DSR62	1	190001973	190002526	553	9	6	0	0.381446	0.542746	0.507121	-	-	-	-
DSR63	1	192827433	192828405	972	13	11	0	0.426279	0.575287	0.485506	ENSSSCG00000036551	AGBL1	protein_coding	INSIDE
DSR64	1	192829038	192830222	1184	15	13	0	0.474213	0.546476	0.501805	ENSSSCG00000036551	AGBL1	protein_coding	INSIDE
DSR65	1	192830843	192831885	1042	12	10	0	0.453523	0.578697	0.504351	ENSSSCG00000036551	AGBL1	protein_coding	INSIDE
DSR66	1	195543445	195543647	202	4	4	0	0.449668	0.506308	0.449668	-	-	-	-
DSR67	1	195593649	195597374	3725	6	5	0	0.41354	0.446759	0.434708	ENSSSCG00000060741	-	protein_coding	INSIDE
DSR68	1	195598511	195599934	1423	7	5	0	0.317926	0.446759	0.437096	ENSSSCG00000060741	-	protein_coding	INSIDE
DSR69	1	195604375	195604986	611	8	6	0	0.36393	0.446759	0.423681	ENSSSCG00000060741	-	protein_coding	INSIDE
DSR70	1	195639966	195640992	1026	5	4	0	0.50913	0.581403	0.561904	ENSSSCG00000060741	-	protein_coding	INSIDE
DSR71	1	195689497	195692799	3302	12	11	0	0.47888	0.601746	0.511788	-	-	-	-
DSR72	1	195695926	195703199	7273	15	10	0	0.424611	0.581403	0.489683	-	-	-	-
DSR73	1	195740310	195745833	5523	11	8	0	0.462084	0.566904	0.523865	-	-	-	-
DSR74	1	195755217	195757434	2217	18	16	0	0.474699	0.577282	0.511608	-	-	-	-
DSR75	1	203831070	203831210	140	4	4	0	0.516843	0.547211	0.516843	ENSSSCG00000040408	SAXO1	protein_coding	INSIDE
DSR76	1	208804859	208806149	1290	6	5	1	0.432209	0.633309	0.51663	-	-	-	-
DSR77	1	209061941	209063039	1098	7	4	0	0.274695	0.422273	0.396368	-	-	-	-
DSR78	1	209341487	209341929	442	6	6	0	0.450352	0.473258	0.450352	ENSSSCG00000005191	MPDZ	protein_coding	INSIDE
DSR79	1	209396959	209397618	659	5	4	0	0.420333	0.511145	0.478408	-	-	-	-
DSR80	1	209399880	209400930	1050	10	7	0	0.414613	0.52381	0.490684	-	-	-	-
DSR81	1	209412043	209415653	3610	25	15	2	0.40056	0.699958	0.537044	-	-	-	-
DSR82	1	209461312	209461540	228	4	4	0	0.367818	0.391304	0.367818	-	-	-	-
DSR83	1	209461703	209462219	516	8	7	0	0.356921	0.387732	0.363952	-	-	-	-
DSR84	1	209650409	209650513	104	8	6	0	0.359989	0.359989	0.359989	ENSSSCG00000036360	LURAP1L	protein_coding	INSIDE
DSR85	1	209658610	209659209	599	8	8	0	0.388166	0.416631	0.388166	ENSSSCG00000036360	LURAP1L	protein_coding	INSIDE
DSR86	1	210178615	210179649	1034	7	6	0	0.45142	0.545476	0.460028	-	-	-	-
DSR87	1	210293126	210293138	12	4	4	0	0.448661	0.450708	0.448661	-	-	-	-
DSR88	1	212707353	212709331	1978	7	4	2	0.378204	0.662745	0.573284	-	-	-	-
DSR89	1	231479613	231485206	5593	7	5	1	0.411202	0.65477	0.560152	-	-	-	-
DSR90	1	231498998	231499238	240	6	5	0	0.418495	0.508676	0.469817	-	-	-	-
DSR91	1	231500143	231500489	346	8	8	0	0.499228	0.581535	0.499228	-	-	-	-
DSR92	1	231500555	231500755	200	8	7	0	0.471199	0.620681	0.535597	-	-	-	-
DSR93	1	231501300	231501909	609	11	9	0	0.41829	0.511145	0.469508	-	-	-	-
DSR94	1	236328848	236330078	1230	14	12	0	0.404835	0.47472	0.448934	-	-	-	-
DSR95	1	248317665	248317930	265	5	5	0	0.482298	0.593612	0.482298	-	-	-	-
DSR96	1	248639149	248639474	325	2	2	1	0.557135	0.651964	0.557135	-	-	-	-
DSR97	1	248640163	248640265	102	6	5	0	0.357661	0.421238	0.419962	-	-	-	-
DSR98	1	248642002	248642138	136	5	4	0	0.422555	0.513072	0.440737	-	-	-	-
DSR99	1	248659312	248660108	796	7	6	0	0.402293	0.539334	0.440644	-	-	-	-
DSR100	1	248672242	248673711	1469	11	8	0	0.360372	0.540029	0.47368	-	-	-	-
DSR101	1	248936173	248936454	281	5	4	0	0.413467	0.483578	0.470232	-	-	-	-
DSR102	1	250574694	250574839	145	5	4	0	0.437484	0.447121	0.442328	-	-	-	-
DSR103	1	250576248	250576578	330	5	4	0	0.4935	0.539334	0.503807	-	-	-	-
DSR104	1	251183979	251184014	35	4	4	0	0.41486	0.41486	0.41486	ENSSSCG00000033120	PALM2AKAP2	protein_coding	INSIDE
DSR105	1	251226668	251226834	166	5	5	0	0.444276	0.473566	0.444276	-	-	-	-
DSR106	1	251461269	251461334	65	4	4	0	0.451495	0.481751	0.451495	ENSSSCG00000005455	SVEP1	protein_coding	INSIDE
DSR107	1	252066794	252066821	27	4	4	0	0.478306	0.478306	0.478306	-	-	-	-
DSR108	1	253777998	253778450	452	4	4	0	0.468051	0.497541	0.468051	-	-	-	-
DSR109	1	253779761	253779985	224	6	5	0	0.388781	0.500038	0.466266	-	-	-	-
DSR110	1	255516043	255516106	63	6	4	0	0.386067	0.482484	0.46859	-	-	-	-
DSR111	1	256799561	256800120	559	4	4	0	0.448115	0.480082	0.448115	-	-	-	-
DSR112	1	258486029	258486791	762	8	6	0	0.40375	0.52381	0.433792	-	-	-	-
DSR113	1	261357130	261357222	92	6	5	0	0.389699	0.422273	0.413065	ENSSSCG00000037508	GSN	protein_coding	INSIDE
DSR114	1	263260661	263261120	459	8	7	0	0.433884	0.525754	0.493364	-	-	-	-
DSR115	1	268551091	268551350	259	9	9	0	0.471182	0.535281	0.471182	ENSSSCG00000005636	SLC25A25	protein_coding	INSIDE
DSR116	1	270944453	270944470	17	2	2	2	0.730994	0.777778	0.730994	ENSSSCG00000005707	FIBCD1	protein_coding	INSIDE
DSR117	1	270946671	270947691	1020	11	10	2	0.544823	0.649983	0.557108	ENSSSCG00000005707	FIBCD1	protein_coding	INSIDE
DSR118	1	272766789	272767871	1082	9	6	2	0.464612	0.761805	0.59455	ENSSSCG00000028671	CEL	protein_coding	INSIDE
DSR119	1	273995438	273995539	101	5	4	1	0.460015	0.666667	0.57487	ENSSSCG00000005751	COL5A1	protein_coding	INSIDE
DSR120	1	274010111	274010296	185	5	4	0	0.458095	0.542564	0.490809	ENSSSCG00000005751	COL5A1	protein_coding	INSIDE
DSR121	1	274012866	274012928	62	4	4	0	0.522592	0.553261	0.522592	ENSSSCG00000005751	COL5A1	protein_coding	INSIDE
DSR122	1	274025942	274026269	327	5	4	0	0.462978	0.534767	0.486131	ENSSSCG00000005751	COL5A1	protein_coding	INSIDE
DSR123	2	1099512	1099674	162	6	5	0	0.459478	0.492537	0.477743	-	-	-	-
DSR124	2	1125221	1125476	255	8	8	1	0.536768	0.663545	0.536768	-	-	-	-
DSR125	2	2055971	2056665	694	5	4	0	0.393141	0.493931	0.470627	-	-	-	-
DSR126	2	2134364	2134557	193	6	5	0	0.476491	0.558616	0.505005	ENSSSCG00000012857	CARS1	protein_coding	INSIDE
DSR127	2	2135799	2135850	51	4	4	0	0.474984	0.540083	0.474984	ENSSSCG00000012857	CARS1	protein_coding	INSIDE
DSR128	2	10813704	10813917	213	5	4	0	0.418097	0.440539	0.432548	ENSSSCG00000013114	SLC15A3	protein_coding	INSIDE
DSR129	2	17246311	17246345	34	5	4	0	0.407872	0.511852	0.46674	ENSSSCG00000013276	PRDM11	protein_coding	INSIDE
DSR130	2	17324086	17324226	140	5	5	0	0.462551	0.492537	0.462551	-	-	-	-
DSR131	2	17725853	17725944	91	4	4	0	0.44835	0.507197	0.44835	-	-	-	-
DSR132	2	21703820	21705481	1661	6	3	1	0.335435	0.659111	0.574151	-	-	-	-
DSR133	2	23272811	23272838	27	4	4	0	0.411731	0.411731	0.411731	-	-	-	-
DSR134	2	25587947	25588098	151	7	5	0	0.372949	0.540083	0.476792	ENSSSCG00000028338	PAMR1	protein_coding	INSIDE
DSR135	2	28890137	28890557	420	7	6	0	0.421149	0.541993	0.470072	-	-	-	-
DSR136	2	30308739	30309350	611	3	2	1	0.363824	0.650784	0.529607	ENSSSCG00000039889	ARL14EP	protein_coding	INSIDE
DSR137	2	83349298	83349490	192	4	4	0	0.502453	0.536664	0.502453	-	-	-	-
DSR138	2	83349997	83350580	583	6	4	0	0.391587	0.469666	0.446894	-	-	-	-
DSR139	2	83351849	83351914	65	4	4	0	0.48314	0.50834	0.48314	-	-	-	-
DSR140	2	83443649	83443862	213	6	5	0	0.45363	0.557988	0.501519	-	-	-	-
DSR141	2	87743157	87743924	767	7	4	3	0.48964	0.761741	0.670085	ENSSSCG00000038535	ARSB	protein_coding	INSIDE
DSR142	2	87752251	87752383	132	8	7	0	0.558163	0.6	0.582	ENSSSCG00000038535	ARSB	protein_coding	INSIDE
DSR143	2	87757168	87757227	59	3	2	1	0.504666	0.637486	0.557187	ENSSSCG00000038535	ARSB	protein_coding	INSIDE
DSR144	2	87759128	87759267	139	7	6	0	0.471073	0.545809	0.529753	ENSSSCG00000038535	ARSB	protein_coding	INSIDE
DSR145	2	96869122	96869504	382	4	4	0	0.46579	0.480936	0.46579	-	-	-	-
DSR146	2	102353540	102353633	93	2	2	1	0.718708	0.886792	0.718708	ENSSSCG00000029805	RHOBTB3	protein_coding	INSIDE
DSR147	2	102354313	102354389	76	4	4	0	0.476215	0.487243	0.476215	ENSSSCG00000029805	RHOBTB3	protein_coding	INSIDE
DSR148	2	102778478	102785381	6903	5	4	0	0.481687	0.560973	0.513401	-	-	-	-
DSR149	2	102795933	102796646	713	8	5	1	0.42133	0.658654	0.547736	-	-	-	-
DSR150	2	103396179	103398111	1932	5	4	0	0.389572	0.511145	0.448831	ENSSSCG00000014171	ERAP1	protein_coding	INSIDE
DSR151	2	106515720	106515812	92	4	4	0	0.52831	0.545476	0.52831	-	-	-	-
DSR152	2	106920951	106923178	2227	5	3	3	0.450089	0.658095	0.656419	-	-	-	-
DSR153	2	117614261	117614317	56	2	2	2	0.647827	0.658672	0.647827	-	-	-	-
DSR154	2	117619410	117620124	714	3	2	1	0.451606	0.723739	0.572155	-	-	-	-
DSR155	2	117755697	117755899	202	6	5	0	0.48323	0.540649	0.498738	-	-	-	-
DSR156	2	118127315	118128333	1018	3	3	1	0.513967	0.627075	0.513967	-	-	-	-
DSR157	2	125043425	125043528	103	6	5	0	0.479002	0.558099	0.495902	-	-	-	-
DSR158	2	125043986	125044663	677	6	4	1	0.42883	0.630881	0.507622	-	-	-	-
DSR159	2	126059705	126059820	115	5	5	0	0.470372	0.489232	0.470372	-	-	-	-
DSR160	2	126544034	126544090	56	6	6	0	0.456653	0.506308	0.456653	ENSSSCG00000031128	PPIC	protein_coding	INSIDE
DSR161	2	132090231	132090777	546	6	4	0	0.38368	0.56942	0.516454	-	-	-	-
DSR162	2	135643415	135644048	633	9	7	1	0.489616	0.691938	0.5661	ENSSSCG00000014293	FSTL4	protein_coding	INSIDE
DSR163	2	135681496	135681942	446	4	2	1	0.41019	0.676905	0.608494	ENSSSCG00000014293	FSTL4	protein_coding	INSIDE
DSR164	2	135684013	135684088	75	4	3	3	0.595265	0.702394	0.688524	ENSSSCG00000014293	FSTL4	protein_coding	INSIDE
DSR165	2	135684969	135685094	125	3	3	1	0.58273	0.646182	0.58273	ENSSSCG00000014293	FSTL4	protein_coding	INSIDE
DSR166	2	135706003	135706137	134	5	5	0	0.542241	0.559265	0.542241	ENSSSCG00000014293	FSTL4	protein_coding	INSIDE
DSR167	2	135726042	135726085	43	4	3	1	0.523187	0.668474	0.633883	ENSSSCG00000014293	FSTL4	protein_coding	INSIDE
DSR168	2	135733049	135733103	54	2	2	1	0.66338	0.741999	0.66338	ENSSSCG00000014293	FSTL4	protein_coding	INSIDE
DSR169	2	135811918	135811960	42	4	4	0	0.513429	0.543011	0.513429	ENSSSCG00000014293	FSTL4	protein_coding	INSIDE
DSR170	2	135820636	135820963	327	2	2	1	0.62348	0.761741	0.62348	ENSSSCG00000014293	FSTL4	protein_coding	INSIDE
DSR171	2	135822080	135822145	65	3	3	3	0.636007	0.639536	0.636007	ENSSSCG00000014293	FSTL4	protein_coding	INSIDE
DSR172	2	135822908	135825472	2564	31	22	11	0.476824	0.866114	0.60806	ENSSSCG00000014293	FSTL4	protein_coding	INSIDE
DSR173	2	135829538	135830249	711	12	12	0	0.468501	0.565597	0.468501	ENSSSCG00000014293	FSTL4	protein_coding	INSIDE
DSR174	2	135831171	135831834	663	5	4	0	0.498216	0.619931	0.568718	ENSSSCG00000014293	FSTL4	protein_coding	INSIDE
DSR175	2	135832470	135832993	523	7	5	0	0.426988	0.525754	0.484827	ENSSSCG00000014293	FSTL4	protein_coding	INSIDE
DSR176	2	136839610	136839674	64	3	2	1	0.392877	0.686985	0.575322	-	-	-	-
DSR177	2	136842274	136842371	97	6	5	3	0.57483	0.686379	0.620981	-	-	-	-
DSR178	2	138274935	138275001	66	4	2	2	0.479316	0.643274	0.639711	-	-	-	-
DSR179	2	138286315	138287080	765	7	5	0	0.42419	0.557988	0.528167	-	-	-	-
DSR180	2	141549070	141550201	1131	20	11	4	0.330622	0.662745	0.546952	-	-	-	-
DSR181	2	142098642	142099141	499	9	8	0	0.514513	0.620681	0.52865	-	-	-	-
DSR182	2	142099828	142099858	30	2	2	1	0.629999	0.640958	0.629999	-	-	-	-
DSR183	2	143329161	143329223	62	2	2	2	0.695833	0.714237	0.695833	-	-	-	-
DSR184	2	143666758	143666782	24	5	4	0	0.376781	0.457789	0.436732	ENSSSCG00000025295	NDFIP1	protein_coding	INSIDE
DSR185	2	143744379	143744402	23	4	4	0	0.439842	0.452158	0.439842	-	-	-	-
DSR186	2	143756348	143756794	446	8	6	0	0.388794	0.475974	0.473277	-	-	-	-
DSR187	2	143905381	143905386	5	2	2	2	0.666667	0.666667	0.666667	-	-	-	-
DSR188	2	145509085	145509521	436	3	2	1	0.379396	0.667135	0.55889	-	-	-	-
DSR189	2	146140053	146140214	161	6	5	0	0.363766	0.431591	0.420453	-	-	-	-
DSR190	2	146497892	146497938	46	5	5	0	0.502225	0.533343	0.502225	-	-	-	-
DSR191	2	146516044	146516230	186	3	2	1	0.467232	0.729805	0.58559	-	-	-	-
DSR192	2	146926488	146927259	771	6	4	0	0.40568	0.558616	0.490286	-	-	-	-
DSR193	2	151550506	151550880	374	5	4	0	0.381646	0.41112	0.388829	-	-	-	-
DSR194	2	151552087	151552390	303	4	4	0	0.430776	0.488317	0.430776	-	-	-	-
DSR195	3	3348188	3348323	135	4	3	3	0.586085	0.73581	0.699205	-	-	-	-
DSR196	3	3353940	3354085	145	7	5	1	0.519799	0.639344	0.565764	-	-	-	-
DSR197	3	3354523	3354878	355	5	4	0	0.509234	0.573812	0.537693	-	-	-	-
DSR198	3	4585297	4586517	1220	12	10	0	0.466136	0.603358	0.490373	-	-	-	-
DSR199	3	4629195	4629230	35	5	5	0	0.424704	0.489232	0.424704	ENSSSCG00000039719	ZDHHC4	protein_coding	INSIDE
DSR200	3	4632494	4632502	8	3	2	1	0.495946	0.646182	0.620419	ENSSSCG00000039719	ZDHHC4	protein_coding	INSIDE
DSR201	3	4633192	4633357	165	6	5	1	0.513261	0.639264	0.577321	ENSSSCG00000039719	ZDHHC4	protein_coding	INSIDE
DSR202	3	4633498	4634436	938	8	4	1	0.421127	0.813495	0.643555	ENSSSCG00000039719	ZDHHC4	protein_coding	INSIDE
DSR203	3	4635292	4635734	442	5	4	0	0.398111	0.581257	0.489907	ENSSSCG00000039719	ZDHHC4	protein_coding	INSIDE
DSR204	3	4636829	4640617	3788	19	16	1	0.466153	0.670523	0.52509	ENSSSCG00000039719	ZDHHC4	protein_coding	INSIDE
DSR205	3	5204187	5204236	49	4	3	1	0.469452	0.627582	0.511688	ENSSSCG00000025940	-	protein_coding	INSIDE
DSR206	3	5205627	5205740	113	4	2	1	0.338357	0.725477	0.591312	ENSSSCG00000025940	-	protein_coding	INSIDE
DSR207	3	6820252	6820317	65	5	3	1	0.351802	0.641822	0.509595	-	-	-	-
DSR208	3	9417075	9417128	53	2	2	1	0.621678	0.661822	0.621678	ENSSSCG00000007681	CUX1	protein_coding	INSIDE
DSR209	3	11650424	11650505	81	4	4	0	0.373861	0.387732	0.373861	ENSSSCG00000007720	GTF2IRD1	protein_coding	INSIDE
DSR210	3	12926933	12927432	499	9	7	0	0.347331	0.457148	0.3914	-	-	-	-
DSR211	3	12979434	12979841	407	6	4	0	0.378096	0.513072	0.488014	-	-	-	-
DSR212	3	15400965	15401256	291	8	5	0	0.363041	0.594656	0.502408	ENSSSCG00000026457	GALNT17	protein_coding	INSIDE
DSR213	3	16041938	16042084	146	4	4	0	0.562333	0.601001	0.562333	ENSSSCG00000007733	-	protein_coding	INSIDE
DSR214	3	16068514	16068771	257	6	6	0	0.45255	0.474029	0.45255	ENSSSCG00000007733	-	protein_coding	INSIDE
DSR215	3	16069625	16069937	312	6	5	0	0.442165	0.505579	0.46194	ENSSSCG00000007733	-	protein_coding	INSIDE
DSR216	3	16070322	16070762	440	14	9	0	0.402933	0.506706	0.444788	ENSSSCG00000007733	-	protein_coding	INSIDE
DSR217	3	16098926	16099372	446	7	6	0	0.440917	0.578368	0.500537	ENSSSCG00000007733	-	protein_coding	INSIDE
DSR218	3	16205390	16205531	141	7	7	0	0.492139	0.586798	0.492139	-	-	-	-
DSR219	3	16294333	16294485	152	5	5	1	0.581173	0.658512	0.581173	-	-	-	-
DSR220	3	16357011	16357130	119	5	5	0	0.459396	0.47472	0.459396	ENSSSCG00000007735	RABGEF1	protein_coding	INSIDE
DSR221	3	16370229	16370662	433	11	8	0	0.386086	0.520964	0.48895	ENSSSCG00000007735	RABGEF1	protein_coding	INSIDE
DSR222	3	16414144	16414225	81	5	4	0	0.33383	0.416631	0.403968	ENSSSCG00000007737	TPST1	protein_coding	INSIDE
DSR223	3	16527573	16527781	208	5	4	0	0.388068	0.440824	0.403685	ENSSSCG00000007737	TPST1	protein_coding	INSIDE
DSR224	3	16528456	16528554	98	8	7	0	0.444941	0.578368	0.50835	ENSSSCG00000007737	TPST1	protein_coding	INSIDE
DSR225	3	18649728	18649918	190	7	6	0	0.558346	0.625626	0.589494	-	-	-	-
DSR226	3	18651013	18651265	252	6	5	0	0.454938	0.495294	0.473528	-	-	-	-
DSR227	3	19227793	19228027	234	2	2	1	0.63818	0.665491	0.63818	ENSSSCG00000007814	KATNIP	protein_coding	INSIDE
DSR228	3	19228512	19228718	206	2	2	1	0.581708	0.633319	0.581708	ENSSSCG00000007814	KATNIP	protein_coding	INSIDE
DSR229	3	29078980	29079421	441	4	4	0	0.528011	0.548347	0.528011	ENSSSCG00000039171	MRTFB	protein_coding	INSIDE
DSR230	3	29083280	29085268	1988	6	4	0	0.410944	0.6	0.54392	ENSSSCG00000039171	MRTFB	protein_coding	INSIDE
DSR231	3	29097034	29098824	1790	15	14	0	0.443815	0.500038	0.459415	ENSSSCG00000039171	MRTFB	protein_coding	INSIDE
DSR232	3	29101270	29101995	725	7	7	0	0.473865	0.515152	0.473865	ENSSSCG00000039171	MRTFB	protein_coding	INSIDE
DSR233	3	53140946	53141062	116	2	2	1	0.62631	0.645285	0.62631	-	-	-	-
DSR234	3	53164064	53164624	560	10	9	0	0.421253	0.471051	0.463677	ENSSSCG00000008169	TBC1D8	protein_coding	INSIDE
DSR235	3	53164822	53165222	400	6	6	0	0.45637	0.497967	0.45637	ENSSSCG00000008169	TBC1D8	protein_coding	INSIDE
DSR236	3	60892748	60892863	115	5	4	0	0.408508	0.528958	0.481943	-	-	-	-
DSR237	3	61559269	61561085	1816	13	9	2	0.422252	0.664577	0.539832	-	-	-	-
DSR238	3	61561433	61563372	1939	11	6	1	0.397677	0.695792	0.563467	-	-	-	-
DSR239	3	61889473	61890512	1039	6	5	0	0.45952	0.624753	0.4984	-	-	-	-
DSR240	3	73483138	73483202	64	4	4	0	0.475762	0.524077	0.475762	-	-	-	-
DSR241	3	74347877	74348387	510	8	6	0	0.398707	0.504407	0.464648	-	-	-	-
DSR242	3	84435786	84438925	3139	10	6	0	0.400871	0.581403	0.545899	-	-	-	-
DSR243	3	99627867	99628602	735	6	4	0	0.327106	0.507223	0.490659	-	-	-	-
DSR244	3	99691030	99692151	1121	5	5	0	0.540788	0.570103	0.540788	-	-	-	-
DSR245	3	115672421	115675006	2585	21	19	0	0.517731	0.587302	0.535621	-	-	-	-
DSR246	3	115893693	115897129	3436	21	17	0	0.434091	0.545476	0.465105	-	-	-	-
DSR247	3	117261857	117262114	257	9	9	1	0.565246	0.688379	0.565246	ENSSSCG00000008595	APOB	protein_coding	INSIDE
DSR248	3	117262415	117262905	490	10	6	1	0.404805	0.628949	0.536313	ENSSSCG00000008595	APOB	protein_coding	INSIDE
DSR249	3	117264108	117264431	323	6	5	0	0.39775	0.522802	0.47528	ENSSSCG00000008595	APOB	protein_coding	INSIDE
DSR250	3	117272830	117273837	1007	8	8	0	0.491502	0.56052	0.491502	ENSSSCG00000008595	APOB	protein_coding	INSIDE
DSR251	3	117772989	117772995	6	2	2	1	0.589493	0.691938	0.589493	-	-	-	-
DSR252	3	119303648	119303939	291	4	4	0	0.460585	0.479296	0.460585	-	-	-	-
DSR253	3	119370860	119371346	486	9	7	0	0.34392	0.440539	0.412912	-	-	-	-
DSR254	3	119374733	119375209	476	10	8	0	0.388401	0.581403	0.456058	-	-	-	-
DSR255	3	121886670	121886678	8	5	5	0	0.391304	0.391304	0.391304	ENSSSCG00000008621	NBAS	protein_coding	INSIDE
DSR256	3	123036273	123037266	993	6	4	0	0.381238	0.550624	0.468241	-	-	-	-
DSR257	3	124429680	124429804	124	5	4	0	0.346426	0.41112	0.398789	-	-	-	-
DSR258	3	124524471	124524602	131	4	4	0	0.451055	0.474029	0.451055	-	-	-	-
DSR259	3	124739277	124739907	630	8	7	3	0.505455	0.686379	0.553153	-	-	-	-
DSR260	3	124741058	124741545	487	6	6	0	0.452858	0.495294	0.452858	-	-	-	-
DSR261	3	124741732	124742563	831	10	8	0	0.443734	0.554652	0.474012	-	-	-	-
DSR262	3	128984794	128985507	713	12	10	0	0.427859	0.4839	0.450111	-	-	-	-
DSR263	3	128985754	128985953	199	7	6	0	0.456913	0.52381	0.465161	-	-	-	-
DSR264	4	3476543	3476618	75	4	4	0	0.367342	0.387732	0.367342	ENSSSCG00000005934	TRAPPC9	protein_coding	INSIDE
DSR265	4	11774900	11775108	208	4	4	1	0.526124	0.684211	0.526124	-	-	-	-
DSR266	4	14105423	14105463	40	5	4	0	0.369794	0.537537	0.459717	-	-	-	-
DSR267	4	15098884	15099795	911	5	4	0	0.448036	0.5625	0.476711	ENSSSCG00000005975	MTSS1	protein_coding	INSIDE
DSR268	4	15745460	15745964	504	13	11	0	0.403157	0.47472	0.438008	ENSSSCG00000005979	ANXA13	protein_coding	INSIDE
DSR269	4	16000211	16001582	1371	6	4	0	0.369917	0.499991	0.469344	-	-	-	-
DSR270	4	17560213	17561697	1484	9	7	0	0.421641	0.568132	0.498959	-	-	-	-
DSR271	4	23483138	23483597	459	8	7	0	0.428932	0.600076	0.457241	-	-	-	-
DSR272	4	26714900	26715658	758	3	2	1	0.440823	0.684211	0.571195	-	-	-	-
DSR273	4	27441929	27442226	297	7	7	2	0.550152	0.639554	0.550152	-	-	-	-
DSR274	4	27443429	27445174	1745	6	5	0	0.423336	0.588064	0.49467	-	-	-	-
DSR275	4	39677273	39677400	127	7	6	0	0.420383	0.478306	0.447232	ENSSSCG00000006087	CPQ	protein_coding	INSIDE
DSR276	4	43833562	43833643	81	5	5	0	0.49297	0.519199	0.49297	-	-	-	-
DSR277	4	50719233	50719539	306	4	4	0	0.432541	0.471229	0.432541	ENSSSCG00000006138	ATP6V0D2	protein_coding	INSIDE
DSR278	4	50727320	50727523	203	5	5	0	0.435174	0.444585	0.435174	ENSSSCG00000006138	ATP6V0D2	protein_coding	INSIDE
DSR279	4	50741241	50742655	1414	5	4	0	0.404746	0.501915	0.476712	ENSSSCG00000006138	ATP6V0D2	protein_coding	INSIDE
DSR280	4	51222262	51222312	50	4	4	0	0.473608	0.501606	0.473608	-	-	-	-
DSR281	4	59898272	59899002	730	7	6	0	0.461784	0.487985	0.464383	-	-	-	-
DSR282	4	74933090	74933654	564	4	4	0	0.531737	0.602152	0.531737	-	-	-	-
DSR283	4	79425851	79426094	243	5	4	0	0.361459	0.52381	0.449298	-	-	-	-
DSR284	4	79672525	79672899	374	7	4	0	0.276602	0.517693	0.457623	-	-	-	-
DSR285	4	79676116	79676381	265	5	4	0	0.410997	0.455459	0.411889	ENSSSCG00000006273	MCM4	protein_coding	INSIDE
DSR286	4	79720188	79720386	198	5	4	0	0.415631	0.511145	0.436205	ENSSSCG00000006274	PRKDC	protein_coding	INSIDE
DSR287	4	79891402	79895224	3822	5	4	0	0.353021	0.41112	0.388829	ENSSSCG00000006277	SPIDR	protein_coding	INSIDE
DSR288	4	80095928	80100415	4487	7	4	0	0.365933	0.446759	0.419317	ENSSSCG00000006277	SPIDR	protein_coding	INSIDE
DSR289	4	80241720	80241980	260	2	2	1	0.641428	0.66028	0.641428	-	-	-	-
DSR290	4	80272575	80273024	449	4	4	0	0.522529	0.580022	0.522529	-	-	-	-
DSR291	4	80747519	80748098	579	7	5	0	0.326996	0.47472	0.43015	-	-	-	-
DSR292	4	81436969	81436971	2	2	2	2	0.647039	0.647039	0.647039	ENSSSCG00000006289	F5	protein_coding	INSIDE
DSR293	4	81442184	81442508	324	5	4	0	0.470342	0.561037	0.510775	ENSSSCG00000006289	F5	protein_coding	INSIDE
DSR294	4	82140474	82141241	767	4	4	0	0.453018	0.535281	0.453018	-	-	-	-
DSR295	4	82228658	82229414	756	9	6	0	0.437972	0.500038	0.469143	-	-	-	-
DSR296	4	82679220	82679470	250	6	5	0	0.374235	0.416631	0.382415	ENSSSCG00000006299	TBX19	protein_coding	INSIDE
DSR297	4	82691527	82691706	179	7	7	0	0.409812	0.478306	0.409812	ENSSSCG00000006299	TBX19	protein_coding	INSIDE
DSR298	4	82699189	82700177	988	13	11	0	0.414662	0.454545	0.426874	-	-	-	-
DSR299	4	82707545	82708802	1257	7	6	0	0.433471	0.511145	0.450161	-	-	-	-
DSR300	4	82711521	82711676	155	6	6	0	0.389388	0.446759	0.389388	-	-	-	-
DSR301	4	82713400	82714319	919	11	10	0	0.437334	0.538462	0.444706	ENSSSCG00000031617	SFT2D2	protein_coding	INSIDE
DSR302	4	82717544	82717689	145	4	4	0	0.368235	0.391304	0.368235	ENSSSCG00000031617	SFT2D2	protein_coding	INSIDE
DSR303	4	82721912	82721944	32	4	4	0	0.460229	0.478306	0.460229	ENSSSCG00000031617	SFT2D2	protein_coding	INSIDE
DSR304	4	82724611	82724692	81	4	4	0	0.403075	0.416631	0.403075	ENSSSCG00000031617	SFT2D2	protein_coding	INSIDE
DSR305	4	82724793	82724851	58	4	4	0	0.394957	0.416631	0.394957	ENSSSCG00000031617	SFT2D2	protein_coding	INSIDE
DSR306	4	83127963	83134192	6229	18	15	1	0.48693	0.662745	0.557604	ENSSSCG00000006305	ADCY10	protein_coding	INSIDE
DSR307	4	83153050	83153632	582	5	5	0	0.522045	0.600076	0.522045	ENSSSCG00000006305	ADCY10	protein_coding	INSIDE
DSR308	4	83153748	83155176	1428	7	7	0	0.551092	0.603501	0.551092	ENSSSCG00000006305	ADCY10	protein_coding	INSIDE
DSR309	4	83156633	83156913	280	5	5	0	0.539664	0.584761	0.539664	ENSSSCG00000006305	ADCY10	protein_coding	INSIDE
DSR310	4	83160178	83162258	2080	9	6	0	0.434563	0.625527	0.53452	ENSSSCG00000006305	ADCY10	protein_coding	INSIDE
DSR311	4	83174245	83177234	2989	6	4	0	0.3334	0.588794	0.488793	ENSSSCG00000006305	ADCY10	protein_coding	INSIDE
DSR312	4	83178338	83180145	1807	15	11	0	0.391558	0.590953	0.479042	ENSSSCG00000006305	ADCY10	protein_coding	INSIDE
DSR313	4	83384281	83385402	1121	7	5	0	0.363001	0.443889	0.404925	ENSSSCG00000006307	RCSD1	protein_coding	INSIDE
DSR314	4	83388993	83390304	1311	7	6	0	0.492551	0.590953	0.535421	ENSSSCG00000006307	RCSD1	protein_coding	INSIDE
DSR315	4	83401755	83402281	526	5	4	0	0.469282	0.555273	0.489905	ENSSSCG00000006307	RCSD1	protein_coding	INSIDE
DSR316	4	83405696	83411522	5826	38	32	2	0.496706	0.684211	0.569567	-	-	-	-
DSR317	4	83412099	83415780	3681	16	8	1	0.310354	0.640958	0.531483	-	-	-	-
DSR318	4	83416778	83418369	1591	6	4	0	0.32795	0.508676	0.485469	-	-	-	-
DSR319	4	83419757	83421133	1376	5	5	0	0.510187	0.545476	0.510187	-	-	-	-
DSR320	4	83441453	83441884	431	6	5	0	0.404918	0.619153	0.478254	-	-	-	-
DSR321	4	83443464	83444096	632	6	4	0	0.337979	0.441642	0.407184	-	-	-	-
DSR322	4	83453656	83453676	20	4	4	0	0.359989	0.359989	0.359989	-	-	-	-
DSR323	4	83457738	83458167	429	6	4	0	0.328036	0.505579	0.427232	-	-	-	-
DSR324	4	83507562	83510097	2535	9	4	1	0.348982	0.710926	0.574166	ENSSSCG00000006309	CD247	protein_coding	INSIDE
DSR325	4	83528916	83529646	730	7	5	0	0.390004	0.47472	0.431932	ENSSSCG00000006309	CD247	protein_coding	INSIDE
DSR326	4	83531426	83532632	1206	5	4	0	0.442286	0.517184	0.47091	ENSSSCG00000006309	CD247	protein_coding	INSIDE
DSR327	4	83588436	83589175	739	4	4	0	0.528092	0.6	0.528092	-	-	-	-
DSR328	4	83635021	83639795	4774	16	10	5	0.441148	0.703558	0.6058	ENSSSCG00000006310	POU2F1	protein_coding	INSIDE
DSR329	4	83642537	83642764	227	2	2	1	0.624439	0.686379	0.624439	ENSSSCG00000006310	POU2F1	protein_coding	INSIDE
DSR330	4	83655110	83655819	709	3	3	1	0.585486	0.627075	0.585486	ENSSSCG00000006310	POU2F1	protein_coding	INSIDE
DSR331	4	83711996	83713878	1882	4	2	2	0.374485	0.65891	0.657064	ENSSSCG00000006310	POU2F1	protein_coding	INSIDE
DSR332	4	83738272	83740356	2084	2	2	1	0.609886	0.66044	0.609886	ENSSSCG00000006310	POU2F1	protein_coding	INSIDE
DSR333	4	83813715	83814727	1012	2	2	2	0.798873	0.83594	0.798873	-	-	-	-
DSR334	4	83821756	83823559	1803	13	10	9	0.64356	0.799024	0.747087	-	-	-	-
DSR335	4	83823755	83823859	104	4	2	1	0.465122	0.793848	0.59691	-	-	-	-
DSR336	4	83824703	83828640	3937	57	38	13	0.413932	0.797447	0.536506	-	-	-	-
DSR337	4	83829644	83839325	9681	74	60	58	0.645793	0.83813	0.747673	-	-	-	-
DSR338	4	83842084	83848108	6024	46	38	25	0.567577	0.837897	0.653513	-	-	-	-
DSR339	4	83849241	83852010	2769	9	8	4	0.549375	0.837897	0.601158	-	-	-	-
DSR340	4	83854124	83855354	1230	5	5	2	0.497326	0.668474	0.497326	-	-	-	-
DSR341	4	83855622	83877582	21960	104	84	28	0.45423	0.828488	0.522857	ENSSSCG00000006311	STYXL2	protein_coding	PARTIALLY INSIDE
DSR342	4	83879275	83880958	1683	6	4	2	0.442349	0.764758	0.59497	ENSSSCG00000006311	STYXL2	protein_coding	INSIDE
DSR343	4	83881451	83885977	4526	23	14	4	0.406482	0.699958	0.533308	ENSSSCG00000006311	STYXL2	protein_coding	INSIDE
DSR344	4	83901787	83905286	3499	9	6	1	0.467763	0.640958	0.551299	ENSSSCG00000006311	STYXL2	protein_coding	PARTIALLY INSIDE
DSR344	4	83901787	83905286	3499	9	6	1	0.467763	0.640958	0.551299	ENSSSCG00000006312	GPA33	protein_coding	PARTIALLY INSIDE
DSR345	4	83906474	83907947	1473	7	5	0	0.385552	0.511145	0.465946	ENSSSCG00000006312	GPA33	protein_coding	INSIDE
DSR346	4	84141691	84141955	264	6	5	0	0.441683	0.537547	0.458022	-	-	-	-
DSR347	4	84303294	84304310	1016	6	4	0	0.420621	0.56116	0.485358	-	-	-	-
DSR348	4	84373987	84374331	344	6	6	0	0.454363	0.511145	0.454363	-	-	-	-
DSR349	4	84388009	84388804	795	5	4	0	0.42013	0.478306	0.449372	-	-	-	-
DSR350	4	84843236	84844149	913	11	9	0	0.462734	0.573686	0.48409	ENSSSCG00000039867	UCK2	protein_coding	INSIDE
DSR351	4	85147054	85147241	187	4	4	0	0.440638	0.446759	0.440638	-	-	-	-
DSR352	4	85851072	85851340	268	5	4	0	0.367527	0.4855	0.459402	-	-	-	-
DSR353	4	86321670	86322167	497	5	4	0	0.375581	0.474029	0.434137	-	-	-	-
DSR354	4	86322267	86322879	612	17	16	0	0.45625	0.545476	0.483192	-	-	-	-
DSR355	4	86807515	86809640	2125	9	5	1	0.411638	0.699958	0.566453	-	-	-	-
DSR356	4	86811018	86811312	294	5	5	0	0.578753	0.619153	0.578753	-	-	-	-
DSR357	4	88158282	88158962	680	6	6	0	0.493024	0.546016	0.493024	ENSSSCG00000006344	-	protein_coding	INSIDE
DSR358	4	88159767	88160111	344	5	5	0	0.417407	0.478306	0.417407	ENSSSCG00000006344	-	protein_coding	INSIDE
DSR359	4	88162542	88165810	3268	20	17	0	0.421153	0.52381	0.46177	ENSSSCG00000006344	-	protein_coding	INSIDE
DSR360	4	103214318	103223042	8724	8	6	1	0.418524	0.627832	0.502442	ENSSSCG00000006730	MAN1A2	protein_coding	PARTIALLY INSIDE
DSR361	4	108955523	108955621	98	5	4	0	0.479128	0.56052	0.516045	ENSSSCG00000006792	PGB	protein_coding	INSIDE
DSR362	4	108963481	108963613	132	4	4	0	0.513128	0.533831	0.513128	-	-	-	-
DSR363	4	111777357	111777404	47	3	2	2	0.498387	0.642845	0.641095	-	-	-	-
DSR364	4	113962283	113963232	949	7	6	0	0.429438	0.513546	0.440735	-	-	-	-
DSR365	4	113969275	113969322	47	5	5	0	0.52464	0.541109	0.52464	-	-	-	-
DSR366	4	114141363	114142704	1341	16	14	0	0.442968	0.561037	0.493572	-	-	-	-
DSR367	4	114204564	114204799	235	5	4	0	0.397272	0.416631	0.409407	-	-	-	-
DSR368	4	114268865	114269441	576	7	6	0	0.447928	0.478306	0.454546	-	-	-	-
DSR369	4	114285439	114285589	150	4	4	0	0.478306	0.478306	0.478306	-	-	-	-
DSR370	4	114288863	114289011	148	4	4	0	0.44388	0.453285	0.44388	-	-	-	-
DSR371	4	115877232	115877611	379	4	4	1	0.588565	0.643274	0.588565	-	-	-	-
DSR372	4	115962799	115962951	152	3	2	1	0.480162	0.705113	0.606895	-	-	-	-
DSR373	4	115979205	115979667	462	5	4	0	0.501092	0.620681	0.585894	-	-	-	-
DSR374	4	116135912	116136389	477	7	5	1	0.456757	0.658512	0.565494	-	-	-	-
DSR375	4	116535165	116535187	22	4	4	0	0.499985	0.565597	0.499985	-	-	-	-
DSR376	4	116578761	116578780	19	3	2	2	0.460372	0.699958	0.688573	-	-	-	-
DSR377	4	116715261	116715391	130	3	3	2	0.636013	0.699958	0.636013	-	-	-	-
DSR378	4	119125554	119125832	278	4	4	1	0.565191	0.692334	0.565191	ENSSSCG00000006877	SNX7	protein_coding	INSIDE
DSR379	4	120087127	120087166	39	5	5	0	0.451347	0.461372	0.451347	ENSSSCG00000006878	DPYD	protein_coding	INSIDE
DSR380	4	123016227	123016350	123	5	5	0	0.510785	0.533973	0.510785	-	-	-	-
DSR381	4	123595261	123595322	61	4	4	0	0.455905	0.502563	0.455905	ENSSSCG00000006893	BCAR3	protein_coding	INSIDE
DSR382	4	123775365	123775390	25	4	4	0	0.40843	0.40843	0.40843	ENSSSCG00000006894	FNBP1L	protein_coding	INSIDE
DSR383	4	125317637	125317804	167	3	3	1	0.543542	0.649996	0.543542	-	-	-	-
DSR384	4	125609798	125609983	185	6	6	0	0.493016	0.565597	0.493016	-	-	-	-
DSR385	4	125610853	125611040	187	6	5	0	0.42285	0.579776	0.478861	-	-	-	-
DSR386	4	125666155	125666184	29	4	4	4	0.726188	0.726188	0.726188	-	-	-	-
DSR387	4	125741967	125741968	1	2	2	2	0.646671	0.646671	0.646671	ENSSSCG00000022534	ZNF644	protein_coding	INSIDE
DSR388	4	125930596	125930855	259	7	5	0	0.394616	0.61904	0.552463	-	-	-	-
DSR389	4	126533503	126533505	2	2	2	2	0.636147	0.636147	0.636147	-	-	-	-
DSR390	4	128076356	128076830	474	7	4	1	0.338772	0.646182	0.508087	-	-	-	-
DSR391	4	128084855	128085183	328	7	3	1	0.32374	0.668474	0.506287	-	-	-	-
DSR392	4	128096956	128096997	41	4	4	0	0.492537	0.492537	0.492537	-	-	-	-
DSR393	4	128099749	128101362	1613	10	6	4	0.474818	0.741999	0.605598	-	-	-	-
DSR394	4	128283674	128284801	1127	12	7	1	0.39643	0.639344	0.559202	-	-	-	-
DSR395	4	128290221	128294838	4617	16	8	2	0.390732	0.703723	0.549186	-	-	-	-
DSR396	4	128298942	128300131	1189	19	17	1	0.517024	0.639344	0.554799	-	-	-	-
DSR397	4	128300765	128301307	542	2	2	1	0.5741	0.694915	0.5741	-	-	-	-
DSR398	4	128314813	128315087	274	6	3	1	0.391265	0.639344	0.575384	-	-	-	-
DSR399	4	128317078	128317080	2	2	2	2	0.639344	0.639344	0.639344	-	-	-	-
DSR400	5	830225	832740	2515	15	9	2	0.428333	0.746175	0.524144	-	-	-	-
DSR401	5	1903658	1903847	189	10	8	0	0.395064	0.474029	0.469843	-	-	-	-
DSR402	5	2594468	2594568	100	5	4	1	0.47215	0.658512	0.516331	ENSSSCG00000000955	TBC1D22A	protein_coding	INSIDE
DSR403	5	2632888	2632941	53	4	4	0	0.45538	0.478491	0.45538	ENSSSCG00000000955	TBC1D22A	protein_coding	INSIDE
DSR404	5	2640560	2640985	425	16	10	1	0.356038	0.659111	0.524269	ENSSSCG00000000955	TBC1D22A	protein_coding	INSIDE
DSR405	5	2646993	2648190	1197	19	15	1	0.440794	0.699958	0.549138	ENSSSCG00000000955	TBC1D22A	protein_coding	INSIDE
DSR406	5	2655445	2655476	31	3	3	2	0.661621	0.799561	0.661621	ENSSSCG00000000955	TBC1D22A	protein_coding	INSIDE
DSR407	5	2659299	2659366	67	2	2	2	0.675774	0.680362	0.675774	ENSSSCG00000000955	TBC1D22A	protein_coding	INSIDE
DSR408	5	2661935	2662000	65	4	3	1	0.410803	0.649983	0.544321	ENSSSCG00000000955	TBC1D22A	protein_coding	INSIDE
DSR409	5	2664177	2664293	116	4	3	1	0.475432	0.75248	0.59922	ENSSSCG00000000955	TBC1D22A	protein_coding	INSIDE
DSR410	5	2860726	2860756	30	4	4	0	0.387732	0.387732	0.387732	ENSSSCG00000038763	CERK	protein_coding	INSIDE
DSR411	5	2975066	2975113	47	4	4	0	0.424471	0.446759	0.424471	-	-	-	-
DSR412	5	3139539	3139593	54	2	2	1	0.623344	0.666667	0.623344	ENSSSCG00000031361	CELSR1	protein_coding	INSIDE
DSR413	5	3987901	3990471	2570	26	19	1	0.434393	0.629236	0.536517	ENSSSCG00000032971	SMC1B	protein_coding	INSIDE
DSR414	5	4908530	4908628	98	5	4	0	0.490034	0.615668	0.516154	ENSSSCG00000000024	PARVB	protein_coding	INSIDE
DSR415	5	5547915	5548604	689	7	5	0	0.369558	0.536865	0.472629	-	-	-	-
DSR416	5	6498461	6498847	386	11	7	2	0.399401	0.645241	0.542485	ENSSSCG00000032171	TCF20	protein_coding	INSIDE
DSR417	5	7143593	7143779	186	3	2	1	0.468475	0.633307	0.62441	ENSSSCG00000035152	TEF	protein_coding	INSIDE
DSR418	5	7155640	7155698	58	7	6	0	0.456939	0.518465	0.489729	ENSSSCG00000033036	ZC3H7B	protein_coding	INSIDE
DSR419	5	7196066	7196443	377	8	6	0	0.403402	0.456346	0.443871	ENSSSCG00000033036	ZC3H7B	protein_coding	INSIDE
DSR420	5	7426893	7430629	3736	63	51	34	0.535742	0.789587	0.638574	-	-	-	-
DSR421	5	26584790	26585270	480	3	2	1	0.416869	0.629129	0.505264	-	-	-	-
DSR422	5	27423470	27423550	80	5	4	0	0.390401	0.450065	0.450065	ENSSSCG00000036751	PPM1H	protein_coding	INSIDE
DSR423	5	30281787	30283186	1399	11	8	0	0.46869	0.587302	0.498889	-	-	-	-
DSR424	5	30283345	30284338	993	11	9	0	0.421315	0.459645	0.449822	-	-	-	-
DSR425	5	36150043	36150319	276	6	5	0	0.459691	0.501915	0.466464	-	-	-	-
DSR426	5	52468794	52470199	1405	10	9	0	0.50036	0.581257	0.515411	ENSSSCG00000028662	PDE3A	protein_coding	INSIDE
DSR427	5	57315779	57315780	1	2	2	1	0.569933	0.629129	0.569933	-	-	-	-
DSR428	5	59399476	59399685	209	3	2	1	0.502536	0.668474	0.614497	ENSSSCG00000039316	GSG1	protein_coding	INSIDE
DSR429	5	59680386	59685454	5068	13	8	1	0.391876	0.627075	0.485128	-	-	-	-
DSR430	5	59687859	59688345	486	6	5	0	0.423436	0.619153	0.497223	-	-	-	-
DSR431	5	59688947	59690505	1558	8	5	0	0.419748	0.490315	0.462019	-	-	-	-
DSR432	5	59701839	59703252	1413	18	15	0	0.453721	0.6	0.491098	-	-	-	-
DSR433	5	59711435	59713451	2016	17	15	7	0.54091	0.744242	0.593364	-	-	-	-
DSR434	5	59721222	59723036	1814	5	4	0	0.431588	0.546876	0.52135	-	-	-	-
DSR435	5	59726648	59732755	6107	7	5	2	0.454626	0.747573	0.587762	ENSSSCG00000037144	CDKN1B	protein_coding	PARTIALLY INSIDE
DSR436	5	59734060	59740265	6205	8	6	0	0.478461	0.619894	0.536933	ENSSSCG00000037144	CDKN1B	protein_coding	PARTIALLY INSIDE
DSR437	5	61154542	61156544	2002	9	8	0	0.449908	0.548346	0.504989	ENSSSCG00000037609	-	protein_coding	INSIDE
DSR438	5	61159029	61160503	1474	11	9	0	0.45035	0.535355	0.465324	ENSSSCG00000037609	-	protein_coding	INSIDE
DSR439	5	74875863	74877252	1389	8	6	0	0.357053	0.446759	0.416493	ENSSSCG00000000798	TWF1	protein_coding	INSIDE
DSR440	5	93795947	93796191	244	5	4	0	0.33401	0.416631	0.416631	-	-	-	-
DSR441	5	98336008	98336194	186	7	6	0	0.40747	0.478306	0.453159	-	-	-	-
DSR442	6	835743	836085	342	6	5	0	0.456082	0.483578	0.461396	ENSSSCG00000002648	CBFA2T3	protein_coding	INSIDE
DSR443	6	886599	887038	439	4	4	0	0.460194	0.52381	0.460194	ENSSSCG00000002645	GALNS	protein_coding	INSIDE
DSR444	6	2623673	2623924	251	6	5	0	0.454297	0.574257	0.47849	-	-	-	-
DSR445	6	4715794	4715921	127	4	4	0	0.421238	0.421238	0.421238	-	-	-	-
DSR446	6	5070406	5070675	269	5	4	0	0.446144	0.529835	0.487625	ENSSSCG00000002684	CDH13	protein_coding	INSIDE
DSR447	6	19744484	19745176	692	13	8	4	0.482702	0.702128	0.620302	-	-	-	-
DSR448	6	19872275	19872400	125	5	4	1	0.472174	0.646182	0.520855	ENSSSCG00000002807	USB1	protein_coding	INSIDE
DSR449	6	19873135	19873250	115	5	4	0	0.411506	0.584912	0.496532	ENSSSCG00000002807	USB1	protein_coding	INSIDE
DSR450	6	19876256	19876554	298	5	5	0	0.509453	0.569239	0.509453	-	-	-	-
DSR451	6	21198828	21199940	1112	7	5	0	0.388503	0.545476	0.48436	-	-	-	-
DSR452	6	32805797	32806248	451	6	4	0	0.471642	0.573686	0.517072	-	-	-	-
DSR453	6	33029515	33029570	55	5	5	0	0.442597	0.487243	0.442597	-	-	-	-
DSR454	6	33134183	33134221	38	6	4	0	0.30761	0.387732	0.380797	-	-	-	-
DSR455	6	37901392	37902154	762	12	10	0	0.427621	0.625716	0.491601	ENSSSCG00000036874	MYLK3	protein_coding	INSIDE
DSR456	6	37903811	37904164	353	9	7	2	0.479968	0.648755	0.545467	ENSSSCG00000036874	MYLK3	protein_coding	INSIDE
DSR457	6	37904502	37905266	764	12	11	0	0.512594	0.586696	0.525617	ENSSSCG00000036874	MYLK3	protein_coding	INSIDE
DSR458	6	37909038	37909130	92	5	4	0	0.388147	0.450644	0.43806	ENSSSCG00000036874	MYLK3	protein_coding	INSIDE
DSR459	6	38051923	38052107	184	5	4	0	0.430323	0.525713	0.480961	ENSSSCG00000002849	SHCBP1	protein_coding	INSIDE
DSR460	6	39516392	39516583	191	7	6	0	0.424571	0.475241	0.454185	-	-	-	-
DSR461	6	40855587	40855601	14	4	4	0	0.429713	0.429713	0.429713	-	-	-	-
DSR462	6	43482769	43483484	715	6	4	0	0.425125	0.546876	0.523047	ENSSSCG00000035222	CHST8	protein_coding	INSIDE
DSR463	6	43483651	43484067	416	6	5	0	0.455512	0.568119	0.508558	ENSSSCG00000035222	CHST8	protein_coding	INSIDE
DSR464	6	92546267	92546781	514	6	5	0	0.367617	0.416631	0.409585	ENSSSCG00000034647	MRPS15	protein_coding	INSIDE
DSR465	6	107765229	107765556	327	7	5	0	0.44849	0.527356	0.477656	-	-	-	-
DSR466	6	138466932	138467532	600	5	4	0	0.452902	0.464244	0.453704	-	-	-	-
DSR467	6	144138925	144139185	260	6	6	0	0.449798	0.525596	0.449798	-	-	-	-
DSR468	6	151319834	151320094	260	2	2	1	0.578491	0.682736	0.578491	ENSSSCG00000023243	NFIA	protein_coding	INSIDE
DSR469	6	151327378	151327742	364	5	4	0	0.41873	0.539726	0.513337	ENSSSCG00000023243	NFIA	protein_coding	INSIDE
DSR470	6	153077343	153077458	115	4	4	0	0.53203	0.568119	0.53203	ENSSSCG00000003828	FGGY	protein_coding	INSIDE
DSR471	6	156270811	156272692	1881	16	11	1	0.447378	0.700356	0.531609	-	-	-	-
DSR472	6	164863068	164863324	256	7	5	0	0.388725	0.488317	0.486315	-	-	-	-
DSR473	6	165491873	165492841	968	12	9	0	0.423352	0.586169	0.462092	ENSSSCG00000003913	MAST2	protein_coding	INSIDE
DSR474	6	165528761	165528777	16	2	2	1	0.554413	0.668474	0.554413	ENSSSCG00000003913	MAST2	protein_coding	INSIDE
DSR475	6	166033012	166033241	229	6	5	2	0.536921	0.674459	0.588746	-	-	-	-
DSR476	6	166106044	166106096	52	6	5	0	0.353925	0.447461	0.424344	-	-	-	-
DSR477	6	166108018	166108993	975	7	6	0	0.494311	0.585513	0.531964	-	-	-	-
DSR478	6	166110774	166111294	520	9	6	2	0.356203	0.758403	0.52633	-	-	-	-
DSR479	6	166113472	166113662	190	6	5	0	0.52545	0.616588	0.552763	-	-	-	-
DSR480	6	166359934	166360189	255	4	4	0	0.408572	0.408572	0.408572	ENSSSCG00000029808	EIF2B3	protein_coding	INSIDE
DSR481	6	167361169	167361975	806	14	12	0	0.407251	0.4892	0.444982	-	-	-	-
DSR482	7	2464771	2465126	355	7	4	0	0.308311	0.588064	0.536968	-	-	-	-
DSR483	7	12361592	12361781	189	4	4	0	0.456465	0.4839	0.456465	ENSSSCG00000001065	ATXN1	protein_coding	INSIDE
DSR484	7	21133110	21133629	519	4	3	1	0.511088	0.780067	0.563606	ENSSSCG00000001156	ZNF322	protein_coding	INSIDE
DSR485	7	26905542	26906525	983	7	6	0	0.458463	0.588709	0.519252	ENSSSCG00000001486	LRRC1	protein_coding	INSIDE
DSR486	7	30565295	30568998	3703	5	4	0	0.374641	0.437426	0.414242	ENSSSCG00000001527	ILRUN	protein_coding	INSIDE
DSR487	7	33148998	33149064	66	5	4	0	0.363108	0.475241	0.438766	-	-	-	-
DSR488	7	34534991	34535510	519	9	8	0	0.467893	0.496497	0.495585	-	-	-	-
DSR489	7	34539065	34539691	626	4	4	0	0.525377	0.537537	0.525377	-	-	-	-
DSR490	7	45827742	45829021	1279	17	14	1	0.452639	0.655587	0.503316	ENSSSCG00000001746	PKHD1	protein_coding	INSIDE
DSR491	7	45891043	45891658	615	5	4	0	0.431345	0.4804	0.461646	ENSSSCG00000001746	PKHD1	protein_coding	INSIDE
DSR492	7	45948098	45948607	509	6	4	0	0.391752	0.454545	0.443408	-	-	-	-
DSR493	7	45956094	45956242	148	6	4	0	0.326851	0.444585	0.444585	-	-	-	-
DSR494	7	46088766	46089193	427	5	5	0	0.430013	0.47472	0.430013	ENSSSCG00000025488	MCM3	protein_coding	INSIDE
DSR495	7	46089894	46090202	308	4	4	0	0.397544	0.418805	0.397544	ENSSSCG00000025488	MCM3	protein_coding	INSIDE
DSR496	7	46810551	46810773	222	5	5	0	0.418121	0.433163	0.418121	-	-	-	-
DSR497	7	47597692	47597940	248	2	2	2	0.660167	0.661822	0.660167	-	-	-	-
DSR498	7	47600715	47600878	163	3	3	1	0.589654	0.66028	0.589654	-	-	-	-
DSR499	7	48021716	48021717	1	2	2	1	0.578018	0.688379	0.578018	-	-	-	-
DSR500	7	50333971	50334641	670	3	2	1	0.46741	0.654958	0.571471	-	-	-	-
DSR501	7	50340403	50342222	1819	22	18	7	0.534202	0.668474	0.568255	-	-	-	-
DSR502	7	55906174	55906804	630	4	2	1	0.382887	0.75248	0.647808	-	-	-	-
DSR503	7	55916563	55916699	136	4	4	0	0.481895	0.510693	0.481895	-	-	-	-
DSR504	7	55916942	55917294	352	7	4	0	0.338658	0.481751	0.450956	-	-	-	-
DSR505	7	57315675	57320891	5216	3	2	1	0.467113	0.646199	0.571026	ENSSSCG00000001869	PEAK1	protein_coding	INSIDE
DSR506	7	57378080	57378522	442	4	4	0	0.483518	0.493535	0.483518	ENSSSCG00000001869	PEAK1	protein_coding	INSIDE
DSR507	7	58794661	58794840	179	6	4	0	0.392393	0.532977	0.446401	-	-	-	-
DSR508	7	59046827	59047334	507	8	6	0	0.407228	0.47166	0.424869	-	-	-	-
DSR509	7	61641782	61646260	4478	13	11	0	0.426185	0.473258	0.434903	-	-	-	-
DSR510	7	61647386	61647704	318	5	5	0	0.463516	0.511145	0.463516	-	-	-	-
DSR511	7	61648744	61654269	5525	30	28	0	0.460508	0.511145	0.467974	-	-	-	-
DSR512	7	61658156	61659505	1349	7	6	0	0.415099	0.440539	0.421242	-	-	-	-
DSR513	7	61695954	61699909	3955	8	7	0	0.405733	0.473258	0.445465	-	-	-	-
DSR514	7	64683764	64698414	14650	41	33	2	0.46828	0.674283	0.535297	ENSSSCG00000001950	PRORP	protein_coding	INSIDE
DSR515	7	64709493	64713252	3759	5	4	0	0.46186	0.619894	0.530138	ENSSSCG00000001950	PRORP	protein_coding	INSIDE
DSR516	7	64771789	64773109	1320	6	5	0	0.401823	0.446759	0.423968	ENSSSCG00000031498	PPP2R3C	protein_coding	INSIDE
DSR517	7	66598398	66600788	2390	5	4	0	0.371225	0.478306	0.432128	ENSSSCG00000001964	NPAS3	protein_coding	INSIDE
DSR518	7	70942897	70945256	2359	15	11	1	0.492382	0.658512	0.528291	-	-	-	-
DSR519	7	76680872	76681962	1090	13	11	0	0.420142	0.4804	0.448054	ENSSSCG00000033721	-	protein_coding	INSIDE
DSR519	7	76680872	76681962	1090	13	11	0	0.420142	0.4804	0.448054	ENSSSCG00000056250	-	protein_coding	INSIDE
DSR520	7	80591280	80591558	278	6	5	0	0.469102	0.512899	0.487151	ENSSSCG00000029474	AVEN	protein_coding	INSIDE
DSR521	7	85259007	85259402	395	8	6	0	0.398943	0.454545	0.418538	-	-	-	-
DSR522	7	87444282	87444391	109	5	4	0	0.435803	0.561489	0.539652	-	-	-	-
DSR523	7	89810387	89810900	513	8	5	0	0.361524	0.478318	0.448758	-	-	-	-
DSR524	7	89820517	89820987	470	6	5	0	0.387375	0.453285	0.415504	-	-	-	-
DSR525	7	89853635	89854967	1332	5	4	0	0.415512	0.475974	0.431148	-	-	-	-
DSR526	7	90583806	90583835	29	2	2	1	0.574673	0.629236	0.574673	ENSSSCG00000002285	GPHN	protein_coding	INSIDE
DSR527	7	90712343	90713964	1621	5	4	0	0.382917	0.543136	0.478343	ENSSSCG00000002285	GPHN	protein_coding	INSIDE
DSR528	7	90721918	90726225	4307	6	4	0	0.373736	0.545809	0.500669	ENSSSCG00000002285	GPHN	protein_coding	INSIDE
DSR529	7	90809403	90810516	1113	4	4	0	0.468043	0.525713	0.468043	ENSSSCG00000002285	GPHN	protein_coding	INSIDE
DSR530	7	92149929	92150021	92	4	4	0	0.523778	0.56052	0.523778	ENSSSCG00000028877	RAD51B	protein_coding	INSIDE
DSR531	7	92664857	92664930	73	4	4	0	0.468703	0.4855	0.468703	-	-	-	-
DSR532	7	97607819	97607854	35	3	3	3	0.676224	0.752832	0.676224	-	-	-	-
DSR533	7	100899268	100899514	246	5	5	0	0.444967	0.520964	0.444967	ENSSSCG00000002408	ADCK1	protein_coding	INSIDE
DSR534	7	110865570	110865588	18	4	4	0	0.430528	0.467181	0.430528	-	-	-	-
DSR535	7	110869964	110870264	300	9	6	5	0.517409	0.708821	0.666259	-	-	-	-
DSR536	7	111404940	111405017	77	6	5	0	0.446268	0.581535	0.518296	ENSSSCG00000002429	FOXN3	protein_coding	INSIDE
DSR537	7	111836326	111836339	13	3	3	1	0.62793	0.659111	0.62793	ENSSSCG00000002431	TDP1	protein_coding	INSIDE
DSR538	7	112405680	112405785	105	4	4	0	0.396569	0.408572	0.396569	ENSSSCG00000002436	TTC7B	protein_coding	INSIDE
DSR539	7	114058217	114058335	118	5	5	0	0.441076	0.4804	0.441076	ENSSSCG00000002451	RIN3	protein_coding	INSIDE
DSR540	7	117000006	117001155	1149	13	10	1	0.417529	0.664703	0.521698	-	-	-	-
DSR541	7	117003661	117004147	486	9	7	2	0.489128	0.649983	0.595101	-	-	-	-
DSR542	7	118282543	118282620	77	5	4	0	0.369048	0.449275	0.418657	-	-	-	-
DSR543	7	119644712	119645685	973	6	4	1	0.443461	0.652385	0.508682	-	-	-	-
DSR544	7	119666313	119666473	160	5	4	0	0.391086	0.541993	0.488857	-	-	-	-
DSR545	7	119698711	119698932	221	2	2	1	0.592049	0.754386	0.592049	-	-	-	-
DSR546	7	119703841	119704061	220	6	5	5	0.598125	0.707675	0.64748	-	-	-	-
DSR547	7	119713633	119714202	569	8	5	1	0.379081	0.627075	0.586608	-	-	-	-
DSR548	7	119716726	119716841	115	4	3	2	0.536927	0.67266	0.629474	-	-	-	-
DSR549	7	119718960	119720662	1702	6	5	0	0.489922	0.612903	0.582183	-	-	-	-
DSR550	8	2840381	2840635	254	5	4	0	0.36438	0.4804	0.455245	-	-	-	-
DSR551	8	5291250	5291277	27	4	4	0	0.45818	0.45818	0.45818	ENSSSCG00000035020	STK32B	protein_coding	INSIDE
DSR552	8	12223479	12223779	300	6	5	0	0.462787	0.622053	0.512595	-	-	-	-
DSR553	8	18400431	18400532	101	7	6	0	0.468823	0.5273	0.512846	-	-	-	-
DSR554	8	21232662	21233041	379	7	5	0	0.479816	0.542564	0.499663	-	-	-	-
DSR555	8	24043483	24043680	197	5	5	0	0.434347	0.442268	0.434347	-	-	-	-
DSR556	8	29122090	29122109	19	5	4	0	0.371627	0.440098	0.440098	ENSSSCG00000008772	RELL1	protein_coding	INSIDE
DSR557	8	29286735	29286923	188	4	4	0	0.491847	0.546016	0.491847	-	-	-	-
DSR558	8	29287058	29287369	311	6	4	0	0.428328	0.489232	0.448934	-	-	-	-
DSR559	8	29340186	29340934	748	7	6	0	0.440237	0.501102	0.44731	ENSSSCG00000008773	PGM2	protein_coding	INSIDE
DSR560	8	29351985	29352021	36	3	3	1	0.501599	0.629236	0.501599	-	-	-	-
DSR561	8	29532063	29532347	284	4	4	0	0.560349	0.579776	0.560349	ENSSSCG00000028983	TBC1D1	protein_coding	INSIDE
DSR562	8	29534743	29534896	153	5	5	0	0.483651	0.543011	0.483651	ENSSSCG00000028983	TBC1D1	protein_coding	INSIDE
DSR563	8	29535812	29536164	352	7	6	0	0.397468	0.511573	0.463712	ENSSSCG00000028983	TBC1D1	protein_coding	INSIDE
DSR564	8	29536923	29537801	878	8	7	0	0.404403	0.474029	0.445603	ENSSSCG00000028983	TBC1D1	protein_coding	INSIDE
DSR565	8	29542735	29543700	965	6	5	2	0.533945	0.714237	0.611151	ENSSSCG00000028983	TBC1D1	protein_coding	INSIDE
DSR566	8	29548544	29548906	362	7	6	0	0.450288	0.606916	0.525336	ENSSSCG00000028983	TBC1D1	protein_coding	INSIDE
DSR567	8	29550217	29550655	438	9	6	1	0.429896	0.688681	0.551995	ENSSSCG00000028983	TBC1D1	protein_coding	INSIDE
DSR568	8	29550839	29551432	593	14	11	0	0.4415	0.612903	0.510717	ENSSSCG00000028983	TBC1D1	protein_coding	INSIDE
DSR569	8	29551530	29551589	59	6	5	0	0.436083	0.590953	0.523116	ENSSSCG00000028983	TBC1D1	protein_coding	INSIDE
DSR570	8	29553441	29558071	4630	24	17	4	0.437468	0.724138	0.569779	ENSSSCG00000028983	TBC1D1	protein_coding	INSIDE
DSR571	8	38664012	38665420	1408	19	15	5	0.505541	0.660784	0.586834	ENSSSCG00000008826	FRYL	protein_coding	INSIDE
DSR572	8	38712302	38713100	798	3	3	1	0.571523	0.691938	0.571523	-	-	-	-
DSR573	8	38717995	38720134	2139	9	5	1	0.358334	0.655774	0.559796	-	-	-	-
DSR574	8	75660275	75660324	49	5	4	0	0.370038	0.619153	0.46254	-	-	-	-
DSR575	8	75675106	75675919	813	7	5	0	0.412461	0.602673	0.472612	-	-	-	-
DSR576	8	101241679	101244026	2347	5	4	0	0.468479	0.572512	0.500357	ENSSSCG00000009085	NUDT6	protein_coding	INSIDE
DSR577	8	101246740	101249621	2881	10	9	0	0.415086	0.52381	0.461207	ENSSSCG00000009085	NUDT6	protein_coding	INSIDE
DSR578	8	101281125	101282382	1257	13	11	0	0.48234	0.578017	0.503346	ENSSSCG00000009085	NUDT6	protein_coding	INSIDE
DSR578	8	101281125	101282382	1257	13	11	0	0.48234	0.578017	0.503346	ENSSSCG00000036213	FGF2	protein_coding	INSIDE
DSR579	8	101283055	101288453	5398	30	24	0	0.418587	0.557712	0.471801	ENSSSCG00000036213	FGF2	protein_coding	INSIDE
DSR579	8	101283055	101288453	5398	30	24	0	0.418587	0.557712	0.471801	ENSSSCG00000009085	NUDT6	protein_coding	PARTIALLY INSIDE
DSR580	8	108949192	108950403	1211	4	4	0	0.494164	0.533888	0.494164	ENSSSCG00000009123	CAMK2D	protein_coding	INSIDE
DSR581	8	108954629	108955491	862	7	5	0	0.451429	0.513299	0.486306	ENSSSCG00000009123	CAMK2D	protein_coding	INSIDE
DSR582	8	108959534	108959637	103	2	2	1	0.558294	0.699958	0.558294	ENSSSCG00000009123	CAMK2D	protein_coding	INSIDE
DSR583	8	109941206	109942007	801	7	4	1	0.381612	0.660784	0.540681	-	-	-	-
DSR584	8	109944039	109945131	1092	5	3	1	0.366646	0.683305	0.543593	-	-	-	-
DSR585	8	118606254	118606327	73	4	4	0	0.495193	0.589859	0.495193	ENSSSCG00000009169	SLC39A8	protein_coding	INSIDE
DSR586	8	124917412	124917413	1	2	2	2	0.635587	0.635587	0.635587	-	-	-	-
DSR587	8	127966942	127967135	193	6	5	0	0.434208	0.478306	0.457934	ENSSSCG00000022986	CCSER1	protein_coding	INSIDE
DSR588	8	136957495	136958027	532	5	4	0	0.476685	0.575597	0.506924	-	-	-	-
DSR589	8	137002417	137002455	38	3	3	1	0.569699	0.627075	0.569699	ENSSSCG00000037723	CFAP299	protein_coding	INSIDE
DSR590	9	1371027	1371148	121	6	6	0	0.505241	0.546476	0.505241	-	-	-	-
DSR591	9	4166770	4166910	140	5	4	3	0.583875	0.777778	0.646511	ENSSSCG00000014670	-	protein_coding	INSIDE
DSR592	9	4167657	4168067	410	8	4	1	0.394263	0.629593	0.505097	ENSSSCG00000014670	-	protein_coding	INSIDE
DSR593	9	9249605	9249742	137	5	5	0	0.432615	0.471956	0.432615	ENSSSCG00000021702	XRRA1	protein_coding	INSIDE
DSR594	9	9251450	9251537	87	4	4	0	0.415264	0.441375	0.415264	ENSSSCG00000021702	XRRA1	protein_coding	INSIDE
DSR595	9	9685647	9685729	82	4	4	0	0.456921	0.464389	0.456921	ENSSSCG00000014853	GDPD5	protein_coding	INSIDE
DSR596	9	10415197	10415243	46	3	3	2	0.71606	0.764758	0.71606	ENSSSCG00000022347	WNT11	protein_coding	INSIDE
DSR597	9	10415554	10415726	172	3	3	2	0.624976	0.705113	0.624976	ENSSSCG00000022347	WNT11	protein_coding	INSIDE
DSR598	9	10852740	10852904	164	10	7	5	0.508328	0.795721	0.638003	ENSSSCG00000055915	-	protein_coding	INSIDE
DSR599	9	10860397	10860411	14	2	2	2	0.669714	0.684211	0.669714	ENSSSCG00000055915	-	protein_coding	INSIDE
DSR600	9	11192561	11193250	689	13	11	0	0.46084	0.577598	0.519841	-	-	-	-
DSR601	9	11276398	11276529	131	3	2	1	0.406499	0.640958	0.601812	ENSSSCG00000014876	MYO7A	protein_coding	INSIDE
DSR602	9	11283972	11284192	220	6	4	0	0.334205	0.428571	0.411548	ENSSSCG00000014876	MYO7A	protein_coding	INSIDE
DSR603	9	11285889	11285955	66	4	2	1	0.336804	0.654938	0.609779	ENSSSCG00000014876	MYO7A	protein_coding	INSIDE
DSR604	9	11286088	11286122	34	3	2	1	0.429313	0.658512	0.612054	ENSSSCG00000014876	MYO7A	protein_coding	INSIDE
DSR605	9	12600750	12600991	241	5	5	0	0.436268	0.472867	0.436268	ENSSSCG00000014892	USP35	protein_coding	INSIDE
DSR606	9	12601557	12601812	255	5	5	0	0.447054	0.4804	0.447054	ENSSSCG00000014892	USP35	protein_coding	INSIDE
DSR607	9	12602399	12602742	343	5	5	0	0.448058	0.457789	0.448058	ENSSSCG00000014892	USP35	protein_coding	INSIDE
DSR608	9	12799134	12799161	27	5	4	0	0.45815	0.561585	0.548252	ENSSSCG00000014891	GAB2	protein_coding	INSIDE
DSR609	9	12800942	12802213	1271	6	5	1	0.540012	0.710926	0.620124	ENSSSCG00000014891	GAB2	protein_coding	INSIDE
DSR610	9	13094463	13095292	829	6	4	0	0.312575	0.482043	0.454683	ENSSSCG00000014894	TENM4	protein_coding	INSIDE
DSR611	9	13106240	13108257	2017	11	11	0	0.566848	0.620681	0.566848	ENSSSCG00000014894	TENM4	protein_coding	INSIDE
DSR612	9	13108892	13109001	109	5	5	0	0.492217	0.548525	0.492217	ENSSSCG00000014894	TENM4	protein_coding	INSIDE
DSR613	9	13109328	13109685	357	6	5	0	0.430125	0.529835	0.474633	ENSSSCG00000014894	TENM4	protein_coding	INSIDE
DSR614	9	13113201	13115479	2278	13	11	4	0.561074	0.73087	0.596448	ENSSSCG00000014894	TENM4	protein_coding	INSIDE
DSR615	9	13215790	13216374	584	13	8	0	0.342519	0.512347	0.454571	ENSSSCG00000014894	TENM4	protein_coding	INSIDE
DSR616	9	13228121	13228185	64	5	4	0	0.507165	0.581535	0.563197	ENSSSCG00000014894	TENM4	protein_coding	INSIDE
DSR617	9	13228487	13228562	75	5	4	0	0.438809	0.544242	0.520198	ENSSSCG00000014894	TENM4	protein_coding	INSIDE
DSR618	9	13342573	13342880	307	8	6	0	0.430674	0.581257	0.50804	ENSSSCG00000014894	TENM4	protein_coding	INSIDE
DSR619	9	13342969	13343093	124	5	4	0	0.373525	0.533294	0.459331	ENSSSCG00000014894	TENM4	protein_coding	INSIDE
DSR620	9	14390938	14391080	142	4	3	1	0.462263	0.680362	0.575778	-	-	-	-
DSR621	9	14430420	14431399	979	12	8	0	0.372703	0.562014	0.501499	-	-	-	-
DSR622	9	14455526	14455987	461	6	4	0	0.442695	0.581403	0.546187	-	-	-	-
DSR623	9	15103362	15103403	41	4	2	1	0.45402	0.702739	0.65187	-	-	-	-
DSR624	9	15330066	15330222	156	5	4	0	0.501051	0.56462	0.523153	-	-	-	-
DSR625	9	15516764	15517023	259	4	4	0	0.497929	0.524547	0.497929	-	-	-	-
DSR626	9	15517226	15517328	102	4	4	0	0.580294	0.581535	0.580294	-	-	-	-
DSR627	9	15566768	15567233	465	5	4	0	0.408989	0.508261	0.485374	-	-	-	-
DSR628	9	15591396	15591624	228	6	5	0	0.383244	0.52381	0.459893	-	-	-	-
DSR629	9	15620345	15620428	83	5	4	0	0.449385	0.513464	0.480332	-	-	-	-
DSR630	9	17537728	17538020	292	8	6	0	0.454022	0.537537	0.492151	-	-	-	-
DSR631	9	17541362	17542057	695	8	5	0	0.42179	0.588794	0.544163	-	-	-	-
DSR632	9	18336314	18336357	43	2	2	1	0.627142	0.650784	0.627142	ENSSSCG00000014904	DLG2	protein_coding	INSIDE
DSR633	9	18984909	18985241	332	4	4	0	0.4571	0.503464	0.4571	ENSSSCG00000014904	DLG2	protein_coding	INSIDE
DSR634	9	19011977	19013990	2013	11	8	2	0.424646	0.67994	0.580982	ENSSSCG00000014904	DLG2	protein_coding	INSIDE
DSR635	9	19014589	19015544	955	5	4	0	0.523506	0.605455	0.548971	ENSSSCG00000014904	DLG2	protein_coding	INSIDE
DSR636	9	19017360	19018383	1023	23	23	1	0.542626	0.669781	0.542626	ENSSSCG00000014904	DLG2	protein_coding	INSIDE
DSR637	9	19018670	19019890	1220	24	23	3	0.541572	0.809937	0.550984	ENSSSCG00000014904	DLG2	protein_coding	INSIDE
DSR638	9	19021715	19022341	626	8	7	0	0.445918	0.533294	0.456621	ENSSSCG00000014904	DLG2	protein_coding	INSIDE
DSR639	9	19022760	19023004	244	5	5	0	0.46416	0.494942	0.46416	ENSSSCG00000014904	DLG2	protein_coding	INSIDE
DSR640	9	21447825	21448693	868	6	5	0	0.509905	0.625527	0.556476	-	-	-	-
DSR641	9	21653907	21654001	94	4	4	0	0.515738	0.568119	0.515738	-	-	-	-
DSR642	9	22391075	22391545	470	11	7	0	0.346297	0.549782	0.486728	ENSSSCG00000029865	GRM5	protein_coding	INSIDE
DSR643	9	22432470	22434718	2248	6	4	0	0.356444	0.612339	0.50046	ENSSSCG00000029865	GRM5	protein_coding	INSIDE
DSR644	9	22501360	22503761	2401	8	7	0	0.443037	0.533831	0.480742	-	-	-	-
DSR645	9	22506755	22514900	8145	37	32	4	0.506867	0.696071	0.546184	-	-	-	-
DSR646	9	24027379	24027471	92	5	4	0	0.410654	0.483179	0.472348	-	-	-	-
DSR647	9	24205264	24205311	47	5	4	0	0.400537	0.485257	0.479854	-	-	-	-
DSR648	9	24224530	24224674	144	5	4	0	0.412151	0.485257	0.467414	-	-	-	-
DSR649	9	24257900	24257935	35	4	4	0	0.450644	0.450644	0.450644	-	-	-	-
DSR650	9	24259013	24259027	14	2	2	1	0.627931	0.669115	0.627931	-	-	-	-
DSR651	9	24303191	24303296	105	4	4	0	0.42208	0.452366	0.42208	-	-	-	-
DSR652	9	26427757	26428011	254	8	7	0	0.333361	0.416631	0.380481	ENSSSCG00000030461	HEPHL1	protein_coding	INSIDE
DSR653	9	27356337	27358634	2297	9	8	0	0.501312	0.603244	0.509859	-	-	-	-
DSR654	9	29927689	29927777	88	4	4	0	0.472531	0.500038	0.472531	-	-	-	-
DSR655	9	35965693	35967038	1345	6	6	0	0.544951	0.617531	0.544951	-	-	-	-
DSR656	9	35969907	35970568	661	4	3	2	0.474773	0.669115	0.593199	ENSSSCG00000028201	CWF19L2	protein_coding	INSIDE
DSR657	9	36903424	36905819	2395	9	8	0	0.432379	0.509149	0.443054	ENSSSCG00000015010	EXPH5	protein_coding	INSIDE
DSR658	9	41333112	41333234	122	5	4	0	0.409266	0.513072	0.478248	ENSSSCG00000015049	-	protein_coding	INSIDE
DSR659	9	43224445	43224822	377	9	6	3	0.465497	0.678163	0.571431	-	-	-	-
DSR660	9	84053286	84057196	3910	6	4	0	0.366745	0.582781	0.513917	ENSSSCG00000015355	DGKB	protein_coding	INSIDE
DSR661	9	103655337	103656216	879	7	5	0	0.361488	0.536664	0.505299	ENSSSCG00000015426	RELN	protein_coding	INSIDE
DSR662	9	103656525	103656696	171	5	5	0	0.465082	0.503847	0.465082	ENSSSCG00000015426	RELN	protein_coding	INSIDE
DSR663	9	113773356	113773603	247	6	5	0	0.453431	0.503847	0.474983	ENSSSCG00000015474	PPFIA4	protein_coding	INSIDE
DSR664	9	121518972	121519429	457	10	5	3	0.406954	0.662272	0.605394	ENSSSCG00000032621	TOR1AIP1	protein_coding	INSIDE
DSR665	9	121700940	121702802	1862	5	4	0	0.447123	0.590953	0.55879	ENSSSCG00000062714	CEP350	protein_coding	INSIDE
DSR666	9	121706994	121708544	1550	5	3	1	0.356302	0.655218	0.593327	ENSSSCG00000062714	CEP350	protein_coding	INSIDE
DSR667	9	121790518	121791073	555	8	6	6	0.597323	0.828488	0.71331	ENSSSCG00000015535	QSOX1	protein_coding	INSIDE
DSR668	9	121920323	121920439	116	7	5	0	0.404421	0.551434	0.499736	ENSSSCG00000015534	ACBD6	protein_coding	INSIDE
DSR669	9	127492069	127492116	47	4	4	0	0.459405	0.466706	0.459405	ENSSSCG00000015576	TPR	protein_coding	INSIDE
DSR670	9	133731606	133731826	220	2	2	1	0.629736	0.636896	0.629736	-	-	-	-
DSR671	9	133733057	133733072	15	5	5	5	0.742294	0.74932	0.742294	-	-	-	-
DSR672	9	134015469	134016362	893	7	5	0	0.373158	0.6	0.489266	-	-	-	-
DSR673	9	134046084	134046196	112	6	5	0	0.45138	0.586746	0.533769	-	-	-	-
DSR674	9	135328120	135328258	138	5	4	0	0.31315	0.387732	0.381021	ENSSSCG00000031141	ABCA13	protein_coding	INSIDE
DSR675	9	135554409	135555211	802	5	4	0	0.413143	0.5625	0.500139	-	-	-	-
DSR676	9	135561817	135562134	317	5	4	0	0.446773	0.557988	0.463737	-	-	-	-
DSR677	9	135714461	135714617	156	14	10	1	0.449517	0.644757	0.555715	-	-	-	-
DSR678	9	135730548	135730913	365	6	5	0	0.403114	0.511145	0.472423	-	-	-	-
DSR679	9	135871320	135871826	506	5	4	0	0.355937	0.391304	0.368235	-	-	-	-
DSR680	9	135872205	135872851	646	9	8	0	0.3683	0.416631	0.405794	-	-	-	-
DSR681	9	135873590	135874434	844	5	4	0	0.304637	0.387732	0.380797	-	-	-	-
DSR682	9	135884257	135884446	189	8	7	0	0.41523	0.450708	0.430591	-	-	-	-
DSR683	9	135889277	135889328	51	2	2	1	0.553082	0.746175	0.553082	-	-	-	-
DSR684	9	137085734	137085749	15	4	4	0	0.433913	0.440352	0.433913	-	-	-	-
DSR685	9	137097418	137097472	54	5	4	0	0.385202	0.508252	0.47894	-	-	-	-
DSR686	9	137134129	137134576	447	6	4	1	0.458193	0.678593	0.530257	-	-	-	-
DSR687	9	137134955	137135740	785	7	4	0	0.378522	0.508261	0.476096	-	-	-	-
DSR688	9	137461607	137461645	38	4	4	0	0.467247	0.485218	0.467247	-	-	-	-
DSR689	9	137461984	137462480	496	4	4	0	0.434045	0.470588	0.434045	-	-	-	-
DSR690	9	138196566	138196713	147	6	5	0	0.433113	0.478306	0.453069	-	-	-	-
DSR691	9	138196819	138197210	391	10	6	0	0.314545	0.478306	0.452253	-	-	-	-
DSR692	9	138199033	138199066	33	5	4	0	0.341891	0.446759	0.424163	-	-	-	-
DSR693	9	138199448	138200167	719	16	12	1	0.352019	0.633319	0.456129	-	-	-	-
DSR694	9	138201389	138201695	306	12	9	0	0.330395	0.446759	0.426674	-	-	-	-
DSR695	9	138207050	138207325	275	8	5	0	0.318876	0.478306	0.429926	-	-	-	-
DSR696	9	138207732	138208520	788	9	6	0	0.342899	0.581403	0.458141	-	-	-	-
DSR697	9	138565589	138565714	125	4	4	0	0.510158	0.511145	0.510158	-	-	-	-
DSR698	9	138565973	138566862	889	6	4	0	0.368092	0.509149	0.456791	-	-	-	-
DSR699	10	1478034	1479209	1175	17	13	0	0.413818	0.584761	0.507045	-	-	-	-
DSR700	10	1489059	1489449	390	6	4	0	0.43061	0.554465	0.499536	-	-	-	-
DSR701	10	1495071	1495098	27	4	4	0	0.489838	0.518152	0.489838	-	-	-	-
DSR702	10	1504198	1506495	2297	30	27	18	0.603696	0.776515	0.644241	-	-	-	-
DSR703	10	1507152	1508049	897	15	11	2	0.474959	0.665491	0.583873	-	-	-	-
DSR704	10	1776017	1776235	218	5	4	0	0.450486	0.573686	0.502522	-	-	-	-
DSR705	10	2281478	2281619	141	2	2	1	0.582203	0.641604	0.582203	-	-	-	-
DSR706	10	2417662	2419578	1916	25	18	6	0.477957	0.795204	0.577032	-	-	-	-
DSR707	10	2420087	2421116	1029	10	5	1	0.334701	0.776515	0.569249	-	-	-	-
DSR708	10	2424829	2426033	1204	18	13	0	0.44442	0.581844	0.502266	-	-	-	-
DSR709	10	2710089	2710111	22	5	5	0	0.451627	0.451627	0.451627	-	-	-	-
DSR710	10	3043407	3043485	78	5	5	0	0.507675	0.573686	0.507675	ENSSSCG00000010809	BRINP3	protein_coding	INSIDE
DSR711	10	3075960	3076117	157	6	5	0	0.432064	0.545476	0.518309	ENSSSCG00000010809	BRINP3	protein_coding	INSIDE
DSR712	10	3100446	3100770	324	10	7	0	0.355018	0.540029	0.473168	ENSSSCG00000010809	BRINP3	protein_coding	INSIDE
DSR713	10	4523508	4523784	276	8	7	0	0.487762	0.56116	0.523165	-	-	-	-
DSR714	10	4768440	4768875	435	5	4	0	0.407157	0.439246	0.414464	-	-	-	-
DSR715	10	5161367	5161547	180	6	4	1	0.46404	0.71198	0.609356	-	-	-	-
DSR716	10	5170429	5170524	95	4	4	0	0.454057	0.483578	0.454057	-	-	-	-
DSR717	10	5171910	5171922	12	2	2	2	0.678435	0.684211	0.678435	-	-	-	-
DSR718	10	5844470	5844639	169	6	6	0	0.437069	0.481411	0.437069	-	-	-	-
DSR719	10	6625572	6625797	225	4	2	1	0.36484	0.627075	0.58771	ENSSSCG00000038066	-	protein_coding	INSIDE
DSR720	10	7974661	7975100	439	5	4	0	0.421389	0.48019	0.477321	-	-	-	-
DSR721	10	8829235	8829307	72	4	4	0	0.414615	0.442268	0.414615	-	-	-	-
DSR722	10	8840069	8840491	422	6	5	0	0.443196	0.499819	0.459838	-	-	-	-
DSR723	10	8842859	8842876	17	5	4	0	0.369479	0.416631	0.416631	-	-	-	-
DSR724	10	8849741	8850314	573	9	7	0	0.307378	0.416631	0.392026	-	-	-	-
DSR725	10	9097898	9097918	20	4	4	0	0.359989	0.359989	0.359989	-	-	-	-
DSR726	10	9149712	9149924	212	6	5	0	0.398232	0.453285	0.421879	-	-	-	-
DSR727	10	9201865	9202119	254	6	5	0	0.395816	0.485257	0.462064	-	-	-	-
DSR728	10	9210712	9214427	3715	19	10	1	0.34707	0.666803	0.498433	-	-	-	-
DSR729	10	9256977	9257255	278	6	5	1	0.455728	0.652385	0.541058	-	-	-	-
DSR730	10	9278836	9278897	61	4	4	0	0.481633	0.531292	0.481633	-	-	-	-
DSR731	10	9741250	9741373	123	6	5	0	0.405762	0.492537	0.468108	ENSSSCG00000010824	RAB3GAP2	protein_coding	INSIDE
DSR732	10	9766258	9766905	647	20	13	0	0.395814	0.559333	0.515158	ENSSSCG00000010824	RAB3GAP2	protein_coding	INSIDE
DSR733	10	9776551	9776810	259	10	9	0	0.503494	0.606916	0.545754	ENSSSCG00000010824	RAB3GAP2	protein_coding	INSIDE
DSR734	10	9866585	9867815	1230	10	6	0	0.309743	0.522152	0.436986	-	-	-	-
DSR735	10	9924581	9925038	457	11	8	0	0.375388	0.449275	0.431204	-	-	-	-
DSR736	10	9930662	9931467	805	21	15	2	0.446058	0.658512	0.545824	-	-	-	-
DSR737	10	9933687	9933747	60	5	4	0	0.369603	0.493931	0.462004	-	-	-	-
DSR738	10	10108929	10109239	310	4	2	1	0.338704	0.691138	0.565745	-	-	-	-
DSR739	10	10110130	10110258	128	6	5	0	0.422442	0.522802	0.504911	-	-	-	-
DSR740	10	11339331	11340087	756	13	10	0	0.476805	0.600076	0.571275	-	-	-	-
DSR741	10	11996815	11996892	77	5	4	0	0.47437	0.583859	0.511508	ENSSSCG00000010840	RGS7	protein_coding	INSIDE
DSR742	10	12018864	12019442	578	11	9	0	0.326697	0.446759	0.398526	ENSSSCG00000010840	RGS7	protein_coding	INSIDE
DSR743	10	12989999	12990598	599	6	4	0	0.391522	0.482043	0.457869	-	-	-	-
DSR744	10	13219511	13219979	468	8	6	1	0.489557	0.627999	0.564775	ENSSSCG00000031483	DNAH14	protein_coding	INSIDE
DSR745	10	13221931	13221942	11	2	2	2	0.651627	0.651627	0.651627	ENSSSCG00000031483	DNAH14	protein_coding	INSIDE
DSR746	10	13224906	13226665	1759	12	11	3	0.517653	0.767373	0.557558	ENSSSCG00000031483	DNAH14	protein_coding	INSIDE
DSR747	10	13262779	13262892	113	5	3	1	0.441501	0.755491	0.548882	ENSSSCG00000031483	DNAH14	protein_coding	INSIDE
DSR748	10	13282607	13282900	293	5	4	1	0.410967	0.644757	0.498447	ENSSSCG00000031483	DNAH14	protein_coding	INSIDE
DSR749	10	13283429	13283838	409	7	3	1	0.289038	0.705113	0.564569	ENSSSCG00000031483	DNAH14	protein_coding	INSIDE
DSR750	10	13284737	13284869	132	4	2	1	0.36881	0.674283	0.569336	ENSSSCG00000031483	DNAH14	protein_coding	INSIDE
DSR751	10	14386479	14391006	4527	10	7	1	0.41639	0.633496	0.533457	-	-	-	-
DSR752	10	14403151	14403239	88	6	5	3	0.554491	0.659111	0.634378	-	-	-	-
DSR753	10	14408493	14411208	2715	7	4	1	0.388355	0.654938	0.565541	-	-	-	-
DSR754	10	15421075	15421890	815	10	8	3	0.551278	0.797063	0.638038	ENSSSCG00000060649	-	protein_coding	INSIDE
DSR754	10	15421075	15421890	815	10	8	3	0.551278	0.797063	0.638038	ENSSSCG00000021132	PLD5	protein_coding	INSIDE
DSR755	10	15546729	15547587	858	12	6	2	0.325021	0.633496	0.553822	ENSSSCG00000021132	PLD5	protein_coding	INSIDE
DSR756	10	15578499	15578675	176	6	6	0	0.404267	0.511145	0.404267	ENSSSCG00000021132	PLD5	protein_coding	INSIDE
DSR757	10	15619570	15620314	744	9	5	3	0.412525	0.710926	0.627269	ENSSSCG00000021132	PLD5	protein_coding	INSIDE
DSR758	10	15645098	15645235	137	5	4	0	0.455329	0.554465	0.483161	ENSSSCG00000021132	PLD5	protein_coding	INSIDE
DSR759	10	15645934	15646090	156	5	4	0	0.37795	0.52381	0.455771	ENSSSCG00000021132	PLD5	protein_coding	INSIDE
DSR760	10	15646991	15647360	369	13	13	0	0.391175	0.416631	0.391175	ENSSSCG00000021132	PLD5	protein_coding	INSIDE
DSR761	10	15713966	15713989	23	5	5	0	0.483578	0.483578	0.483578	ENSSSCG00000021132	PLD5	protein_coding	INSIDE
DSR762	10	15984093	15985724	1631	24	20	0	0.394151	0.511145	0.439584	-	-	-	-
DSR763	10	16006548	16006615	67	5	4	0	0.324341	0.422273	0.405003	-	-	-	-
DSR764	10	16021385	16021629	244	8	6	0	0.340759	0.489232	0.454161	-	-	-	-
DSR765	10	16252370	16252807	437	6	4	0	0.33172	0.503243	0.466508	ENSSSCG00000035136	SDCCAG8	protein_coding	INSIDE
DSR766	10	16253169	16253465	296	5	4	0	0.470673	0.576572	0.527189	ENSSSCG00000035136	SDCCAG8	protein_coding	INSIDE
DSR767	10	17635117	17635308	191	4	4	0	0.472355	0.493535	0.472355	ENSSSCG00000010878	EFCAB2	protein_coding	INSIDE
DSR768	10	17945634	17945872	238	8	7	0	0.448947	0.575566	0.502565	ENSSSCG00000063102	-	protein_coding	INSIDE
DSR769	10	18205008	18205120	112	6	5	0	0.472344	0.588709	0.560154	ENSSSCG00000010879	KIF26B	protein_coding	INSIDE
DSR770	10	23154294	23154296	2	2	2	1	0.584376	0.655577	0.584376	ENSSSCG00000010912	KIF14	protein_coding	INSIDE
DSR771	10	38793492	38793739	247	6	4	0	0.353941	0.600654	0.514781	-	-	-	-
DSR772	10	38795086	38795591	505	21	15	0	0.421238	0.550157	0.503841	-	-	-	-
DSR773	10	38799921	38801667	1746	23	16	1	0.435989	0.708529	0.517575	ENSSSCG00000036693	ZNF658	protein_coding	INSIDE
DSR774	10	42362570	42362749	179	5	4	0	0.416756	0.572512	0.494305	-	-	-	-
DSR775	10	43223258	43223634	376	15	11	0	0.387994	0.56942	0.502736	ENSSSCG00000011030	CUBN	protein_coding	INSIDE
DSR776	10	43290065	43292054	1989	23	21	1	0.533691	0.669781	0.559255	ENSSSCG00000011030	CUBN	protein_coding	INSIDE
DSR777	10	45328413	45329260	847	26	15	4	0.464191	0.689639	0.566099	ENSSSCG00000049099	-	protein_coding	INSIDE
DSR778	10	45379670	45379910	240	5	5	0	0.526334	0.56052	0.526334	ENSSSCG00000022953	PTER	protein_coding	INSIDE
DSR779	10	45428487	45428564	77	5	5	0	0.45001	0.505579	0.45001	ENSSSCG00000022953	PTER	protein_coding	INSIDE
DSR780	10	45654350	45654583	233	5	4	0	0.439277	0.56927	0.509946	-	-	-	-
DSR781	10	45866468	45867436	968	13	11	8	0.598744	0.888931	0.685641	-	-	-	-
DSR782	10	47116895	47116910	15	4	4	0	0.450918	0.450918	0.450918	ENSSSCG00000039658	-	protein_coding	INSIDE
DSR783	10	47154326	47154330	4	2	2	1	0.613489	0.758769	0.613489	ENSSSCG00000039658	-	protein_coding	INSIDE
DSR784	10	47173940	47174081	141	11	10	0	0.479268	0.605455	0.489447	ENSSSCG00000039658	-	protein_coding	INSIDE
DSR785	10	47176133	47176142	9	2	2	2	0.643801	0.658654	0.643801	ENSSSCG00000039658	-	protein_coding	INSIDE
DSR786	10	47181797	47182198	401	4	2	1	0.337349	0.787955	0.659009	ENSSSCG00000039658	-	protein_coding	INSIDE
DSR786	10	47181797	47182198	401	4	2	1	0.337349	0.787955	0.659009	ENSSSCG00000045051	-	protein_coding	PARTIALLY INSIDE
DSR787	10	47184009	47184314	305	8	7	0	0.429733	0.468853	0.450689	ENSSSCG00000039658	-	protein_coding	INSIDE
DSR788	10	47187073	47187183	110	4	2	1	0.39994	0.627582	0.604419	ENSSSCG00000039658	-	protein_coding	INSIDE
DSR789	10	47194161	47195107	946	11	8	0	0.465318	0.608389	0.499285	ENSSSCG00000039658	-	protein_coding	INSIDE
DSR790	10	55638767	55639880	1113	17	12	2	0.521467	0.698	0.584329	-	-	-	-
DSR791	10	56659069	56659127	58	5	5	0	0.429811	0.446759	0.429811	-	-	-	-
DSR792	10	56692547	56693327	780	6	5	0	0.425063	0.581403	0.466604	-	-	-	-
DSR793	10	56695001	56695210	209	6	4	0	0.359806	0.511145	0.470742	-	-	-	-
DSR794	10	56695626	56695770	144	5	4	0	0.368663	0.478306	0.44794	-	-	-	-
DSR795	10	56695823	56696247	424	10	9	0	0.375278	0.446759	0.416094	-	-	-	-
DSR796	10	56698822	56699552	730	12	9	0	0.390174	0.489232	0.440206	-	-	-	-
DSR797	10	56826069	56828516	2447	18	12	0	0.382663	0.56116	0.48539	-	-	-	-
DSR798	10	56903686	56904829	1143	7	6	0	0.389731	0.508676	0.445896	-	-	-	-
DSR799	10	57103638	57103664	26	2	2	1	0.584789	0.674283	0.584789	ENSSSCG00000011103	PARD3	protein_coding	INSIDE
DSR800	10	57511092	57511213	121	2	2	1	0.608836	0.629593	0.608836	ENSSSCG00000011103	PARD3	protein_coding	INSIDE
DSR801	10	57947842	57947860	18	5	4	0	0.335717	0.439246	0.415915	ENSSSCG00000011107	CCNY	protein_coding	INSIDE
DSR802	10	58489350	58489416	66	4	4	0	0.402182	0.416631	0.402182	-	-	-	-
DSR803	10	58489846	58490018	172	5	5	0	0.478827	0.538462	0.478827	-	-	-	-
DSR804	10	59113318	59113680	362	4	4	0	0.517659	0.586169	0.517659	ENSSSCG00000011110	CCDC3	protein_coding	INSIDE
DSR805	10	59259182	59259276	94	7	6	0	0.505264	0.598659	0.544988	ENSSSCG00000011111	CAMK1D	protein_coding	INSIDE
DSR806	10	62928852	62929355	503	5	4	0	0.445154	0.600297	0.536784	-	-	-	-
DSR807	10	62930623	62930789	166	5	5	1	0.551433	0.718319	0.551433	-	-	-	-
DSR808	10	63866437	63866564	127	5	4	0	0.411971	0.515152	0.50356	-	-	-	-
DSR809	10	63884334	63885438	1104	21	17	2	0.433891	0.706055	0.503261	ENSSSCG00000024480	SFMBT2	protein_coding	INSIDE
DSR810	10	63961786	63961823	37	4	4	0	0.572776	0.586746	0.572776	ENSSSCG00000024480	SFMBT2	protein_coding	INSIDE
DSR811	10	63962151	63962528	377	6	5	3	0.466628	0.717294	0.558101	ENSSSCG00000024480	SFMBT2	protein_coding	INSIDE
DSR812	10	63985092	63985196	104	6	5	0	0.442111	0.558616	0.51557	ENSSSCG00000024480	SFMBT2	protein_coding	INSIDE
DSR813	10	64169598	64169711	113	4	2	1	0.397756	0.729923	0.631633	-	-	-	-
DSR814	10	64175078	64175189	111	6	4	0	0.349668	0.508676	0.475368	-	-	-	-
DSR815	10	64407217	64407454	237	7	5	0	0.325607	0.512899	0.452762	-	-	-	-
DSR816	10	65830270	65830282	12	2	2	2	0.679377	0.689639	0.679377	-	-	-	-
DSR817	10	66078971	66079024	53	5	5	0	0.433213	0.440352	0.433213	-	-	-	-
DSR818	11	3305695	3305702	7	4	4	0	0.4839	0.4839	0.4839	ENSSSCG00000035421	ATP8A2	protein_coding	INSIDE
DSR819	11	3305796	3305937	141	4	4	0	0.450705	0.462306	0.450705	ENSSSCG00000035421	ATP8A2	protein_coding	INSIDE
DSR820	11	5770626	5771184	558	16	14	0	0.495842	0.584761	0.52733	ENSSSCG00000009320	FLT1	protein_coding	INSIDE
DSR821	11	6109100	6109251	151	5	4	0	0.360207	0.387732	0.366925	-	-	-	-
DSR822	11	6283585	6283631	46	5	4	2	0.504533	0.789549	0.572006	ENSSSCG00000025996	MTUS2	protein_coding	INSIDE
DSR823	11	6963732	6963814	82	4	4	0	0.484842	0.513072	0.484842	-	-	-	-
DSR824	11	7233855	7234132	277	4	4	0	0.526862	0.544242	0.526862	ENSSSCG00000009327	-	protein_coding	INSIDE
DSR825	11	7244895	7245253	358	11	9	0	0.371386	0.494942	0.453916	ENSSSCG00000009327	-	protein_coding	INSIDE
DSR826	11	8528137	8528427	290	7	6	0	0.495635	0.61904	0.510104	ENSSSCG00000009338	FRY	protein_coding	INSIDE
DSR827	11	9637152	9637217	65	4	4	0	0.459001	0.512899	0.459001	ENSSSCG00000046579	-	protein_coding	INSIDE
DSR828	11	12154201	12154483	282	10	10	0	0.454443	0.509149	0.454443	ENSSSCG00000033919	DCLK1	protein_coding	INSIDE
DSR829	11	14573599	14573995	396	10	10	0	0.458514	0.509475	0.458514	-	-	-	-
DSR830	11	18527641	18528063	422	6	4	0	0.324003	0.487239	0.443687	-	-	-	-
DSR831	11	18529759	18529812	53	5	5	0	0.450745	0.457789	0.450745	-	-	-	-
DSR832	11	18827780	18828681	901	9	8	0	0.449107	0.545476	0.465468	-	-	-	-
DSR833	11	21243394	21243529	135	4	3	1	0.535755	0.662272	0.601417	ENSSSCG00000009413	CPB2	protein_coding	INSIDE
DSR834	11	25634173	25634664	491	5	4	0	0.369405	0.512899	0.452512	ENSSSCG00000009436	MTRF1	protein_coding	INSIDE
DSR835	11	26973690	26980318	6628	36	26	23	0.550864	0.826603	0.709887	-	-	-	-
DSR836	11	26980993	26981497	504	10	8	2	0.495336	0.729508	0.551284	-	-	-	-
DSR837	11	26985089	26985755	666	19	15	11	0.552327	0.703558	0.632397	-	-	-	-
DSR838	11	27067385	27067885	500	10	8	0	0.439919	0.60913	0.549899	-	-	-	-
DSR839	11	27068102	27069135	1033	8	7	1	0.518759	0.666667	0.546229	-	-	-	-
DSR840	11	27069608	27069642	34	4	4	0	0.441601	0.450644	0.441601	-	-	-	-
DSR841	11	27080651	27081392	741	21	17	0	0.380574	0.561585	0.46031	-	-	-	-
DSR842	11	27146187	27146329	142	6	4	0	0.431893	0.464428	0.447075	-	-	-	-
DSR843	11	27265985	27266142	157	7	6	1	0.407448	0.639264	0.475051	-	-	-	-
DSR844	11	27270115	27271053	938	8	5	1	0.327762	0.673865	0.489881	-	-	-	-
DSR845	11	27344447	27344926	479	5	4	0	0.509135	0.603501	0.525624	-	-	-	-
DSR846	11	27572817	27573039	222	12	12	0	0.496717	0.557988	0.496717	-	-	-	-
DSR847	11	27574339	27574389	50	4	4	0	0.470068	0.559333	0.470068	-	-	-	-
DSR848	11	27727961	27728092	131	3	3	1	0.545415	0.674283	0.545415	-	-	-	-
DSR849	11	27750738	27751088	350	5	3	2	0.434637	0.743527	0.607565	-	-	-	-
DSR850	11	28238492	28238928	436	5	4	0	0.445323	0.619645	0.543334	-	-	-	-
DSR851	11	28582725	28582980	255	4	4	0	0.422172	0.46028	0.422172	-	-	-	-
DSR852	11	43176381	43176699	318	8	6	0	0.351072	0.488317	0.46312	-	-	-	-
DSR853	11	44215460	44215602	142	6	5	0	0.347248	0.446759	0.40881	-	-	-	-
DSR854	11	44329046	44329082	36	5	5	0	0.413857	0.416631	0.413857	-	-	-	-
DSR855	11	44332169	44332367	198	5	5	0	0.387732	0.387732	0.387732	-	-	-	-
DSR856	11	48348968	48349097	129	6	5	0	0.391758	0.449124	0.400888	-	-	-	-
DSR857	11	49778878	49779023	145	4	4	0	0.508508	0.513464	0.508508	-	-	-	-
DSR858	11	49887716	49888023	307	5	5	0	0.498559	0.520006	0.498559	-	-	-	-
DSR859	11	49893216	49893236	20	4	4	0	0.387732	0.387732	0.387732	-	-	-	-
DSR860	11	50059397	50059534	137	7	7	1	0.522766	0.691938	0.522766	-	-	-	-
DSR861	11	50059710	50060056	346	10	8	0	0.472693	0.597278	0.491047	-	-	-	-
DSR862	11	50086897	50087271	374	7	7	0	0.490611	0.551434	0.490611	ENSSSCG00000009477	EDNRB	protein_coding	INSIDE
DSR863	11	50087343	50088895	1552	15	10	0	0.367308	0.581257	0.49554	ENSSSCG00000009477	EDNRB	protein_coding	INSIDE
DSR864	11	50094994	50097223	2229	17	11	1	0.409832	0.636147	0.535852	ENSSSCG00000009477	EDNRB	protein_coding	INSIDE
DSR865	11	50100806	50101480	674	7	6	0	0.421969	0.474029	0.451662	ENSSSCG00000009477	EDNRB	protein_coding	INSIDE
DSR866	11	62580693	62580723	30	4	4	0	0.407716	0.408138	0.407716	ENSSSCG00000009489	GPC6	protein_coding	INSIDE
DSR867	11	65041861	65042029	168	5	4	0	0.427242	0.486986	0.456406	-	-	-	-
DSR868	11	65503368	65503552	184	9	5	2	0.407172	0.661822	0.564341	-	-	-	-
DSR869	11	65530217	65530363	146	5	5	0	0.558961	0.597278	0.558961	ENSSSCG00000009503	HS6ST3	protein_coding	INSIDE
DSR870	11	66828275	66828407	132	8	5	2	0.438807	0.772124	0.584956	-	-	-	-
DSR871	11	73106026	73106344	318	5	4	0	0.355259	0.511145	0.424227	-	-	-	-
DSR872	11	75391225	75392531	1306	5	4	0	0.411562	0.608291	0.514452	-	-	-	-
DSR873	12	1935321	1935604	283	9	6	0	0.330334	0.450708	0.4289	ENSSSCG00000017139	RPTOR	protein_coding	INSIDE
DSR874	12	7759200	7759296	96	6	4	0	0.384584	0.471051	0.450345	ENSSSCG00000017248	COG1	protein_coding	INSIDE
DSR875	12	9950672	9950944	272	10	8	7	0.607655	0.791851	0.735568	-	-	-	-
DSR876	12	9951267	9951317	50	3	3	3	0.750279	0.798554	0.750279	-	-	-	-
DSR877	12	11179835	11180164	329	4	4	0	0.437154	0.462927	0.437154	ENSSSCG00000055960	-	protein_coding	INSIDE
DSR878	12	11181070	11181230	160	6	5	0	0.426795	0.450065	0.434927	ENSSSCG00000055960	-	protein_coding	INSIDE
DSR879	12	11183266	11183462	196	8	8	0	0.49663	0.558616	0.49663	ENSSSCG00000055960	-	protein_coding	INSIDE
DSR880	12	11184679	11184742	63	4	4	0	0.498301	0.560588	0.498301	ENSSSCG00000055960	-	protein_coding	INSIDE
DSR881	12	11460503	11460807	304	5	4	0	0.451601	0.484491	0.460683	-	-	-	-
DSR882	12	11553272	11553340	68	4	4	0	0.496338	0.561037	0.496338	-	-	-	-
DSR883	12	11562747	11562780	33	4	4	0	0.548443	0.6	0.548443	-	-	-	-
DSR884	12	19352171	19352323	152	6	5	0	0.408932	0.538462	0.490719	-	-	-	-
DSR885	12	19352959	19353237	278	7	5	0	0.33191	0.474245	0.46191	-	-	-	-
DSR886	12	42743523	42743619	96	4	4	0	0.488243	0.538462	0.488243	ENSSSCG00000017735	RHOT1	protein_coding	INSIDE
DSR887	12	42956081	42956305	224	5	5	0	0.480028	0.52381	0.480028	ENSSSCG00000017741	TEFM	protein_coding	INSIDE
DSR887	12	42956081	42956305	224	5	5	0	0.480028	0.52381	0.480028	ENSSSCG00000017743	CRLF3	protein_coding	INSIDE
DSR888	12	49634965	49635509	544	5	5	0	0.489075	0.513072	0.489075	ENSSSCG00000017861	ASPA	protein_coding	INSIDE
DSR889	12	51311095	51312307	1212	23	21	0	0.400791	0.545476	0.42921	-	-	-	-
DSR890	12	51312606	51312799	193	7	7	0	0.422673	0.478306	0.422673	-	-	-	-
DSR891	12	51312955	51313501	546	10	8	0	0.390334	0.488317	0.426797	-	-	-	-
DSR892	12	55307541	55308307	766	5	4	0	0.358656	0.387732	0.386149	-	-	-	-
DSR893	13	262400	262922	522	10	10	0	0.489654	0.545476	0.489654	-	-	-	-
DSR894	13	263051	263311	260	9	8	0	0.391337	0.468209	0.440254	-	-	-	-
DSR895	13	348974	349773	799	7	4	1	0.343261	0.66028	0.498738	-	-	-	-
DSR896	13	1517233	1517636	403	6	5	0	0.421383	0.505752	0.487474	ENSSSCG00000011183	ATP2C1	protein_coding	INSIDE
DSR897	13	2001214	2001431	217	6	4	0	0.412127	0.450065	0.434202	-	-	-	-
DSR898	13	2491576	2491621	45	2	2	2	0.64201	0.644757	0.64201	ENSSSCG00000030697	CAPN7	protein_coding	INSIDE
DSR899	13	3665064	3665144	80	5	4	0	0.432038	0.450065	0.432472	ENSSSCG00000011198	RFTN1	protein_coding	INSIDE
DSR900	13	4156024	4156252	228	4	4	0	0.469014	0.537537	0.469014	ENSSSCG00000029811	PLCL2	protein_coding	INSIDE
DSR901	13	5125529	5125704	175	6	4	0	0.380379	0.587302	0.518288	-	-	-	-
DSR902	13	5196794	5196999	205	5	4	2	0.504458	0.645241	0.615452	-	-	-	-
DSR903	13	5207927	5208057	130	3	2	1	0.514661	0.665491	0.632784	-	-	-	-
DSR904	13	5208504	5208506	2	2	2	2	0.73761	0.73761	0.73761	-	-	-	-
DSR905	13	5209634	5209711	77	5	4	4	0.56325	0.699295	0.691249	-	-	-	-
DSR906	13	5230850	5231181	331	5	4	0	0.420801	0.524513	0.455242	-	-	-	-
DSR907	13	5231313	5232287	974	5	4	0	0.40163	0.439246	0.415843	-	-	-	-
DSR908	13	5237542	5237747	205	6	4	0	0.426957	0.576572	0.483295	-	-	-	-
DSR909	13	5501486	5501813	327	8	6	2	0.501204	0.761805	0.598726	-	-	-	-
DSR910	13	5502382	5508741	6359	9	9	0	0.505507	0.545476	0.505507	-	-	-	-
DSR911	13	6275761	6276649	888	13	12	11	0.691841	0.832625	0.730603	ENSSSCG00000011204	KCNH8	protein_coding	INSIDE
DSR912	13	6824905	6825031	126	5	4	0	0.374674	0.4619	0.456801	ENSSSCG00000011205	EFHB	protein_coding	INSIDE
DSR913	13	15395185	15398482	3297	7	6	0	0.439735	0.545476	0.480467	ENSSSCG00000036381	RBMS3	protein_coding	INSIDE
DSR914	13	15431971	15432460	489	7	5	0	0.310095	0.437781	0.415148	ENSSSCG00000036381	RBMS3	protein_coding	INSIDE
DSR915	13	15434217	15434469	252	5	4	0	0.33855	0.440824	0.420556	ENSSSCG00000036381	RBMS3	protein_coding	INSIDE
DSR916	13	19132639	19132700	61	6	6	0	0.459351	0.4892	0.459351	ENSSSCG00000039802	FBXL2	protein_coding	INSIDE
DSR917	13	29009515	29009604	89	4	4	0	0.430185	0.437535	0.430185	-	-	-	-
DSR918	13	36098145	36098451	306	6	5	0	0.412609	0.543805	0.483806	-	-	-	-
DSR919	13	44531880	44532279	399	5	5	0	0.514163	0.549389	0.514163	-	-	-	-
DSR920	13	44532808	44533544	736	8	8	1	0.543187	0.669115	0.543187	-	-	-	-
DSR921	13	44537066	44539414	2348	4	2	1	0.402515	0.682515	0.604998	-	-	-	-
DSR922	13	44807183	44807431	248	6	6	0	0.461606	0.512347	0.461606	-	-	-	-
DSR923	13	44811723	44811934	211	5	4	0	0.407487	0.437781	0.414799	-	-	-	-
DSR924	13	52396386	52398317	1931	10	7	0	0.399758	0.562665	0.480123	ENSSSCG00000027675	FOXP1	protein_coding	INSIDE
DSR925	13	54082290	54082841	551	5	5	0	0.460836	0.495853	0.460836	ENSSSCG00000011518	SHQ1	protein_coding	INSIDE
DSR926	13	72025270	72028230	2960	9	6	0	0.407606	0.517177	0.460735	ENSSSCG00000011619	EEFSEC	protein_coding	INSIDE
DSR927	13	72035979	72037539	1560	7	6	0	0.466485	0.504724	0.474227	ENSSSCG00000011619	EEFSEC	protein_coding	INSIDE
DSR928	13	75898918	75899123	205	7	7	0	0.433429	0.440539	0.433429	-	-	-	-
DSR929	13	78081850	78082962	1112	6	5	0	0.489685	0.534263	0.506065	-	-	-	-
DSR930	13	81088873	81089335	462	9	7	0	0.471782	0.575566	0.540362	ENSSSCG00000011666	CLSTN2	protein_coding	INSIDE
DSR931	13	93574814	93576955	2141	15	11	0	0.41575	0.615668	0.521102	-	-	-	-
DSR932	13	93844791	93847342	2551	7	3	1	0.37585	0.669115	0.592872	-	-	-	-
DSR933	13	93882251	93886336	4085	6	5	0	0.446456	0.584761	0.521661	-	-	-	-
DSR934	13	93931324	93932981	1657	10	6	0	0.405963	0.575287	0.535588	-	-	-	-
DSR935	13	93935829	93936427	598	3	2	1	0.481609	0.668474	0.618296	-	-	-	-
DSR936	13	93941986	93945647	3661	14	8	5	0.429562	0.698	0.641171	-	-	-	-
DSR937	13	93949065	93949584	519	4	3	2	0.499718	0.665491	0.604095	-	-	-	-
DSR938	13	93962848	93963089	241	3	2	2	0.536542	0.689922	0.674217	-	-	-	-
DSR939	13	93984730	93986305	1575	4	3	1	0.496661	0.650784	0.609457	-	-	-	-
DSR940	13	94022808	94022998	190	3	3	1	0.571175	0.705113	0.571175	-	-	-	-
DSR941	13	94135970	94136694	724	3	2	1	0.401589	0.627075	0.599268	-	-	-	-
DSR942	13	94159181	94160678	1497	3	3	1	0.593517	0.648249	0.593517	ENSSSCG00000024205	ARHGEF26	protein_coding	INSIDE
DSR943	13	94161895	94163013	1118	5	4	0	0.454622	0.513072	0.484944	ENSSSCG00000024205	ARHGEF26	protein_coding	INSIDE
DSR944	13	94163369	94185091	21722	67	55	4	0.483966	0.717076	0.53495	ENSSSCG00000024205	ARHGEF26	protein_coding	INSIDE
DSR945	13	94717975	94720609	2634	15	12	0	0.468938	0.532977	0.490045	-	-	-	-
DSR946	13	102871278	102871432	154	2	2	1	0.580573	0.659077	0.580573	-	-	-	-
DSR947	13	102891913	102892491	578	3	3	2	0.617324	0.710926	0.617324	-	-	-	-
DSR948	13	102901811	102902755	944	3	3	2	0.673428	0.741493	0.673428	-	-	-	-
DSR949	13	110215781	110223813	8032	10	9	4	0.547249	0.761805	0.576529	ENSSSCG00000011750	PLD1	protein_coding	INSIDE
DSR950	13	110280368	110280647	279	2	2	1	0.64543	0.69719	0.64543	ENSSSCG00000011750	PLD1	protein_coding	INSIDE
DSR951	13	110661039	110668456	7417	23	19	0	0.433694	0.511145	0.475088	ENSSSCG00000011752	FNDC3B	protein_coding	INSIDE
DSR952	13	110669939	110673680	3741	19	16	0	0.397959	0.545476	0.449303	ENSSSCG00000011752	FNDC3B	protein_coding	INSIDE
DSR953	13	110676233	110677793	1560	6	5	0	0.401601	0.487243	0.466043	ENSSSCG00000011752	FNDC3B	protein_coding	INSIDE
DSR954	13	110685958	110688682	2724	11	9	0	0.398005	0.511145	0.470689	ENSSSCG00000011752	FNDC3B	protein_coding	INSIDE
DSR955	13	110695768	110697305	1537	6	4	0	0.392503	0.511145	0.469943	ENSSSCG00000011752	FNDC3B	protein_coding	INSIDE
DSR956	13	110709768	110711820	2052	6	4	0	0.336835	0.478306	0.461207	ENSSSCG00000011752	FNDC3B	protein_coding	INSIDE
DSR957	13	110714140	110716620	2480	14	10	0	0.361117	0.508676	0.459945	ENSSSCG00000011752	FNDC3B	protein_coding	INSIDE
DSR958	13	110722613	110724310	1697	4	4	0	0.476153	0.545476	0.476153	ENSSSCG00000011752	FNDC3B	protein_coding	INSIDE
DSR959	13	123015746	123015878	132	3	3	1	0.596142	0.699958	0.596142	ENSSSCG00000038724	C3orf70	protein_coding	INSIDE
DSR960	13	123025593	123025698	105	2	2	1	0.572079	0.654958	0.572079	ENSSSCG00000038724	C3orf70	protein_coding	INSIDE
DSR961	13	125703982	125704066	84	4	4	0	0.414961	0.442268	0.414961	-	-	-	-
DSR962	13	128566999	128567590	591	7	5	0	0.415348	0.596085	0.478392	ENSSSCG00000031478	OSTN	protein_coding	INSIDE
DSR963	13	132642424	132642755	331	8	7	0	0.348026	0.387732	0.387732	ENSSSCG00000024109	BDH1	protein_coding	INSIDE
DSR964	13	132642919	132643272	353	5	5	0	0.384327	0.391304	0.384327	ENSSSCG00000024109	BDH1	protein_coding	INSIDE
DSR965	13	132644217	132645083	866	13	9	0	0.309465	0.416631	0.379592	ENSSSCG00000024109	BDH1	protein_coding	INSIDE
DSR966	13	144415547	144421842	6295	47	32	5	0.409689	0.739693	0.535812	ENSSSCG00000031244	GAP43	protein_coding	INSIDE
DSR967	13	144424947	144430545	5598	35	29	10	0.509588	0.73913	0.588487	ENSSSCG00000031244	GAP43	protein_coding	INSIDE
DSR968	13	145147898	145152831	4933	9	6	0	0.378977	0.486091	0.461224	-	-	-	-
DSR969	13	145170709	145176958	6249	10	8	0	0.394321	0.478306	0.442562	-	-	-	-
DSR970	13	145183842	145184514	672	5	4	0	0.433585	0.478306	0.449698	-	-	-	-
DSR971	13	154661522	154662082	560	2	2	1	0.550236	0.65891	0.550236	-	-	-	-
DSR972	13	179022749	179022981	232	5	5	0	0.519793	0.584761	0.519793	-	-	-	-
DSR973	13	179070232	179070404	172	6	4	0	0.334843	0.454545	0.446985	-	-	-	-
DSR974	13	179426939	179427374	435	4	4	0	0.448469	0.480772	0.448469	-	-	-	-
DSR975	13	184793319	184793494	175	4	4	0	0.555975	0.619931	0.555975	-	-	-	-
DSR976	13	185710519	185710941	422	4	4	0	0.505869	0.56052	0.505869	-	-	-	-
DSR977	13	185948213	185948532	319	8	6	0	0.404283	0.513431	0.455552	-	-	-	-
DSR978	13	185951716	185952125	409	6	5	0	0.457819	0.492872	0.464987	-	-	-	-
DSR979	13	192627615	192628025	410	9	7	0	0.360615	0.507197	0.459383	-	-	-	-
DSR980	13	192628524	192628603	79	6	6	0	0.445328	0.478306	0.445328	-	-	-	-
DSR981	13	192628692	192629102	410	13	11	0	0.4359	0.511145	0.454548	-	-	-	-
DSR982	13	193496819	193497903	1084	5	5	0	0.501175	0.567477	0.501175	-	-	-	-
DSR983	13	203401817	203402078	261	5	4	0	0.406188	0.444585	0.411063	-	-	-	-
DSR984	13	203406652	203406936	284	6	5	0	0.35908	0.446759	0.421045	-	-	-	-
DSR985	13	204461308	204461387	79	2	2	2	0.657753	0.67266	0.657753	-	-	-	-
DSR986	13	204463136	204463525	389	6	3	1	0.318415	0.633309	0.549958	-	-	-	-
DSR987	13	204734839	204735138	299	5	4	0	0.449658	0.581257	0.542414	-	-	-	-
DSR988	13	204741300	204741518	218	9	5	0	0.385559	0.624627	0.564677	-	-	-	-
DSR989	13	204741987	204742056	69	2	2	1	0.525864	0.645277	0.525864	-	-	-	-
DSR990	13	204742974	204743316	342	9	5	2	0.403997	0.654938	0.60849	-	-	-	-
DSR991	13	204743727	204743755	28	4	4	0	0.533585	0.533585	0.533585	-	-	-	-
DSR992	13	204913531	204913788	257	5	4	0	0.410417	0.533831	0.485788	ENSSSCG00000024336	TMPRSS2	protein_coding	INSIDE
DSR993	13	204997269	204997646	377	3	3	1	0.588879	0.627242	0.588879	-	-	-	-
DSR994	13	205012954	205014376	1422	5	3	1	0.366491	0.640958	0.580072	-	-	-	-
DSR995	13	205015165	205015446	281	6	5	0	0.49327	0.61904	0.508869	-	-	-	-
DSR996	13	205015660	205016927	1267	19	11	1	0.401424	0.679697	0.505838	-	-	-	-
DSR997	13	205020015	205020236	221	8	7	0	0.447029	0.545476	0.487514	-	-	-	-
DSR998	13	205020774	205021377	603	10	9	0	0.45674	0.61904	0.502859	-	-	-	-
DSR999	13	205024503	205024741	238	7	6	0	0.519511	0.6	0.560806	-	-	-	-
DSR1000	13	205033305	205033832	527	8	7	0	0.476251	0.581403	0.527967	-	-	-	-
DSR1001	13	205035969	205036863	894	15	9	3	0.407295	0.743527	0.593464	-	-	-	-
DSR1002	13	205062340	205062378	38	2	2	2	0.666727	0.699958	0.666727	-	-	-	-
DSR1003	13	205062522	205062847	325	8	7	4	0.626467	0.789549	0.660927	-	-	-	-
DSR1004	13	205062921	205063244	323	14	12	5	0.523476	0.726141	0.57968	-	-	-	-
DSR1005	13	205067969	205068355	386	6	5	0	0.464834	0.603267	0.545035	-	-	-	-
DSR1006	13	205068460	205068572	112	4	3	1	0.434954	0.655398	0.556731	-	-	-	-
DSR1007	13	205712476	205713916	1440	16	13	9	0.600794	0.837897	0.671339	ENSSSCG00000022568	TMPRSS3	protein_coding	INSIDE
DSR1008	13	205714218	205714325	107	5	5	3	0.642739	0.758769	0.642739	ENSSSCG00000022568	TMPRSS3	protein_coding	INSIDE
DSR1009	13	205718280	205718298	18	2	2	1	0.667512	0.789549	0.667512	ENSSSCG00000022568	TMPRSS3	protein_coding	INSIDE
DSR1010	13	205755675	205755753	78	3	2	1	0.468098	0.640958	0.582384	ENSSSCG00000029511	UBASH3A	protein_coding	INSIDE
DSR1011	13	206001989	206002038	49	2	2	1	0.531607	0.644649	0.531607	ENSSSCG00000030016	PDE9A	protein_coding	INSIDE
DSR1012	13	206104965	206105027	62	3	2	1	0.387143	0.627832	0.518763	-	-	-	-
DSR1013	13	206385076	206385146	70	5	5	0	0.471521	0.503867	0.471521	-	-	-	-
DSR1014	13	207233106	207233339	233	6	6	0	0.423027	0.450112	0.423027	ENSSSCG00000023762	TRPM2	protein_coding	INSIDE
DSR1015	13	207395461	207395558	97	7	7	0	0.435422	0.478306	0.435422	ENSSSCG00000022988	TSPEAR	protein_coding	INSIDE
DSR1016	14	1322174	1322219	45	4	4	0	0.493967	0.548525	0.493967	-	-	-	-
DSR1017	14	2651092	2651282	190	5	5	3	0.597023	0.658512	0.597023	-	-	-	-
DSR1018	14	3160908	3161220	312	6	5	0	0.402566	0.486413	0.409448	-	-	-	-
DSR1019	14	3484752	3485377	625	6	4	0	0.417168	0.518152	0.480294	-	-	-	-
DSR1020	14	3642486	3642655	169	4	4	0	0.439227	0.446759	0.439227	-	-	-	-
DSR1021	14	3671898	3672134	236	4	4	0	0.450994	0.607089	0.450994	-	-	-	-
DSR1022	14	8020808	8020941	133	4	4	0	0.526083	0.568132	0.526083	-	-	-	-
DSR1023	14	8942003	8942349	346	9	5	1	0.432363	0.648249	0.509238	-	-	-	-
DSR1024	14	8978466	8978838	372	10	7	2	0.409018	0.652385	0.542639	-	-	-	-
DSR1025	14	10977710	10978626	916	7	4	1	0.337189	0.696051	0.526453	-	-	-	-
DSR1026	14	11037265	11037498	233	7	5	0	0.348674	0.452158	0.431373	ENSSSCG00000033325	TRIM35	protein_coding	INSIDE
DSR1027	14	13106291	13106928	637	9	7	0	0.470467	0.6	0.539365	-	-	-	-
DSR1028	14	15832477	15832527	50	3	2	1	0.530941	0.793848	0.631068	-	-	-	-
DSR1029	14	28296028	28296078	50	5	5	0	0.482092	0.500038	0.482092	-	-	-	-
DSR1030	14	73638684	73638765	81	5	5	0	0.46761	0.51722	0.46761	ENSSSCG00000010272	ADAMTS14	protein_coding	INSIDE
DSR1031	14	81637578	81637776	198	4	4	0	0.445775	0.467795	0.445775	ENSSSCG00000010329	ZMIZ1	protein_coding	INSIDE
DSR1032	14	100082852	100083083	231	5	4	0	0.420219	0.612903	0.509316	-	-	-	-
DSR1033	14	101443925	101444375	450	6	5	0	0.407157	0.511145	0.423974	ENSSSCG00000010456	PANK1	protein_coding	INSIDE
DSR1034	14	102330454	102331497	1043	5	5	0	0.51715	0.61904	0.51715	-	-	-	-
DSR1035	14	103559532	103559775	243	4	4	2	0.6142	0.745505	0.6142	ENSSSCG00000010467	BTAF1	protein_coding	INSIDE
DSR1036	14	103596274	103599399	3125	4	4	0	0.482269	0.551434	0.482269	ENSSSCG00000010467	BTAF1	protein_coding	INSIDE
DSR1037	14	103616683	103617912	1229	4	4	0	0.464732	0.48019	0.464732	ENSSSCG00000010467	BTAF1	protein_coding	INSIDE
DSR1038	14	103618775	103619408	633	6	6	0	0.521521	0.581839	0.521521	ENSSSCG00000010467	BTAF1	protein_coding	INSIDE
DSR1039	14	103647627	103648541	914	8	7	0	0.430493	0.537522	0.466074	-	-	-	-
DSR1040	14	103649536	103650360	824	16	11	0	0.386815	0.557988	0.515857	-	-	-	-
DSR1041	14	103650665	103651144	479	7	5	0	0.407444	0.549891	0.522368	-	-	-	-
DSR1042	14	106917921	106918088	167	6	5	0	0.43543	0.48019	0.446733	ENSSSCG00000010494	SORBS1	protein_coding	INSIDE
DSR1043	14	107440291	107441514	1223	3	3	1	0.517334	0.63359	0.517334	ENSSSCG00000046471	CC2D2B	protein_coding	INSIDE
DSR1044	14	107445019	107446072	1053	5	4	0	0.396354	0.542564	0.492918	ENSSSCG00000046471	CC2D2B	protein_coding	INSIDE
DSR1045	14	109645602	109646018	416	10	9	0	0.428245	0.470813	0.459444	-	-	-	-
DSR1046	14	109718518	109719175	657	12	10	0	0.430884	0.526534	0.481149	ENSSSCG00000010533	PYROXD2	protein_coding	INSIDE
DSR1047	14	125000481	125000674	193	6	4	0	0.390389	0.568627	0.506177	ENSSSCG00000010651	ABLIM1	protein_coding	INSIDE
DSR1047	14	125000481	125000674	193	6	4	0	0.390389	0.568627	0.506177	ENSSSCG00000059499	-	protein_coding	INSIDE
DSR1048	14	125018936	125019225	289	6	6	0	0.50545	0.537537	0.50545	ENSSSCG00000059499	-	protein_coding	INSIDE
DSR1049	14	125021032	125021509	477	4	2	1	0.346364	0.627832	0.594708	ENSSSCG00000059499	-	protein_coding	INSIDE
DSR1050	14	125034626	125034748	122	7	5	0	0.460573	0.56942	0.487841	ENSSSCG00000059499	-	protein_coding	INSIDE
DSR1051	14	125993832	125994213	381	4	4	1	0.552328	0.65221	0.552328	ENSSSCG00000010654	ATRNL1	protein_coding	INSIDE
DSR1052	14	129747332	129748102	770	10	9	0	0.47421	0.600082	0.504142	-	-	-	-
DSR1053	14	129753807	129754016	209	6	5	0	0.468914	0.526534	0.504477	-	-	-	-
DSR1054	14	129754394	129755386	992	13	12	0	0.515625	0.600076	0.536623	-	-	-	-
DSR1055	14	130308787	130309346	559	12	9	0	0.411875	0.503243	0.46745	ENSSSCG00000010691	PLPP4	protein_coding	INSIDE
DSR1056	14	130760109	130760131	22	3	2	1	0.484554	0.627582	0.619961	-	-	-	-
DSR1057	14	131005840	131006362	522	9	6	0	0.349267	0.41112	0.397315	-	-	-	-
DSR1058	14	131013642	131014334	692	7	6	0	0.422694	0.508676	0.47729	-	-	-	-
DSR1059	14	131032038	131032794	756	8	6	2	0.406051	0.668474	0.536518	-	-	-	-
DSR1060	14	132373452	132373511	59	5	5	1	0.54607	0.627832	0.54607	-	-	-	-
DSR1061	14	132378617	132378665	48	6	6	0	0.442882	0.492537	0.442882	-	-	-	-
DSR1062	14	132385381	132385423	42	4	4	0	0.427585	0.43287	0.427585	-	-	-	-
DSR1063	14	132805834	132806064	230	7	4	0	0.390275	0.518152	0.512915	-	-	-	-
DSR1064	14	132892282	132892704	422	4	4	1	0.586531	0.832625	0.586531	-	-	-	-
DSR1065	14	133155748	133155839	91	6	3	3	0.512458	0.758403	0.723575	-	-	-	-
DSR1066	14	133169915	133170134	219	3	2	1	0.397042	0.694915	0.57473	-	-	-	-
DSR1067	14	138134796	138134872	76	4	4	0	0.373861	0.387732	0.373861	-	-	-	-
DSR1068	14	138136278	138136456	178	5	5	0	0.359989	0.359989	0.359989	-	-	-	-
DSR1069	14	139150752	139150948	196	7	5	2	0.418663	0.714237	0.521122	-	-	-	-
DSR1070	14	139188276	139188279	3	2	2	2	0.655398	0.655398	0.655398	-	-	-	-
DSR1071	14	139937278	139937837	559	11	9	0	0.392916	0.511145	0.440681	ENSSSCG00000037698	TCERG1L	protein_coding	INSIDE
DSR1072	15	470993	471101	108	4	4	0	0.495549	0.545476	0.495549	ENSSSCG00000031541	ARL5A	protein_coding	INSIDE
DSR1073	15	7143636	7144646	1010	5	5	0	0.396909	0.457789	0.396909	-	-	-	-
DSR1074	15	15579018	15581489	2471	8	7	0	0.41049	0.48019	0.464683	-	-	-	-
DSR1075	15	35348079	35350120	2041	10	7	0	0.417415	0.616588	0.521367	-	-	-	-
DSR1076	15	35361950	35362370	420	8	7	0	0.4276	0.529835	0.482005	-	-	-	-
DSR1077	15	37560335	37561110	775	3	2	1	0.524082	0.65891	0.612631	ENSSSCG00000015754	MCPH1	protein_coding	INSIDE
DSR1077	15	37560335	37561110	775	3	2	1	0.524082	0.65891	0.612631	ENSSSCG00000015753	ANGPT2	protein_coding	INSIDE
DSR1078	15	38074623	38074725	102	5	4	0	0.373674	0.408451	0.408451	-	-	-	-
DSR1079	15	42398446	42398540	94	3	3	3	0.865341	0.891673	0.865341	-	-	-	-
DSR1080	15	43917014	43917148	134	5	3	1	0.36944	0.641143	0.509415	ENSSSCG00000015774	TENM3	protein_coding	INSIDE
DSR1081	15	44395543	44397262	1719	6	5	0	0.429778	0.4839	0.449801	ENSSSCG00000015774	TENM3	protein_coding	INSIDE
DSR1082	15	45109551	45109590	39	2	2	1	0.537347	0.659111	0.537347	ENSSSCG00000015780	STOX2	protein_coding	INSIDE
DSR1083	15	45110739	45110924	185	6	6	6	0.757237	0.820766	0.757237	ENSSSCG00000015780	STOX2	protein_coding	INSIDE
DSR1084	15	46486722	46487157	435	6	5	0	0.383996	0.446759	0.430288	ENSSSCG00000015794	C4orf47	protein_coding	INSIDE
DSR1085	15	46490610	46491580	970	8	7	0	0.392605	0.468853	0.440839	-	-	-	-
DSR1086	15	46491996	46493087	1091	15	12	0	0.353545	0.486986	0.427516	-	-	-	-
DSR1087	15	46501155	46501208	53	4	4	0	0.410763	0.41112	0.410763	ENSSSCG00000015795	-	protein_coding	INSIDE
DSR1088	15	56250072	56250248	176	8	7	2	0.543215	0.680015	0.580817	ENSSSCG00000035366	MFHAS1	protein_coding	INSIDE
DSR1089	15	56256634	56259692	3058	6	4	0	0.406297	0.573812	0.543048	ENSSSCG00000035366	MFHAS1	protein_coding	INSIDE
DSR1090	15	56261099	56264251	3152	5	5	0	0.531031	0.572512	0.531031	ENSSSCG00000035366	MFHAS1	protein_coding	INSIDE
DSR1091	15	56266405	56269876	3471	9	7	0	0.436184	0.612158	0.522615	ENSSSCG00000035366	MFHAS1	protein_coding	INSIDE
DSR1092	15	58074999	58075431	432	5	5	0	0.453295	0.495464	0.453295	-	-	-	-
DSR1093	15	58075708	58076147	439	6	4	0	0.380727	0.508252	0.482796	-	-	-	-
DSR1094	15	58076775	58078380	1605	10	8	0	0.451697	0.617531	0.499942	-	-	-	-
DSR1095	15	58184678	58186200	1522	11	9	0	0.460418	0.530097	0.475125	-	-	-	-
DSR1096	15	58219535	58219834	299	7	4	0	0.314406	0.540649	0.468104	-	-	-	-
DSR1097	15	75257497	75258128	631	6	6	0	0.478274	0.494306	0.478274	ENSSSCG00000032715	CERS6	protein_coding	INSIDE
DSR1098	15	76600630	76600771	141	5	4	0	0.330903	0.416631	0.402182	ENSSSCG00000032177	MYO3B	protein_coding	INSIDE
DSR1099	15	81713884	81714395	511	9	8	0	0.445534	0.546016	0.479676	-	-	-	-
DSR1100	15	107929294	107930388	1094	15	9	0	0.324617	0.550624	0.46365	ENSSSCG00000016123	PARD3B	protein_coding	INSIDE
DSR1101	15	110060582	110062379	1797	6	4	0	0.341423	0.395381	0.384018	-	-	-	-
DSR1102	15	116684542	116684627	85	5	4	0	0.458759	0.511145	0.486663	ENSSSCG00000016166	SPAG16	protein_coding	INSIDE
DSR1103	15	119091897	119092966	1069	6	5	1	0.465388	0.627832	0.531193	-	-	-	-
DSR1104	15	119093544	119093961	417	7	6	0	0.47068	0.598659	0.547444	-	-	-	-
DSR1105	15	119094704	119097425	2721	10	8	0	0.45195	0.570039	0.499272	-	-	-	-
DSR1106	15	119098917	119101540	2623	8	8	0	0.522142	0.573686	0.522142	-	-	-	-
DSR1107	15	120671125	120671617	492	7	6	1	0.499147	0.627242	0.547437	ENSSSCG00000016192	PLCD4	protein_coding	INSIDE
DSR1108	15	121767239	121767456	217	4	4	3	0.680786	0.721635	0.680786	-	-	-	-
DSR1109	15	121767679	121767684	5	2	2	1	0.615824	0.673116	0.615824	-	-	-	-
DSR1110	15	121768417	121769532	1115	11	7	2	0.448598	0.684211	0.551367	-	-	-	-
DSR1111	15	121770702	121771356	654	8	5	1	0.491247	0.684211	0.596513	-	-	-	-
DSR1112	15	123031140	123031322	182	4	4	1	0.537139	0.634885	0.537139	-	-	-	-
DSR1113	15	124397939	124398232	293	6	4	3	0.46052	0.69844	0.65148	ENSSSCG00000025993	SGPP2	protein_coding	INSIDE
DSR1114	15	124398521	124398597	76	3	2	1	0.426457	0.750116	0.628669	ENSSSCG00000025993	SGPP2	protein_coding	INSIDE
DSR1115	15	128675119	128675297	178	6	5	0	0.466454	0.573686	0.521057	ENSSSCG00000016245	COL4A3	protein_coding	INSIDE
DSR1116	15	128675994	128676066	72	4	4	0	0.513072	0.513072	0.513072	ENSSSCG00000016245	COL4A3	protein_coding	INSIDE
DSR1117	15	128884314	128884332	18	2	2	2	0.698633	0.764758	0.698633	-	-	-	-
DSR1118	15	129038500	129038558	58	6	6	1	0.519636	0.670523	0.519636	-	-	-	-
DSR1119	15	129189853	129190036	183	4	4	0	0.486519	0.545476	0.486519	-	-	-	-
DSR1120	15	129452110	129452662	552	7	6	3	0.531547	0.667043	0.620138	ENSSSCG00000016256	SPHKAP	protein_coding	INSIDE
DSR1121	15	129452860	129454744	1884	24	21	3	0.51632	0.662272	0.5672	ENSSSCG00000016256	SPHKAP	protein_coding	INSIDE
DSR1122	15	129794103	129795263	1160	16	12	0	0.370874	0.511145	0.469712	-	-	-	-
DSR1123	15	130098022	130099361	1339	23	19	1	0.457753	0.629236	0.511486	ENSSSCG00000035058	PID1	protein_coding	INSIDE
DSR1124	15	130393485	130393911	426	4	4	0	0.413807	0.446759	0.413807	-	-	-	-
DSR1125	15	130479652	130479887	235	10	9	0	0.375658	0.440824	0.415736	ENSSSCG00000016258	DNER	protein_coding	INSIDE
DSR1126	15	130480825	130480903	78	6	4	0	0.395472	0.509149	0.482109	ENSSSCG00000016258	DNER	protein_coding	INSIDE
DSR1127	15	130849996	130850106	110	4	4	0	0.4745	0.487048	0.4745	ENSSSCG00000024373	TRIP12	protein_coding	INSIDE
DSR1128	15	130890186	130890228	42	6	4	0	0.404179	0.509475	0.474149	ENSSSCG00000024373	TRIP12	protein_coding	INSIDE
DSR1129	15	130906640	130906861	221	6	5	0	0.44687	0.581535	0.506909	ENSSSCG00000024373	TRIP12	protein_coding	INSIDE
DSR1130	15	130988003	130988119	116	2	2	1	0.62782	0.684211	0.62782	ENSSSCG00000016259	FBXO36	protein_coding	INSIDE
DSR1131	15	131004329	131005060	731	12	12	6	0.625272	0.745154	0.625272	ENSSSCG00000016259	FBXO36	protein_coding	INSIDE
DSR1132	15	131775097	131775156	59	3	2	2	0.483385	0.760878	0.718891	-	-	-	-
DSR1133	15	132218921	132219741	820	6	4	0	0.439028	0.607089	0.534142	ENSSSCG00000016277	NMUR1	protein_coding	INSIDE
DSR1134	15	132225240	132225273	33	4	4	0	0.553493	0.573812	0.553493	ENSSSCG00000016277	NMUR1	protein_coding	INSIDE
DSR1135	15	132237510	132238930	1420	8	8	1	0.552813	0.645361	0.552813	-	-	-	-
DSR1136	15	132239641	132241016	1375	13	8	2	0.379106	0.695265	0.588768	-	-	-	-
DSR1137	15	132242630	132243170	540	8	6	1	0.468294	0.644757	0.605274	-	-	-	-
DSR1138	15	132243395	132246792	3397	39	31	6	0.453851	0.716873	0.568655	-	-	-	-
DSR1139	15	132253946	132254404	458	10	6	1	0.319688	0.651596	0.524177	-	-	-	-
DSR1140	15	132279094	132279101	7	2	2	2	0.72082	0.739246	0.72082	-	-	-	-
DSR1141	15	132287386	132289004	1618	12	6	1	0.388526	0.627832	0.532957	-	-	-	-
DSR1142	15	132289910	132290063	153	7	5	0	0.447912	0.588709	0.508521	-	-	-	-
DSR1143	15	132521873	132524961	3088	39	35	4	0.467961	0.627075	0.519473	-	-	-	-
DSR1144	15	132526565	132526827	262	6	6	0	0.520875	0.552649	0.520875	-	-	-	-
DSR1145	15	132760631	132760860	229	5	4	0	0.380942	0.546016	0.475948	ENSSSCG00000022177	DIS3L2	protein_coding	INSIDE
DSR1146	15	132866899	132867082	183	5	5	0	0.551439	0.61904	0.551439	ENSSSCG00000022177	DIS3L2	protein_coding	INSIDE
DSR1147	15	132867214	132867261	47	2	2	1	0.637377	0.812449	0.637377	ENSSSCG00000022177	DIS3L2	protein_coding	INSIDE
DSR1148	15	132942154	132943555	1401	6	5	0	0.396038	0.568132	0.471164	-	-	-	-
DSR1149	15	132943776	132944908	1132	9	7	1	0.477117	0.726141	0.529357	-	-	-	-
DSR1150	15	132945173	132945412	239	11	9	0	0.42559	0.550624	0.488169	-	-	-	-
DSR1151	15	132959010	132959146	136	4	2	1	0.300321	0.636982	0.542604	-	-	-	-
DSR1152	15	132965013	132965051	38	2	2	1	0.63082	0.640958	0.63082	-	-	-	-
DSR1153	15	132966556	132966614	58	2	2	1	0.611959	0.764758	0.611959	-	-	-	-
DSR1154	15	132970246	132972278	2032	25	17	4	0.396815	0.742627	0.493582	-	-	-	-
DSR1155	15	132972573	132972597	24	4	4	0	0.416065	0.428571	0.416065	-	-	-	-
DSR1156	15	132978904	132980560	1656	9	5	1	0.407621	0.777778	0.579375	ENSSSCG00000016284	-	protein_coding	PARTIALLY INSIDE
DSR1157	15	132985579	132985761	182	5	3	1	0.36365	0.76449	0.53308	-	-	-	-
DSR1158	15	133034796	133034804	8	4	4	0	0.414568	0.418565	0.414568	ENSSSCG00000016286	PRSS56	protein_coding	INSIDE
DSR1159	15	133036644	133036743	99	4	3	1	0.460774	0.682059	0.605915	ENSSSCG00000016286	PRSS56	protein_coding	INSIDE
DSR1160	15	133046741	133047190	449	7	4	0	0.28346	0.500038	0.487195	ENSSSCG00000057051	CHRND	protein_coding	INSIDE
DSR1161	15	133051481	133051832	351	5	4	1	0.429103	0.699958	0.534513	-	-	-	-
DSR1162	15	133057720	133058483	763	7	5	1	0.433729	0.659111	0.527135	ENSSSCG00000053123	CHRNG	protein_coding	INSIDE
DSR1163	15	133101865	133101967	102	5	4	0	0.34289	0.440824	0.415455	ENSSSCG00000038466	EIF4E2	protein_coding	INSIDE
DSR1164	15	133122976	133123123	147	5	5	0	0.401435	0.416631	0.401435	ENSSSCG00000016290	EFHD1	protein_coding	INSIDE
DSR1165	15	133335389	133335679	290	5	4	2	0.479355	0.639554	0.59547	ENSSSCG00000016295	NGEF	protein_coding	INSIDE
DSR1166	15	133340320	133340414	94	4	3	1	0.434874	0.667043	0.560208	ENSSSCG00000016295	NGEF	protein_coding	INSIDE
DSR1167	15	133342130	133345381	3251	47	33	2	0.437401	0.655774	0.521355	ENSSSCG00000016295	NGEF	protein_coding	INSIDE
DSR1168	15	133346845	133346855	10	2	2	2	0.649435	0.651596	0.649435	ENSSSCG00000016295	NGEF	protein_coding	INSIDE
DSR1169	15	133348265	133348291	26	3	2	1	0.524498	0.666667	0.633333	ENSSSCG00000016295	NGEF	protein_coding	INSIDE
DSR1170	15	133350839	133350868	29	2	2	1	0.537006	0.627999	0.537006	ENSSSCG00000016295	NGEF	protein_coding	INSIDE
DSR1171	15	133543266	133543390	124	5	4	0	0.37079	0.522152	0.462193	ENSSSCG00000016298	INPP5D	protein_coding	INSIDE
DSR1172	15	133701654	133701956	302	6	6	0	0.468143	0.496724	0.468143	-	-	-	-
DSR1173	15	134144740	134144798	58	2	2	1	0.590904	0.686343	0.590904	-	-	-	-
DSR1174	15	134150786	134150809	23	2	2	1	0.57205	0.628949	0.57205	ENSSSCG00000016314	TRPM8	protein_coding	INSIDE
DSR1175	15	134152905	134154593	1688	13	8	0	0.35164	0.571462	0.508686	ENSSSCG00000016314	TRPM8	protein_coding	INSIDE
DSR1176	15	134371903	134371945	42	4	3	1	0.467503	0.666667	0.584669	-	-	-	-
DSR1177	15	134936235	134936281	46	5	4	0	0.347986	0.444585	0.427912	-	-	-	-
DSR1178	15	134938028	134938264	236	6	3	1	0.333937	0.680033	0.542572	-	-	-	-
DSR1179	15	134964626	134964976	350	7	4	1	0.391675	0.628949	0.47638	-	-	-	-
DSR1180	15	134965322	134965650	328	11	9	0	0.431883	0.470588	0.439485	-	-	-	-
DSR1181	15	134965843	134966075	232	8	6	0	0.426697	0.514888	0.449633	-	-	-	-
DSR1182	15	135779400	135779401	1	2	2	2	0.723851	0.723851	0.723851	ENSSSCG00000016317	AGAP1	protein_coding	INSIDE
DSR1183	15	135838848	135839005	157	3	2	2	0.465666	0.639344	0.639344	ENSSSCG00000016317	AGAP1	protein_coding	INSIDE
DSR1184	15	135845017	135845189	172	7	7	7	0.904803	0.923077	0.904803	ENSSSCG00000016317	AGAP1	protein_coding	INSIDE
DSR1185	15	136268654	136269133	479	12	10	0	0.447613	0.520006	0.480989	ENSSSCG00000016321	IQCA1	protein_coding	INSIDE
DSR1186	15	136282638	136284557	1919	13	9	2	0.418264	0.639554	0.543395	ENSSSCG00000016321	IQCA1	protein_coding	INSIDE
DSR1187	15	136284697	136286707	2010	19	12	2	0.462935	0.698	0.520121	ENSSSCG00000016321	IQCA1	protein_coding	INSIDE
DSR1188	15	136287037	136288787	1750	17	14	2	0.479116	0.655218	0.536467	ENSSSCG00000016321	IQCA1	protein_coding	INSIDE
DSR1189	15	136305581	136305714	133	6	5	0	0.506232	0.59439	0.579454	ENSSSCG00000016321	IQCA1	protein_coding	INSIDE
DSR1190	15	136306582	136306598	16	2	2	2	0.651759	0.674283	0.651759	ENSSSCG00000016321	IQCA1	protein_coding	INSIDE
DSR1191	15	136306803	136307014	211	4	3	1	0.52277	0.637486	0.576411	ENSSSCG00000016321	IQCA1	protein_coding	INSIDE
DSR1192	15	136310726	136310814	88	5	4	0	0.348688	0.4804	0.418124	ENSSSCG00000016321	IQCA1	protein_coding	INSIDE
DSR1193	16	6592822	6592900	78	5	4	0	0.329694	0.387732	0.373861	-	-	-	-
DSR1194	16	6665200	6666969	1769	8	6	0	0.345679	0.478306	0.452253	-	-	-	-
DSR1195	16	6668251	6669239	988	7	6	0	0.393698	0.511145	0.459024	-	-	-	-
DSR1196	16	6669519	6670552	1033	12	9	0	0.393659	0.478306	0.440222	-	-	-	-
DSR1197	16	6675434	6676503	1069	6	4	0	0.394737	0.566904	0.501596	-	-	-	-
DSR1198	16	6742281	6743609	1328	5	4	0	0.465668	0.614212	0.517795	-	-	-	-
DSR1199	16	6748202	6749682	1480	10	7	2	0.496776	0.668474	0.602553	-	-	-	-
DSR1200	16	6883418	6883603	185	6	5	0	0.423837	0.454545	0.438021	-	-	-	-
DSR1201	16	6929554	6929808	254	5	5	0	0.372467	0.391304	0.372467	-	-	-	-
DSR1202	16	6933365	6933668	303	5	4	0	0.369014	0.387732	0.366925	-	-	-	-
DSR1203	16	6936365	6937453	1088	8	7	1	0.389705	0.668474	0.440777	-	-	-	-
DSR1204	16	6951455	6951610	155	3	3	2	0.66551	0.777778	0.66551	-	-	-	-
DSR1205	16	6952044	6952082	38	3	3	1	0.511483	0.699958	0.511483	-	-	-	-
DSR1206	16	6952779	6953313	534	14	13	1	0.523054	0.656762	0.537647	-	-	-	-
DSR1207	16	6954933	6955003	70	3	2	1	0.407129	0.651964	0.608292	-	-	-	-
DSR1208	16	6999513	6999995	482	7	5	0	0.354203	0.446759	0.411812	-	-	-	-
DSR1209	16	7008528	7008552	24	4	4	0	0.387732	0.387732	0.387732	-	-	-	-
DSR1210	16	7015350	7016439	1089	5	4	0	0.488217	0.537537	0.500086	-	-	-	-
DSR1211	16	7025477	7026482	1005	7	6	0	0.420791	0.446759	0.424193	-	-	-	-
DSR1212	16	7026668	7027400	732	9	8	0	0.429062	0.488317	0.460053	-	-	-	-
DSR1213	16	7027776	7028224	448	8	7	0	0.393854	0.478306	0.43334	-	-	-	-
DSR1214	16	7028597	7029875	1278	27	23	0	0.406705	0.511145	0.455567	-	-	-	-
DSR1215	16	7030229	7030493	264	10	7	0	0.4093	0.511145	0.484294	-	-	-	-
DSR1216	16	7034874	7034984	110	6	5	0	0.378116	0.478306	0.420165	-	-	-	-
DSR1217	16	7035400	7036502	1102	9	7	0	0.349414	0.442268	0.405117	-	-	-	-
DSR1218	16	7038562	7040213	1651	9	8	0	0.423498	0.478306	0.45085	-	-	-	-
DSR1219	16	7043652	7045605	1953	14	13	0	0.47134	0.513546	0.477111	-	-	-	-
DSR1220	16	7047957	7048305	348	5	4	0	0.387732	0.387732	0.387732	-	-	-	-
DSR1221	16	7049211	7049851	640	6	5	0	0.34539	0.387732	0.371086	-	-	-	-
DSR1222	16	7116081	7116586	505	8	6	0	0.299271	0.387732	0.387732	-	-	-	-
DSR1223	16	7192733	7192824	91	3	2	1	0.525847	0.699958	0.659499	-	-	-	-
DSR1224	16	7194123	7194403	280	4	4	0	0.535533	0.61904	0.535533	-	-	-	-
DSR1225	16	8844747	8844989	242	7	5	0	0.352226	0.416631	0.399292	-	-	-	-
DSR1226	16	10355346	10355409	63	6	4	0	0.366199	0.5625	0.534058	ENSSSCG00000016799	CDH12	protein_coding	INSIDE
DSR1227	16	11128518	11128612	94	4	4	0	0.449812	0.455459	0.449812	-	-	-	-
DSR1228	16	11147895	11148080	185	5	4	0	0.465188	0.492537	0.475879	-	-	-	-
DSR1229	16	12742997	12745563	2566	23	17	3	0.455058	0.674283	0.54383	-	-	-	-
DSR1230	16	12753167	12754228	1061	7	7	0	0.551647	0.600297	0.551647	-	-	-	-
DSR1231	16	14541212	14542270	1058	11	9	0	0.395661	0.488317	0.453079	-	-	-	-
DSR1232	16	14546934	14548286	1352	7	5	0	0.380871	0.469926	0.436613	-	-	-	-
DSR1233	16	14549403	14549591	188	7	7	0	0.406568	0.446759	0.406568	-	-	-	-
DSR1234	16	20219419	20220228	809	5	4	0	0.366527	0.4804	0.457879	-	-	-	-
DSR1235	16	20909140	20909358	218	7	7	0	0.515277	0.578368	0.515277	-	-	-	-
DSR1236	16	21823898	21824182	284	6	4	0	0.310338	0.490495	0.447277	-	-	-	-
DSR1237	16	26040590	26041397	807	5	5	0	0.427232	0.440824	0.427232	ENSSSCG00000016861	C6	protein_coding	INSIDE
DSR1238	16	26041653	26042036	383	7	6	0	0.431794	0.509149	0.454973	ENSSSCG00000016861	C6	protein_coding	INSIDE
DSR1239	16	26917619	26919211	1592	5	4	0	0.428932	0.537148	0.469067	-	-	-	-
DSR1240	16	26936961	26938865	1904	4	4	0	0.438881	0.46366	0.438881	-	-	-	-
DSR1241	16	26941012	26942285	1273	11	9	0	0.410875	0.512899	0.434466	-	-	-	-
DSR1242	16	27400429	27401495	1066	14	11	0	0.431211	0.570103	0.495655	ENSSSCG00000016866	GHR	protein_coding	INSIDE
DSR1243	16	29013039	29014937	1898	7	5	0	0.393425	0.4892	0.430949	-	-	-	-
DSR1244	16	29142853	29144521	1668	17	13	2	0.460554	0.658512	0.540534	-	-	-	-
DSR1245	16	29195269	29196011	742	6	4	0	0.342964	0.511145	0.463729	-	-	-	-
DSR1246	16	29249857	29250043	186	4	4	0	0.479509	0.495853	0.479509	-	-	-	-
DSR1247	16	29463942	29464193	251	5	4	0	0.405917	0.442268	0.424063	ENSSSCG00000026527	HCN1	protein_coding	INSIDE
DSR1248	16	29465345	29466329	984	5	4	0	0.42192	0.47166	0.442587	ENSSSCG00000026527	HCN1	protein_coding	INSIDE
DSR1249	16	33338123	33338381	258	11	10	6	0.555437	0.705113	0.607212	-	-	-	-
DSR1250	16	33338489	33338753	264	5	5	0	0.489813	0.540083	0.489813	-	-	-	-
DSR1251	16	33349931	33350620	689	4	2	1	0.393194	0.662272	0.623516	ENSSSCG00000016894	ARL15	protein_coding	INSIDE
DSR1252	16	33352343	33352517	174	5	4	4	0.584882	0.699295	0.659426	ENSSSCG00000016894	ARL15	protein_coding	INSIDE
DSR1253	16	35760385	35761517	1132	12	7	1	0.390507	0.628461	0.515648	-	-	-	-
DSR1254	16	36798779	36799957	1178	5	4	0	0.33775	0.437781	0.422172	-	-	-	-
DSR1255	16	36826626	36827141	515	8	7	0	0.401616	0.511145	0.457116	-	-	-	-
DSR1256	16	36827270	36828926	1656	14	12	0	0.436766	0.581403	0.479279	-	-	-	-
DSR1257	16	36831104	36832145	1041	12	11	0	0.451327	0.52259	0.457972	-	-	-	-
DSR1258	16	36833232	36834024	792	15	12	0	0.374498	0.484169	0.433726	-	-	-	-
DSR1259	16	45706335	45708136	1801	11	10	0	0.430339	0.581403	0.453454	-	-	-	-
DSR1260	16	47008084	47008920	836	13	10	2	0.436188	0.658672	0.534791	-	-	-	-
DSR1261	16	55357378	55357471	93	8	7	0	0.402572	0.470554	0.452844	-	-	-	-
DSR1262	16	62700433	62700710	277	4	4	0	0.480399	0.513464	0.480399	ENSSSCG00000021527	ATP10B	protein_coding	INSIDE
DSR1263	16	65206014	65206118	104	4	4	0	0.435407	0.440352	0.435407	-	-	-	-
DSR1264	16	67567854	67568177	323	6	4	0	0.403041	0.461372	0.438914	-	-	-	-
DSR1265	16	74607920	74608120	200	6	5	1	0.47768	0.661822	0.518378	-	-	-	-
DSR1266	17	5873220	5873496	276	6	5	0	0.419883	0.545476	0.473619	-	-	-	-
DSR1267	17	5887924	5888070	146	5	4	0	0.475246	0.573686	0.531562	-	-	-	-
DSR1268	17	15299859	15300059	200	7	6	0	0.458684	0.530097	0.47792	-	-	-	-
DSR1269	17	15300253	15300412	159	4	4	0	0.462625	0.519433	0.462625	-	-	-	-
DSR1270	17	15300763	15300999	236	5	5	0	0.535461	0.575597	0.535461	-	-	-	-
DSR1271	17	33251637	33251902	265	5	4	0	0.391746	0.454545	0.448984	-	-	-	-
DSR1272	17	45856623	45856837	214	9	8	0	0.398138	0.463379	0.403351	ENSSSCG00000038990	PTPRT	protein_coding	INSIDE
DSR1273	17	45857475	45857685	210	11	6	0	0.279444	0.52381	0.447979	ENSSSCG00000038990	PTPRT	protein_coding	INSIDE
DSR1274	17	47924605	47925021	416	8	6	0	0.365284	0.581844	0.453399	-	-	-	-
DSR1275	17	47925574	47925663	89	6	5	0	0.381957	0.4804	0.450461	-	-	-	-
DSR1276	17	47926057	47926079	22	2	2	1	0.530715	0.639158	0.530715	-	-	-	-
DSR1277	17	49893203	49893338	135	3	2	1	0.462977	0.684211	0.603141	-	-	-	-
DSR1278	17	50357173	50357309	136	6	5	0	0.403413	0.509909	0.456574	ENSSSCG00000031118	PREX1	protein_coding	INSIDE
DSR1279	17	51515471	51515536	65	4	4	0	0.475131	0.490993	0.475131	ENSSSCG00000036129	RNF114	protein_coding	INSIDE
DSR1280	17	51520326	51521033	707	5	4	0	0.411148	0.513299	0.493137	ENSSSCG00000036129	RNF114	protein_coding	INSIDE
DSR1281	17	53096571	53098842	2271	5	5	0	0.47901	0.529835	0.47901	ENSSSCG00000053517	SALL4	protein_coding	INSIDE
DSR1282	17	54699620	54699778	158	7	6	0	0.415781	0.538462	0.484876	-	-	-	-
DSR1283	17	55610846	55611464	618	10	9	0	0.448355	0.543136	0.490997	-	-	-	-
DSR1284	17	56934837	56935232	395	6	4	0	0.394812	0.555573	0.4998	-	-	-	-
DSR1285	17	56936218	56936526	308	10	7	0	0.369466	0.542746	0.463047	-	-	-	-
DSR1286	17	56940819	56940933	114	5	5	0	0.424557	0.478306	0.424557	-	-	-	-
DSR1287	17	57352563	57353268	705	12	8	1	0.373218	0.646186	0.509961	-	-	-	-
DSR1288	17	57353873	57354039	166	4	4	0	0.57162	0.620681	0.57162	-	-	-	-
DSR1289	17	57368440	57368695	255	5	4	0	0.350285	0.478306	0.432711	-	-	-	-
DSR1290	17	57593256	57593416	160	5	4	1	0.520528	0.658512	0.573735	ENSSSCG00000007501	BMP7	protein_coding	INSIDE
DSR1291	17	57594658	57595467	809	20	15	4	0.449764	0.833349	0.582457	ENSSSCG00000007501	BMP7	protein_coding	INSIDE
DSR1292	17	57597602	57597717	115	6	5	0	0.456166	0.61904	0.547399	ENSSSCG00000007501	BMP7	protein_coding	INSIDE
DSR1293	17	57921710	57922070	360	7	4	0	0.315183	0.511852	0.452777	-	-	-	-
DSR1294	17	59413633	59414472	839	11	9	0	0.471518	0.610028	0.506561	-	-	-	-
DSR1295	17	61702700	61704334	1634	6	5	3	0.561864	0.696929	0.626957	ENSSSCG00000032761	LAMA5	protein_coding	INSIDE
DSR1296	17	61706332	61708786	2454	9	6	0	0.382298	0.548591	0.495047	ENSSSCG00000032761	LAMA5	protein_coding	INSIDE
DSR1297	18	2756996	2757060	64	4	4	0	0.489232	0.489232	0.489232	-	-	-	-
DSR1298	18	3074945	3075038	93	6	5	0	0.350578	0.416631	0.384163	ENSSSCG00000025221	PAXIP1	protein_coding	INSIDE
DSR1299	18	6835155	6835162	7	2	2	1	0.587767	0.643357	0.587767	-	-	-	-
DSR1300	18	7661088	7661122	34	4	4	0	0.473901	0.520964	0.473901	-	-	-	-
DSR1301	18	7678295	7678563	268	8	7	0	0.461581	0.5625	0.517997	-	-	-	-
DSR1302	18	9419905	9420333	428	4	4	0	0.456175	0.47472	0.456175	ENSSSCG00000032266	SLC37A3	protein_coding	INSIDE
DSR1303	18	10052166	10053875	1709	20	14	0	0.393542	0.511518	0.45505	ENSSSCG00000026733	HIPK2	protein_coding	INSIDE
DSR1304	18	10055569	10056423	854	9	5	0	0.308622	0.584761	0.473482	ENSSSCG00000026733	HIPK2	protein_coding	INSIDE
DSR1305	18	10058291	10060202	1911	28	21	6	0.522037	0.721787	0.604077	ENSSSCG00000026733	HIPK2	protein_coding	INSIDE
DSR1306	18	10060780	10060866	86	4	4	0	0.463404	0.489232	0.463404	ENSSSCG00000026733	HIPK2	protein_coding	INSIDE
DSR1307	18	10075370	10075531	161	7	6	0	0.38088	0.41112	0.397186	ENSSSCG00000026733	HIPK2	protein_coding	INSIDE
DSR1308	18	10088086	10088167	81	6	4	1	0.363272	0.666667	0.508214	ENSSSCG00000026733	HIPK2	protein_coding	INSIDE
DSR1309	18	10093747	10093987	240	6	4	1	0.457113	0.686379	0.581872	ENSSSCG00000026733	HIPK2	protein_coding	INSIDE
DSR1310	18	10094437	10094788	351	7	4	1	0.420819	0.640958	0.614001	ENSSSCG00000026733	HIPK2	protein_coding	INSIDE
DSR1311	18	10097671	10097802	131	5	4	0	0.514194	0.612339	0.586068	ENSSSCG00000026733	HIPK2	protein_coding	INSIDE
DSR1312	18	10099133	10099321	188	4	4	0	0.553732	0.581535	0.553732	ENSSSCG00000026733	HIPK2	protein_coding	INSIDE
DSR1313	18	10127221	10127574	353	7	7	0	0.524936	0.624627	0.524936	ENSSSCG00000026733	HIPK2	protein_coding	INSIDE
DSR1314	18	10127628	10128003	375	16	14	0	0.483109	0.586746	0.519375	ENSSSCG00000026733	HIPK2	protein_coding	INSIDE
DSR1315	18	12137782	12139039	1257	7	6	0	0.449245	0.554388	0.460682	ENSSSCG00000016521	DGKI	protein_coding	INSIDE
DSR1316	18	21890690	21891487	797	6	5	0	0.376583	0.551434	0.451529	-	-	-	-
DSR1317	18	21894405	21895298	893	6	4	0	0.285646	0.437346	0.406738	-	-	-	-
DSR1318	18	21895647	21896110	463	5	4	0	0.420345	0.503568	0.448506	-	-	-	-
DSR1319	18	21901490	21902293	803	7	5	2	0.445496	0.751937	0.597217	-	-	-	-
DSR1320	18	21904195	21904420	225	5	4	0	0.430216	0.499819	0.444856	-	-	-	-
DSR1321	18	22052680	22057101	4421	25	17	2	0.486747	0.656762	0.549019	-	-	-	-
DSR1322	18	22127408	22128305	897	6	4	0	0.34604	0.565597	0.50574	-	-	-	-
DSR1323	18	22128866	22129896	1030	9	7	0	0.462352	0.568132	0.504545	-	-	-	-
DSR1324	18	22130390	22135063	4673	16	11	2	0.444784	0.699958	0.530754	-	-	-	-
DSR1325	18	22220061	22220263	202	4	3	2	0.503146	0.646498	0.619531	-	-	-	-
DSR1326	18	22220440	22221448	1008	11	9	1	0.465834	0.644649	0.550674	-	-	-	-
DSR1327	18	22221630	22221641	11	2	2	2	0.653675	0.65477	0.653675	-	-	-	-
DSR1328	18	22306392	22306484	92	5	4	0	0.431692	0.545809	0.523799	-	-	-	-
DSR1329	18	22549568	22552160	2592	10	7	2	0.494635	0.680362	0.592725	-	-	-	-
DSR1330	18	22552910	22553781	871	6	4	1	0.479631	0.650633	0.558402	-	-	-	-
DSR1331	18	22563017	22563150	133	2	2	2	0.744692	0.797447	0.744692	-	-	-	-
DSR1332	18	26690342	26690461	119	4	4	0	0.435414	0.457144	0.435414	-	-	-	-
DSR1333	18	40255356	40255418	62	2	2	1	0.570136	0.646199	0.570136	ENSSSCG00000024754	BBS9	protein_coding	INSIDE
DSR1334	18	43720033	43720095	62	4	4	0	0.478815	0.53339	0.478815	-	-	-	-
DSR1335	18	44387184	44387893	709	8	7	0	0.454266	0.482484	0.460004	-	-	-	-
DSR1336	18	44388053	44389002	949	14	10	0	0.418864	0.582468	0.517147	-	-	-	-
DSR1337	18	44461886	44462244	358	5	4	0	0.468409	0.513464	0.483793	-	-	-	-
DSR1338	18	44462311	44462328	17	2	2	1	0.62589	0.670523	0.62589	-	-	-	-
DSR1339	18	44462418	44462472	54	4	4	1	0.560982	0.645241	0.560982	-	-	-	-
DSR1340	18	46521292	46521736	444	7	4	0	0.368563	0.478306	0.464285	-	-	-	-
DSR1341	18	46522073	46522498	425	13	11	0	0.375014	0.47472	0.427733	-	-	-	-
DSR1342	18	46523418	46525275	1857	31	24	0	0.410336	0.545476	0.459013	-	-	-	-
DSR1343	18	46525967	46527349	1382	18	14	0	0.389334	0.52381	0.431993	-	-	-	-
DSR1344	18	47603660	47603817	157	7	7	0	0.443327	0.52381	0.443327	ENSSSCG00000016717	PALS2	protein_coding	INSIDE
DSR1345	18	48046233	48046493	260	7	6	0	0.408562	0.418805	0.412408	-	-	-	-
DSR1346	18	48619270	48619534	264	5	4	0	0.338745	0.452366	0.421407	ENSSSCG00000032734	VOPP1	protein_coding	INSIDE
DSR1347	18	49515794	49515931	137	6	5	0	0.462616	0.580022	0.517595	-	-	-	-
DSR1348	18	50440804	50441946	1142	24	19	4	0.452845	0.702299	0.534714	ENSSSCG00000016734	CCM2	protein_coding	INSIDE
DSR1349	18	51474884	51475047	163	4	4	0	0.515332	0.615205	0.515332	ENSSSCG00000036443	HECW1	protein_coding	INSIDE
