# Supplementary material for: Whole genome resequencing reveals genetic relationships and differences between three types of Hainan local pig breeds
Source: Front Vet Sci. 2025 May 30;12:1544321. doi: 10.3389/fvets.2025.1544321 (PMC12164305; doi:10.3389/fvets.2025.1544321)
Supplement: Supplementary file 3 [file Table_3.xlsx]

## Sheet: Sheet1
Supplyment Table3 DSRs Between DT and WC
DSR	CHROM	START	END	DSR_Length	Total_SNPs	Significant_SNPs	Extremely_Significant_SNPs	Mean_Fst_of_all_SNPs	Max_Fst	Mean_Fst_of_All_Significant_SNPs	Gene_ID	Gene_Name	Gene_biotype	MAPTYPE
DSR1	1	1986075	1986306	231	9	7	0	0.493327	0.629593	0.619778	ENSSSCG00000032403	-	protein_coding	INSIDE
DSR2	1	10551473	10551779	306	5	4	0	0.557781	0.65176	0.606855	-	-	-	-
DSR3	1	12445055	12445528	473	5	4	0	0.586866	0.655218	0.614361	-	-	-	-
DSR4	1	12453179	12453270	91	8	8	0	0.621219	0.692334	0.621219	-	-	-	-
DSR5	1	12465931	12468349	2418	24	12	3	0.410956	0.833349	0.780222	-	-	-	-
DSR6	1	12468492	12469026	534	13	8	2	0.54025	0.833349	0.742719	-	-	-	-
DSR7	1	12470565	12471276	711	9	8	2	0.661841	0.833349	0.737017	-	-	-	-
DSR8	1	12473206	12473520	314	6	4	0	0.443218	0.72166	0.642904	-	-	-	-
DSR9	1	13478075	13478752	677	4	4	0	0.599744	0.64102	0.599744	ENSSSCG00000004077	FBXO5	protein_coding	INSIDE
DSR10	1	17669792	17669855	63	5	5	0	0.635071	0.665092	0.635071	-	-	-	-
DSR11	1	18876622	18876650	28	4	4	0	0.571399	0.573438	0.571399	ENSSSCG00000004114	ADGB	protein_coding	INSIDE
DSR12	1	19095044	19095274	230	7	6	0	0.641665	0.687173	0.666702	ENSSSCG00000052303	RAB32	protein_coding	INSIDE
DSR13	1	19119611	19119898	287	5	4	0	0.630723	0.721436	0.656199	-	-	-	-
DSR14	1	19130285	19130665	380	7	5	0	0.50434	0.725477	0.685387	-	-	-	-
DSR15	1	19132534	19135550	3016	7	5	0	0.486522	0.725477	0.662961	-	-	-	-
DSR16	1	19152184	19152539	355	10	8	0	0.604855	0.692536	0.643021	-	-	-	-
DSR17	1	19901464	19902015	551	10	10	0	0.600601	0.653067	0.600601	-	-	-	-
DSR18	1	20170755	20171861	1106	11	9	0	0.573732	0.755707	0.6696	-	-	-	-
DSR19	1	20400402	20401516	1114	5	4	0	0.566495	0.721436	0.668649	-	-	-	-
DSR20	1	20423087	20423276	189	5	4	0	0.577846	0.604648	0.590654	-	-	-	-
DSR21	1	22570757	22571540	783	13	12	0	0.636802	0.714237	0.678034	-	-	-	-
DSR22	1	22754650	22756490	1840	4	4	0	0.697466	0.725477	0.697466	ENSSSCG00000004139	ADGRG6	protein_coding	INSIDE
DSR23	1	22767200	22768340	1140	7	4	0	0.410183	0.6477	0.599256	ENSSSCG00000004139	ADGRG6	protein_coding	INSIDE
DSR24	1	22768693	22768834	141	6	4	0	0.518218	0.65067	0.63226	ENSSSCG00000004139	ADGRG6	protein_coding	INSIDE
DSR25	1	26708892	26709377	485	9	8	0	0.611387	0.756248	0.642388	-	-	-	-
DSR26	1	27151839	27151924	85	5	4	0	0.484563	0.615988	0.595276	ENSSSCG00000004157	IL20RA	protein_coding	INSIDE
DSR27	1	27226972	27227018	46	6	6	0	0.609284	0.63023	0.609284	-	-	-	-
DSR28	1	27298247	27298380	133	5	5	0	0.63908	0.684211	0.63908	ENSSSCG00000004160	PEX7	protein_coding	INSIDE
DSR29	1	27308302	27308394	92	5	5	0	0.72482	0.777778	0.72482	ENSSSCG00000004160	PEX7	protein_coding	INSIDE
DSR30	1	27309321	27309622	301	6	6	0	0.723412	0.803914	0.723412	ENSSSCG00000004160	PEX7	protein_coding	INSIDE
DSR31	1	27456816	27457930	1114	4	4	0	0.571462	0.571462	0.571462	ENSSSCG00000026041	MAP3K5	protein_coding	INSIDE
DSR32	1	27471860	27472451	591	9	8	3	0.624604	0.833349	0.702591	ENSSSCG00000026041	MAP3K5	protein_coding	INSIDE
DSR33	1	27474203	27474648	445	5	4	0	0.529064	0.67266	0.6331	ENSSSCG00000026041	MAP3K5	protein_coding	INSIDE
DSR34	1	27476095	27476938	843	15	9	0	0.537759	0.795977	0.763947	ENSSSCG00000026041	MAP3K5	protein_coding	INSIDE
DSR35	1	27477197	27478661	1464	23	20	0	0.59711	0.765662	0.665126	ENSSSCG00000026041	MAP3K5	protein_coding	INSIDE
DSR36	1	27493047	27493573	526	4	4	0	0.592902	0.66044	0.592902	ENSSSCG00000026041	MAP3K5	protein_coding	INSIDE
DSR37	1	27497087	27498806	1719	33	21	3	0.565214	0.91274	0.727063	ENSSSCG00000026041	MAP3K5	protein_coding	INSIDE
DSR38	1	27514971	27515349	378	5	4	0	0.51916	0.571462	0.571462	ENSSSCG00000026041	MAP3K5	protein_coding	INSIDE
DSR39	1	29303283	29303404	121	4	4	0	0.597192	0.629691	0.597192	-	-	-	-
DSR40	1	30972213	30972399	186	5	4	0	0.596956	0.732435	0.674172	-	-	-	-
DSR41	1	31022145	31022424	279	4	4	0	0.673608	0.692334	0.673608	ENSSSCG00000004181	VNN1	protein_coding	INSIDE
DSR42	1	37344315	37344343	28	4	4	0	0.735256	0.755707	0.735256	-	-	-	-
DSR43	1	38314682	38314936	254	6	6	0	0.591857	0.629593	0.591857	ENSSSCG00000036607	NKAIN2	protein_coding	INSIDE
DSR44	1	38454300	38455281	981	15	15	0	0.614687	0.629593	0.614687	ENSSSCG00000036607	NKAIN2	protein_coding	INSIDE
DSR45	1	38456622	38457374	752	7	7	0	0.60239	0.629593	0.60239	ENSSSCG00000036607	NKAIN2	protein_coding	INSIDE
DSR46	1	38474983	38475644	661	7	7	0	0.660986	0.721436	0.660986	ENSSSCG00000036607	NKAIN2	protein_coding	INSIDE
DSR47	1	38476719	38477063	344	5	5	0	0.614264	0.652712	0.614264	ENSSSCG00000036607	NKAIN2	protein_coding	INSIDE
DSR48	1	41337849	41343821	5972	16	9	8	0.578576	1	0.873039	-	-	-	-
DSR49	1	46632615	46636303	3688	5	4	0	0.484193	0.64102	0.598257	ENSSSCG00000004269	-	protein_coding	INSIDE
DSR50	1	51062090	51062895	805	4	4	0	0.632093	0.713974	0.632093	-	-	-	-
DSR51	1	53266372	53266759	387	5	4	0	0.557592	0.702128	0.673917	ENSSSCG00000026943	MRAP2	protein_coding	INSIDE
DSR52	1	53919689	53923046	3357	12	9	0	0.544103	0.757297	0.643179	-	-	-	-
DSR53	1	54276414	54279010	2596	6	5	0	0.599491	0.671113	0.625749	-	-	-	-
DSR54	1	54977704	54977933	229	6	4	0	0.490217	0.6	0.578597	-	-	-	-
DSR55	1	55729168	55729401	233	5	5	0	0.589508	0.618539	0.589508	-	-	-	-
DSR56	1	57075621	57077398	1777	13	11	0	0.593703	0.777778	0.677545	-	-	-	-
DSR57	1	57081659	57082584	925	11	6	2	0.469537	0.833349	0.684772	-	-	-	-
DSR58	1	57088631	57089152	521	6	4	0	0.612725	0.703723	0.654348	-	-	-	-
DSR59	1	65918133	65921459	3326	19	16	0	0.584332	0.707461	0.63811	ENSSSCG00000004347	FBXL4	protein_coding	INSIDE
DSR60	1	65930093	65930370	277	7	5	0	0.579159	0.653067	0.60416	ENSSSCG00000004347	FBXL4	protein_coding	INSIDE
DSR61	1	65930459	65931268	809	7	7	0	0.618949	0.675925	0.618949	ENSSSCG00000004347	FBXL4	protein_coding	INSIDE
DSR62	1	65934422	65935813	1391	7	6	0	0.601179	0.692592	0.648404	ENSSSCG00000004347	FBXL4	protein_coding	PARTIALLY INSIDE
DSR63	1	65936015	65938090	2075	8	7	0	0.632028	0.822562	0.652859	-	-	-	-
DSR64	1	67876342	67877953	1611	6	4	0	0.404019	0.625889	0.601727	-	-	-	-
DSR65	1	67883256	67884101	845	4	4	0	0.619536	0.662429	0.619536	-	-	-	-
DSR66	1	67913020	67913621	601	5	4	0	0.520219	0.680758	0.621799	-	-	-	-
DSR67	1	68080781	68080952	171	4	4	0	0.619843	0.692334	0.619843	ENSSSCG00000004361	GRIK2	protein_coding	INSIDE
DSR68	1	68239619	68242309	2690	25	20	0	0.5719	0.723736	0.645461	ENSSSCG00000004361	GRIK2	protein_coding	INSIDE
DSR69	1	68245905	68246846	941	5	4	0	0.639098	0.760031	0.725128	ENSSSCG00000004361	GRIK2	protein_coding	INSIDE
DSR70	1	69095134	69095523	389	7	6	0	0.608671	0.685845	0.636483	-	-	-	-
DSR71	1	69096004	69096797	793	8	7	0	0.640401	0.727556	0.656021	-	-	-	-
DSR72	1	69105295	69108666	3371	4	4	0	0.564445	0.591146	0.564445	-	-	-	-
DSR73	1	69122743	69126426	3683	5	4	0	0.59454	0.684078	0.61041	-	-	-	-
DSR74	1	69226801	69227413	612	4	4	0	0.617481	0.662429	0.617481	-	-	-	-
DSR75	1	69228048	69230070	2022	5	4	0	0.60079	0.782176	0.639568	-	-	-	-
DSR76	1	70982423	70982937	514	5	4	0	0.519995	0.621065	0.598626	-	-	-	-
DSR77	1	70983551	70984503	952	13	9	0	0.50343	0.782176	0.695502	-	-	-	-
DSR78	1	71641219	71642351	1132	9	7	0	0.565038	0.592928	0.58411	-	-	-	-
DSR79	1	73068450	73068718	268	8	5	0	0.486675	0.687488	0.645153	-	-	-	-
DSR80	1	74943549	74943930	381	4	4	0	0.580304	0.608455	0.580304	ENSSSCG00000004388	ARMC2	protein_coding	INSIDE
DSR81	1	74946873	74948497	1624	9	6	0	0.495636	0.57239	0.561745	ENSSSCG00000004388	ARMC2	protein_coding	INSIDE
DSR82	1	74951856	74952370	514	8	8	0	0.569994	0.582614	0.569994	ENSSSCG00000004388	ARMC2	protein_coding	INSIDE
DSR83	1	74952711	74954186	1475	9	7	0	0.573425	0.615077	0.590625	ENSSSCG00000004388	ARMC2	protein_coding	INSIDE
DSR84	1	74955835	74959660	3825	18	13	0	0.556013	0.644494	0.578759	ENSSSCG00000004388	ARMC2	protein_coding	INSIDE
DSR85	1	75007508	75009388	1880	5	4	0	0.650576	0.687488	0.681821	ENSSSCG00000004388	ARMC2	protein_coding	INSIDE
DSR86	1	75009931	75010644	713	10	9	0	0.640117	0.756248	0.659176	ENSSSCG00000004388	ARMC2	protein_coding	INSIDE
DSR87	1	78266990	78267129	139	4	4	0	0.561838	0.584372	0.561838	-	-	-	-
DSR88	1	78327432	78327581	149	5	5	0	0.727408	0.792917	0.727408	-	-	-	-
DSR89	1	78329080	78330805	1725	8	6	0	0.569058	0.685845	0.625054	-	-	-	-
DSR90	1	84843607	84844072	465	5	4	0	0.665396	0.732435	0.71393	-	-	-	-
DSR91	1	84849727	84850311	584	4	4	0	0.592101	0.611614	0.592101	-	-	-	-
DSR92	1	84947004	84947305	301	4	4	0	0.596759	0.615077	0.596759	-	-	-	-
DSR93	1	84947600	84947954	354	6	5	0	0.568312	0.602073	0.580162	-	-	-	-
DSR94	1	102443663	102444792	1129	12	10	0	0.611795	0.774284	0.693989	ENSSSCG00000040836	DCC	protein_coding	INSIDE
DSR95	1	102457506	102461223	3717	9	5	1	0.516197	0.904764	0.697151	ENSSSCG00000040836	DCC	protein_coding	INSIDE
DSR96	1	102485617	102487211	1594	8	5	1	0.569142	0.909106	0.729789	ENSSSCG00000040836	DCC	protein_coding	INSIDE
DSR97	1	102487672	102488868	1196	11	8	0	0.563755	0.816321	0.646203	ENSSSCG00000040836	DCC	protein_coding	INSIDE
DSR98	1	102532141	102533187	1046	4	4	3	0.76489	0.833349	0.76489	ENSSSCG00000040836	DCC	protein_coding	INSIDE
DSR99	1	102558266	102558384	118	4	4	0	0.650448	0.692334	0.650448	ENSSSCG00000040836	DCC	protein_coding	INSIDE
DSR100	1	102560324	102561727	1403	17	15	0	0.572332	0.688904	0.613696	ENSSSCG00000040836	DCC	protein_coding	INSIDE
DSR101	1	102564474	102564749	275	4	4	0	0.637946	0.749934	0.637946	ENSSSCG00000040836	DCC	protein_coding	INSIDE
DSR102	1	102565606	102566944	1338	11	8	0	0.567484	0.777778	0.648043	ENSSSCG00000040836	DCC	protein_coding	INSIDE
DSR103	1	102567542	102568139	597	7	5	0	0.55982	0.647039	0.615461	ENSSSCG00000040836	DCC	protein_coding	INSIDE
DSR104	1	103432033	103432127	94	4	4	0	0.641793	0.695882	0.641793	-	-	-	-
DSR105	1	126071668	126072214	546	19	15	0	0.529751	0.684905	0.614919	-	-	-	-
DSR106	1	141747473	141748340	867	6	4	0	0.540547	0.662429	0.617492	-	-	-	-
DSR107	1	141748755	141750383	1628	14	10	0	0.567656	0.74356	0.64128	-	-	-	-
DSR108	1	149095999	149098063	2064	7	6	0	0.539013	0.65067	0.605039	-	-	-	-
DSR109	1	149107094	149108253	1159	7	5	0	0.536684	0.687173	0.647242	-	-	-	-
DSR110	1	149109679	149110970	1291	8	5	0	0.451934	0.685623	0.655117	-	-	-	-
DSR111	1	161473085	161474890	1805	20	19	1	0.676673	0.866702	0.690989	ENSSSCG00000004907	CCBE1	protein_coding	INSIDE
DSR112	1	161583270	161583635	365	6	5	0	0.669374	0.774225	0.757093	-	-	-	-
DSR113	1	161732984	161733809	825	8	5	0	0.479378	0.652712	0.58458	-	-	-	-
DSR114	1	161735797	161738226	2429	11	9	0	0.480727	0.583524	0.564792	-	-	-	-
DSR115	1	161744467	161746329	1862	20	17	0	0.534298	0.692334	0.603137	-	-	-	-
DSR116	1	161854819	161855527	708	11	10	0	0.592128	0.710796	0.651023	ENSSSCG00000004911	-	protein_coding	INSIDE
DSR117	1	163691384	163691713	329	6	5	0	0.529727	0.66044	0.588076	ENSSSCG00000004938	DENND4A	protein_coding	INSIDE
DSR118	1	163743596	163750201	6605	7	5	0	0.489231	0.629593	0.589106	ENSSSCG00000004938	DENND4A	protein_coding	INSIDE
DSR119	1	163820341	163821825	1484	6	4	0	0.555016	0.586655	0.565138	-	-	-	-
DSR120	1	166614197	166614946	749	6	4	0	0.471285	0.653067	0.634284	-	-	-	-
DSR121	1	171103135	171113041	9906	7	6	0	0.570868	0.78731	0.666011	-	-	-	-
DSR122	1	180818034	180822458	4424	11	8	0	0.472174	0.6	0.579629	ENSSSCG00000005025	TRIM9	protein_coding	INSIDE
DSR123	1	184465315	184466238	923	6	6	0	0.595785	0.622593	0.595785	-	-	-	-
DSR124	1	206833131	206836133	3002	8	6	0	0.593091	0.747881	0.621157	ENSSSCG00000005182	CCDC171	protein_coding	INSIDE
DSR125	1	218971174	218971356	182	7	7	0	0.557485	0.583859	0.557485	-	-	-	-
DSR126	1	221289508	221289861	353	9	8	0	0.737895	0.811266	0.790191	ENSSSCG00000005240	DOCK8	protein_coding	INSIDE
DSR127	1	221291009	221292134	1125	8	7	0	0.602142	0.639344	0.619097	ENSSSCG00000005240	DOCK8	protein_coding	INSIDE
DSR128	1	234094812	234095201	389	7	6	0	0.58132	0.647039	0.596284	-	-	-	-
DSR129	1	234944694	234945841	1147	7	5	0	0.488575	0.678455	0.615691	-	-	-	-
DSR130	1	235059971	235060404	433	8	7	0	0.573314	0.684211	0.653493	-	-	-	-
DSR131	1	235290071	235291491	1420	8	8	0	0.653395	0.692536	0.653395	-	-	-	-
DSR132	1	237490205	237490415	210	5	4	0	0.572324	0.666667	0.617579	-	-	-	-
DSR133	1	237499707	237500030	323	5	4	0	0.618948	0.759944	0.759944	-	-	-	-
DSR134	1	237501652	237502725	1073	4	4	0	0.74271	0.759944	0.74271	-	-	-	-
DSR135	1	237618213	237618238	25	4	4	0	0.552497	0.552497	0.552497	ENSSSCG00000036086	PAX5	protein_coding	INSIDE
DSR136	1	239245579	239245765	186	9	7	0	0.492445	0.66044	0.592327	ENSSSCG00000045508	CCDC180	protein_coding	INSIDE
DSR137	1	248336206	248336627	421	6	5	0	0.617108	0.692334	0.63477	-	-	-	-
DSR138	1	248349743	248351875	2132	6	5	0	0.507658	0.66044	0.606436	-	-	-	-
DSR139	1	248353558	248354502	944	4	4	0	0.606577	0.629593	0.606577	-	-	-	-
DSR140	1	248355632	248359479	3847	13	11	0	0.561222	0.719876	0.615166	-	-	-	-
DSR141	1	250501126	250501613	487	7	5	0	0.496358	0.67181	0.632049	ENSSSCG00000005449	PTPN3	protein_coding	INSIDE
DSR142	1	250501998	250502707	709	6	4	0	0.461842	0.652712	0.612259	ENSSSCG00000005449	PTPN3	protein_coding	INSIDE
DSR143	1	250511626	250512362	736	7	7	0	0.586013	0.654251	0.586013	ENSSSCG00000005449	PTPN3	protein_coding	INSIDE
DSR144	1	251071505	251071899	394	14	11	0	0.544222	0.684211	0.633929	ENSSSCG00000033120	PALM2AKAP2	protein_coding	INSIDE
DSR145	1	254097963	254098281	318	8	6	0	0.476806	0.6	0.587973	ENSSSCG00000005480	-	protein_coding	INSIDE
DSR146	1	254098475	254098873	398	5	4	0	0.512558	0.6	0.6	ENSSSCG00000005480	-	protein_coding	INSIDE
DSR147	1	255088974	255090584	1610	12	9	0	0.599534	0.681686	0.627371	ENSSSCG00000005490	WHRN	protein_coding	INSIDE
DSR148	1	255096189	255098521	2332	9	7	0	0.599635	0.629593	0.61976	-	-	-	-
DSR149	1	255112728	255114505	1777	20	18	0	0.559279	0.629593	0.598148	-	-	-	-
DSR150	1	255118400	255119237	837	16	14	0	0.588786	0.632653	0.603124	-	-	-	-
DSR151	1	255119632	255119891	259	5	4	0	0.567694	0.618539	0.588064	-	-	-	-
DSR152	1	255132512	255132598	86	4	4	0	0.554199	0.556367	0.554199	-	-	-	-
DSR153	1	255138320	255139084	764	7	7	0	0.609555	0.680588	0.609555	-	-	-	-
DSR154	1	255140560	255141504	944	12	10	0	0.538434	0.680588	0.63247	-	-	-	-
DSR155	1	255142512	255143584	1072	13	10	0	0.506924	0.747092	0.596314	-	-	-	-
DSR156	1	255648464	255648798	334	5	4	0	0.605604	0.710796	0.627488	-	-	-	-
DSR157	1	258029171	258029885	714	16	13	0	0.551029	0.707512	0.627376	-	-	-	-
DSR158	1	258716057	258718090	2033	7	4	0	0.440569	0.626209	0.601508	-	-	-	-
DSR159	1	259559779	259561793	2014	20	19	0	0.624385	0.701975	0.653286	-	-	-	-
DSR160	1	259575431	259576626	1195	13	13	0	0.64171	0.680758	0.64171	-	-	-	-
DSR161	1	259588196	259589210	1014	15	11	0	0.57556	0.767344	0.686754	-	-	-	-
DSR162	1	259593334	259593529	195	8	6	0	0.545666	0.694915	0.653026	-	-	-	-
DSR163	1	259599896	259600866	970	6	4	0	0.51611	0.685845	0.667014	-	-	-	-
DSR164	1	264718705	264719232	527	7	7	0	0.636113	0.716318	0.636113	ENSSSCG00000005585	DENND1A	protein_coding	INSIDE
DSR165	1	266093270	266093791	521	7	6	0	0.52508	0.62375	0.593216	-	-	-	-
DSR166	1	266211952	266216768	4816	23	19	0	0.539909	0.747435	0.617799	ENSSSCG00000029169	MAPKAP1	protein_coding	INSIDE
DSR167	1	266218817	266221938	3121	11	6	1	0.492782	0.833349	0.641082	ENSSSCG00000029169	MAPKAP1	protein_coding	INSIDE
DSR168	1	266236030	266237469	1439	12	9	0	0.539903	0.82615	0.65679	ENSSSCG00000029169	MAPKAP1	protein_coding	INSIDE
DSR169	1	266247738	266247926	188	4	4	0	0.64439	0.747435	0.64439	ENSSSCG00000029169	MAPKAP1	protein_coding	INSIDE
DSR170	1	266336901	266337151	250	7	4	0	0.374158	0.66073	0.599301	ENSSSCG00000029169	MAPKAP1	protein_coding	INSIDE
DSR171	1	266441593	266441798	205	5	4	0	0.581072	0.687173	0.686785	ENSSSCG00000005604	PBX3	protein_coding	INSIDE
DSR172	1	268901267	268902600	1333	7	5	0	0.607571	0.803914	0.698235	ENSSSCG00000005652	GLE1	protein_coding	INSIDE
DSR173	1	268917056	268918091	1035	9	6	0	0.548863	0.710796	0.643289	ENSSSCG00000005652	GLE1	protein_coding	INSIDE
DSR174	1	269751885	269752273	388	9	6	0	0.498689	0.573438	0.555244	-	-	-	-
DSR175	1	271101003	271101010	7	4	4	1	0.695005	0.913096	0.695005	ENSSSCG00000034178	AIF1L	protein_coding	INSIDE
DSR176	1	272081560	272081807	247	6	4	0	0.536507	0.794493	0.766198	-	-	-	-
DSR177	1	272277765	272278101	336	5	4	0	0.525991	0.692536	0.640946	ENSSSCG00000005727	CFAP77	protein_coding	INSIDE
DSR178	1	272278179	272278956	777	9	8	0	0.593693	0.669477	0.61621	ENSSSCG00000005727	CFAP77	protein_coding	INSIDE
DSR179	1	272385143	272385314	171	6	4	0	0.438451	0.629593	0.618641	ENSSSCG00000005729	DDX31	protein_coding	INSIDE
DSR180	1	272391017	272391580	563	11	7	0	0.457359	0.66044	0.629772	ENSSSCG00000005729	DDX31	protein_coding	INSIDE
DSR181	1	272394078	272400353	6275	33	25	0	0.530465	0.65176	0.59718	ENSSSCG00000005729	DDX31	protein_coding	INSIDE
DSR182	1	272400748	272401388	640	6	5	0	0.503068	0.629593	0.602237	ENSSSCG00000005729	DDX31	protein_coding	INSIDE
DSR183	1	272403161	272403369	208	7	6	0	0.574948	0.629593	0.588577	ENSSSCG00000005729	DDX31	protein_coding	INSIDE
DSR184	1	273340249	273340265	16	4	4	0	0.660826	0.660826	0.660826	ENSSSCG00000005743	VAV2	protein_coding	INSIDE
DSR185	2	2557491	2557678	187	4	4	0	0.728061	0.741932	0.728061	-	-	-	-
DSR186	2	2562390	2562524	134	5	4	1	0.573526	0.83813	0.657041	-	-	-	-
DSR187	2	5510604	5510871	267	4	4	0	0.600157	0.654251	0.600157	-	-	-	-
DSR188	2	5512311	5512704	393	6	5	0	0.547486	0.66044	0.601274	-	-	-	-
DSR189	2	7073134	7073461	327	8	6	0	0.497048	0.629593	0.618395	-	-	-	-
DSR190	2	7075198	7075449	251	4	4	0	0.636547	0.755707	0.636547	ENSSSCG00000013004	TM7SF2	protein_coding	INSIDE
DSR190	2	7075198	7075449	251	4	4	0	0.636547	0.755707	0.636547	ENSSSCG00000013003	ZNHIT2	protein_coding	PARTIALLY INSIDE
DSR191	2	7715163	7715550	387	12	10	0	0.571433	0.745505	0.644542	-	-	-	-
DSR192	2	10000046	10000133	87	4	4	0	0.583828	0.590481	0.583828	ENSSSCG00000021906	SYT7	protein_coding	INSIDE
DSR193	2	10014872	10015112	240	5	4	0	0.545329	0.662745	0.607631	-	-	-	-
DSR194	2	11747679	11748098	419	12	10	0	0.527277	0.654251	0.615346	-	-	-	-
DSR195	2	14815896	14816177	281	7	5	0	0.499159	0.62319	0.603498	-	-	-	-
DSR196	2	15050737	15051149	412	3	3	1	0.715598	0.875719	0.715598	ENSSSCG00000013226	PTPMT1	protein_coding	INSIDE
DSR197	2	15071003	15073060	2057	5	4	0	0.521985	0.655218	0.616767	ENSSSCG00000013233	CELF1	protein_coding	INSIDE
DSR198	2	16281100	16281122	22	4	4	3	0.86256	0.872309	0.86256	-	-	-	-
DSR199	2	16543621	16543717	96	4	4	0	0.644757	0.65176	0.644757	ENSSSCG00000023974	PHF21A	protein_coding	INSIDE
DSR200	2	16831435	16831631	196	6	4	0	0.408273	0.604648	0.578047	-	-	-	-
DSR201	2	17028345	17028439	94	5	5	0	0.639102	0.654697	0.639102	-	-	-	-
DSR202	2	19160689	19161261	572	11	9	0	0.631283	0.713974	0.654769	-	-	-	-
DSR203	2	19204686	19204781	95	5	4	0	0.565747	0.607305	0.572221	-	-	-	-
DSR204	2	22586597	22591061	4464	10	9	0	0.627264	0.760086	0.682038	-	-	-	-
DSR205	2	24755150	24755448	298	6	5	0	0.620327	0.760086	0.692963	ENSSSCG00000013292	PRR5L	protein_coding	INSIDE
DSR206	2	26582346	26582354	8	4	4	0	0.589308	0.642845	0.589308	ENSSSCG00000013303	ABTB2	protein_coding	INSIDE
DSR207	2	28685420	28685473	53	4	4	0	0.574523	0.583859	0.574523	ENSSSCG00000024950	-	protein_coding	INSIDE
DSR208	2	30208875	30210119	1244	10	8	0	0.520444	0.674953	0.615275	ENSSSCG00000013327	MPPED2	protein_coding	INSIDE
DSR209	2	30798840	30799181	341	5	5	0	0.569798	0.588822	0.569798	-	-	-	-
DSR210	2	30846963	30847441	478	7	5	1	0.645329	0.833349	0.756338	-	-	-	-
DSR211	2	34166746	34167048	302	6	4	0	0.519106	0.639704	0.581705	-	-	-	-
DSR212	2	34966500	34967155	655	9	6	0	0.500362	0.760086	0.621299	ENSSSCG00000013341	LUZP2	protein_coding	INSIDE
DSR213	2	34971399	34971749	350	7	6	0	0.540506	0.668908	0.630506	ENSSSCG00000013341	LUZP2	protein_coding	INSIDE
DSR214	2	35443494	35444356	862	9	8	0	0.613825	0.653067	0.634107	ENSSSCG00000013341	LUZP2	protein_coding	INSIDE
DSR215	2	62628793	62628979	186	5	5	0	0.569826	0.628494	0.569826	-	-	-	-
DSR216	2	62632939	62633153	214	5	5	0	0.592539	0.615604	0.592539	-	-	-	-
DSR217	2	74693785	74704384	10599	7	4	0	0.487795	0.800299	0.71934	ENSSSCG00000029236	ZBTB7A	protein_coding	PARTIALLY INSIDE
DSR217	2	74693785	74704384	10599	7	4	0	0.487795	0.800299	0.71934	ENSSSCG00000022066	PIAS4	protein_coding	PARTIALLY INSIDE
DSR218	2	74880276	74882377	2101	4	4	0	0.600765	0.624243	0.600765	ENSSSCG00000013495	ZFR2	protein_coding	INSIDE
DSR219	2	74910096	74929830	19734	17	12	0	0.487997	0.687488	0.631536	-	-	-	-
DSR220	2	74948791	74951044	2253	16	12	0	0.540459	0.6	0.568687	ENSSSCG00000013491	TJP3	protein_coding	INSIDE
DSR221	2	74963740	74968806	5066	12	10	0	0.624656	0.765662	0.717417	ENSSSCG00000013491	TJP3	protein_coding	INSIDE
DSR222	2	84200146	84200506	360	8	8	0	0.604615	0.65067	0.604615	ENSSSCG00000014079	ANKRD31	protein_coding	INSIDE
DSR223	2	84201675	84202924	1249	12	11	0	0.584781	0.6477	0.590735	ENSSSCG00000014079	ANKRD31	protein_coding	INSIDE
DSR224	2	87208585	87208844	259	6	4	0	0.437968	0.598288	0.581066	-	-	-	-
DSR225	2	87252362	87253012	650	8	5	0	0.527905	0.734175	0.660232	ENSSSCG00000034795	SCAMP1	protein_coding	INSIDE
DSR226	2	87253103	87254650	1547	10	9	0	0.62532	0.71731	0.63947	ENSSSCG00000034795	SCAMP1	protein_coding	INSIDE
DSR227	2	87255450	87256199	749	8	8	0	0.611667	0.669435	0.611667	ENSSSCG00000034795	SCAMP1	protein_coding	INSIDE
DSR228	2	87256326	87257368	1042	7	6	0	0.535081	0.647962	0.610668	ENSSSCG00000034795	SCAMP1	protein_coding	INSIDE
DSR229	2	89370981	89371544	563	7	5	0	0.518671	0.700444	0.62435	ENSSSCG00000014126	MSH3	protein_coding	INSIDE
DSR230	2	89579273	89579395	122	5	4	0	0.581523	0.607305	0.590504	ENSSSCG00000014127	RASGRF2	protein_coding	INSIDE
DSR231	2	93655937	93656980	1043	4	4	0	0.601951	0.649444	0.601951	-	-	-	-
DSR232	2	93667684	93667740	56	4	4	0	0.616634	0.641506	0.616634	-	-	-	-
DSR233	2	93860224	93862803	2579	4	4	1	0.748383	0.95919	0.748383	-	-	-	-
DSR234	2	97675271	97678563	3292	8	5	2	0.517258	0.91296	0.788074	ENSSSCG00000026233	-	protein_coding	INSIDE
DSR235	2	97868764	97872976	4212	9	7	0	0.545813	0.767409	0.620058	ENSSSCG00000035025	ADGRV1	protein_coding	INSIDE
DSR236	2	97897105	97898215	1110	14	11	0	0.59588	0.833271	0.743497	ENSSSCG00000035025	ADGRV1	protein_coding	INSIDE
DSR237	2	97902128	97903720	1592	12	10	0	0.663928	0.795894	0.751395	ENSSSCG00000035025	ADGRV1	protein_coding	INSIDE
DSR238	2	97904141	97904280	139	6	5	0	0.641135	0.795894	0.753485	ENSSSCG00000035025	ADGRV1	protein_coding	INSIDE
DSR239	2	98170015	98170537	522	8	8	0	0.658781	0.739907	0.658781	ENSSSCG00000035025	ADGRV1	protein_coding	INSIDE
DSR240	2	98171135	98172964	1829	6	5	0	0.605195	0.675925	0.637717	ENSSSCG00000035025	ADGRV1	protein_coding	INSIDE
DSR241	2	98175301	98175571	270	4	4	0	0.648201	0.725664	0.648201	ENSSSCG00000035025	ADGRV1	protein_coding	INSIDE
DSR242	2	98176862	98178714	1852	9	7	0	0.577783	0.755707	0.655571	ENSSSCG00000035025	ADGRV1	protein_coding	INSIDE
DSR243	2	98178723	98179215	492	4	4	0	0.686567	0.720066	0.686567	ENSSSCG00000035025	ADGRV1	protein_coding	INSIDE
DSR244	2	98211610	98213699	2089	5	4	0	0.646999	0.787282	0.730406	ENSSSCG00000035025	ADGRV1	protein_coding	INSIDE
DSR245	2	98238617	98240611	1994	6	4	2	0.564268	0.872309	0.823661	ENSSSCG00000035025	ADGRV1	protein_coding	INSIDE
DSR246	2	98253297	98253326	29	3	3	2	0.827901	0.842612	0.827901	ENSSSCG00000035025	ADGRV1	protein_coding	INSIDE
DSR247	2	98442806	98443658	852	5	4	0	0.599126	0.754263	0.720566	ENSSSCG00000014156	ARRDC3	protein_coding	INSIDE
DSR248	2	98472395	98478360	5965	24	23	1	0.666632	0.835797	0.681165	-	-	-	-
DSR249	2	98516347	98517209	862	5	4	0	0.587746	0.683927	0.630398	-	-	-	-
DSR250	2	98519880	98528621	8741	44	39	0	0.613183	0.759944	0.684412	-	-	-	-
DSR251	2	98554790	98557319	2529	9	6	0	0.507426	0.759944	0.683519	-	-	-	-
DSR252	2	98562214	98565489	3275	12	11	0	0.677698	0.759944	0.730217	-	-	-	-
DSR253	2	98597530	98601568	4038	6	5	0	0.623057	0.759944	0.649163	ENSSSCG00000056856	-	protein_coding	PARTIALLY INSIDE
DSR254	2	98616349	98616712	363	3	2	1	0.611066	0.873858	0.796867	-	-	-	-
DSR255	2	98617876	98622361	4485	22	16	3	0.609968	0.872271	0.740298	-	-	-	-
DSR256	2	98622578	98627930	5352	10	7	4	0.671245	0.913052	0.843789	-	-	-	-
DSR257	2	98629105	98631237	2132	6	5	2	0.69533	0.913052	0.81818	-	-	-	-
DSR258	2	98633450	98634912	1462	6	5	5	0.810532	0.953507	0.920591	-	-	-	-
DSR259	2	98637673	98642197	4524	16	11	5	0.608368	0.91296	0.823858	-	-	-	-
DSR260	2	98650631	98653651	3020	6	5	0	0.638041	0.759944	0.743887	-	-	-	-
DSR261	2	98654982	98659469	4487	6	5	0	0.598684	0.759944	0.708897	-	-	-	-
DSR262	2	98660007	98660889	882	16	14	0	0.644382	0.759944	0.716843	-	-	-	-
DSR263	2	98664028	98664269	241	2	2	1	0.810119	0.870304	0.810119	-	-	-	-
DSR264	2	98665451	98665610	159	3	2	2	0.587227	0.870533	0.869589	-	-	-	-
DSR265	2	98667328	98668671	1343	7	4	0	0.457801	0.79594	0.72806	-	-	-	-
DSR266	2	98671260	98671925	665	5	4	0	0.60673	0.794493	0.708418	-	-	-	-
DSR267	2	98674585	98675304	719	6	5	0	0.603375	0.725477	0.721932	-	-	-	-
DSR268	2	100245160	100247467	2307	6	5	0	0.646721	0.795894	0.71982	-	-	-	-
DSR269	2	100427508	100432206	4698	6	5	0	0.664795	0.795346	0.693472	-	-	-	-
DSR270	2	101324548	101326568	2020	10	10	0	0.720602	0.792917	0.720602	ENSSSCG00000014163	SLF1	protein_coding	INSIDE
DSR271	2	101497782	101498041	259	2	2	1	0.752906	0.836336	0.752906	ENSSSCG00000025286	MCTP1	protein_coding	INSIDE
DSR272	2	101500203	101509853	9650	41	39	30	0.806298	0.91296	0.840065	ENSSSCG00000025286	MCTP1	protein_coding	INSIDE
DSR273	2	101526664	101526919	255	2	2	2	0.860703	0.878794	0.860703	ENSSSCG00000025286	MCTP1	protein_coding	INSIDE
DSR274	2	101528540	101529066	526	3	2	2	0.591421	0.872303	0.855216	ENSSSCG00000025286	MCTP1	protein_coding	INSIDE
DSR275	2	101536003	101536738	735	2	2	1	0.833485	0.875719	0.833485	ENSSSCG00000025286	MCTP1	protein_coding	INSIDE
DSR276	2	101540402	101548450	8048	28	17	8	0.611121	0.955608	0.829712	ENSSSCG00000025286	MCTP1	protein_coding	INSIDE
DSR277	2	101553772	101557491	3719	4	3	3	0.71643	0.955608	0.940088	ENSSSCG00000025286	MCTP1	protein_coding	INSIDE
DSR278	2	101559152	101561808	2656	8	4	2	0.569517	0.906823	0.835633	ENSSSCG00000025286	MCTP1	protein_coding	INSIDE
DSR279	2	101563661	101564285	624	7	4	2	0.597766	0.911204	0.750857	ENSSSCG00000025286	MCTP1	protein_coding	INSIDE
DSR280	2	101566713	101567127	414	3	3	3	0.851919	0.870533	0.851919	ENSSSCG00000025286	MCTP1	protein_coding	INSIDE
DSR281	2	101569118	101576189	7071	16	8	5	0.504183	0.91296	0.83201	ENSSSCG00000025286	MCTP1	protein_coding	INSIDE
DSR282	2	101576927	101578789	1862	9	8	6	0.770403	0.913052	0.854023	ENSSSCG00000025286	MCTP1	protein_coding	INSIDE
DSR283	2	101599606	101601306	1700	3	3	2	0.820316	0.868646	0.820316	ENSSSCG00000025286	MCTP1	protein_coding	INSIDE
DSR284	2	101602305	101602438	133	4	4	0	0.754297	0.833315	0.754297	ENSSSCG00000025286	MCTP1	protein_coding	INSIDE
DSR285	2	101604394	101605838	1444	17	15	9	0.760989	0.909126	0.836991	ENSSSCG00000025286	MCTP1	protein_coding	INSIDE
DSR286	2	101607373	101607646	273	2	2	2	0.891746	0.91296	0.891746	ENSSSCG00000025286	MCTP1	protein_coding	INSIDE
DSR287	2	101612524	101619473	6949	13	10	3	0.640248	0.872271	0.788071	ENSSSCG00000025286	MCTP1	protein_coding	INSIDE
DSR288	2	101622375	101624527	2152	8	8	4	0.774671	0.872271	0.774671	ENSSSCG00000025286	MCTP1	protein_coding	INSIDE
DSR289	2	101630778	101631172	394	5	4	0	0.616466	0.7256	0.695961	ENSSSCG00000025286	MCTP1	protein_coding	INSIDE
DSR290	2	101761278	101761478	200	7	7	0	0.585624	0.627711	0.585624	ENSSSCG00000025286	MCTP1	protein_coding	INSIDE
DSR291	2	102069709	102070039	330	8	6	1	0.679941	0.842555	0.772538	-	-	-	-
DSR292	2	102134884	102135579	695	5	4	0	0.496833	0.636935	0.616656	ENSSSCG00000014165	-	protein_coding	INSIDE
DSR293	2	102186140	102186239	99	5	4	0	0.548849	0.562665	0.561913	ENSSSCG00000014139	ARSK	protein_coding	INSIDE
DSR294	2	102201391	102202532	1141	11	10	0	0.563996	0.6	0.572319	ENSSSCG00000014139	ARSK	protein_coding	INSIDE
DSR295	2	102421307	102421898	591	5	4	0	0.625985	0.749934	0.704354	-	-	-	-
DSR296	2	102430446	102431254	808	6	5	0	0.586068	0.721436	0.678891	ENSSSCG00000039731	-	protein_coding	INSIDE
DSR297	2	102437264	102439724	2460	5	5	0	0.684696	0.719876	0.684696	ENSSSCG00000039731	-	protein_coding	PARTIALLY INSIDE
DSR298	2	102440866	102442669	1803	10	9	0	0.509839	0.560758	0.553942	-	-	-	-
DSR299	2	102449578	102449625	47	4	4	0	0.630983	0.68468	0.630983	-	-	-	-
DSR300	2	102457143	102458015	872	6	6	0	0.673496	0.721436	0.673496	-	-	-	-
DSR301	2	102463340	102464589	1249	6	3	1	0.38528	0.840524	0.736628	-	-	-	-
DSR302	2	102489627	102491650	2023	6	3	1	0.425255	0.878794	0.771136	-	-	-	-
DSR303	2	102497311	102499012	1701	7	5	0	0.505105	0.759944	0.676028	-	-	-	-
DSR304	2	102499893	102500561	668	9	6	0	0.53211	0.721436	0.660323	-	-	-	-
DSR305	2	102522808	102530874	8066	25	21	0	0.637926	0.749934	0.714075	ENSSSCG00000014168	ELL2	protein_coding	INSIDE
DSR306	2	102531516	102544068	12552	45	40	0	0.656341	0.759944	0.709549	ENSSSCG00000014168	ELL2	protein_coding	INSIDE
DSR307	2	102546955	102547630	675	4	4	0	0.706775	0.725477	0.706775	ENSSSCG00000014168	ELL2	protein_coding	INSIDE
DSR308	2	102557560	102558507	947	4	4	0	0.725477	0.725477	0.725477	ENSSSCG00000014168	ELL2	protein_coding	INSIDE
DSR309	2	102564182	102565751	1569	5	4	0	0.591331	0.725477	0.717191	ENSSSCG00000014168	ELL2	protein_coding	INSIDE
DSR310	2	102567711	102568001	290	5	4	0	0.663788	0.725477	0.725477	ENSSSCG00000014168	ELL2	protein_coding	INSIDE
DSR311	2	102623110	102624678	1568	4	4	0	0.71297	0.725477	0.71297	-	-	-	-
DSR312	2	102625824	102627310	1486	5	4	0	0.571226	0.725477	0.708905	-	-	-	-
DSR313	2	102707058	102716333	9275	9	7	0	0.59385	0.725477	0.705444	-	-	-	-
DSR314	2	102717052	102720080	3028	6	6	0	0.710106	0.725477	0.710106	-	-	-	-
DSR315	2	102756868	102759601	2733	4	4	0	0.708479	0.725477	0.708479	-	-	-	-
DSR316	2	102774580	102774587	7	4	4	0	0.725477	0.725477	0.725477	-	-	-	-
DSR317	2	103656335	103656572	237	5	4	0	0.561123	0.716318	0.648134	ENSSSCG00000014173	LNPEP	protein_coding	INSIDE
DSR318	2	103703578	103704387	809	4	4	0	0.627845	0.66232	0.627845	-	-	-	-
DSR319	2	103705613	103706758	1145	12	11	0	0.570209	0.645285	0.599033	-	-	-	-
DSR320	2	103774415	103775201	786	5	5	0	0.688179	0.7256	0.688179	ENSSSCG00000023396	LIX1	protein_coding	INSIDE
DSR321	2	103787827	103789233	1406	5	4	0	0.64637	0.795894	0.729015	ENSSSCG00000023396	LIX1	protein_coding	INSIDE
DSR322	2	103865479	103866606	1127	5	4	2	0.661571	0.866716	0.775038	-	-	-	-
DSR323	2	103953836	103957506	3670	5	5	0	0.627441	0.678455	0.627441	-	-	-	-
DSR324	2	103957841	103960723	2882	7	5	0	0.552175	0.759944	0.711918	-	-	-	-
DSR325	2	103969900	103974127	4227	37	34	0	0.659207	0.833271	0.707908	-	-	-	-
DSR326	2	103997968	103998443	475	5	5	0	0.678434	0.719876	0.678434	-	-	-	-
DSR327	2	104003314	104004433	1119	11	10	0	0.612222	0.71817	0.664439	-	-	-	-
DSR328	2	104118991	104121170	2179	5	4	0	0.546622	0.678455	0.66115	-	-	-	-
DSR329	2	104181000	104188307	7307	10	9	0	0.612428	0.725477	0.663548	-	-	-	-
DSR330	2	104220457	104224669	4212	7	6	0	0.606125	0.795977	0.696034	-	-	-	-
DSR331	2	104229711	104233640	3929	13	12	0	0.627853	0.681686	0.635521	-	-	-	-
DSR332	2	104235197	104258771	23574	47	45	0	0.642914	0.759944	0.65494	-	-	-	-
DSR333	2	104260733	104270538	9805	7	6	0	0.628519	0.759944	0.677022	-	-	-	-
DSR334	2	104399824	104400679	855	9	6	0	0.532832	0.68468	0.603826	-	-	-	-
DSR335	2	104401511	104402735	1224	13	12	0	0.595104	0.68468	0.627876	-	-	-	-
DSR336	2	104403979	104405662	1683	6	6	0	0.685653	0.725477	0.685653	-	-	-	-
DSR337	2	104424298	104432654	8356	6	4	0	0.489456	0.645285	0.63401	-	-	-	-
DSR338	2	104557699	104562600	4901	11	8	0	0.575015	0.671113	0.592088	-	-	-	-
DSR339	2	104566721	104571378	4657	10	9	0	0.585568	0.674953	0.590008	-	-	-	-
DSR340	2	104572082	104593592	21510	10	8	0	0.58161	0.674953	0.594402	-	-	-	-
DSR341	2	104601801	104604687	2886	12	12	0	0.639487	0.712087	0.639487	-	-	-	-
DSR342	2	105005260	105006227	967	8	6	0	0.566578	0.754263	0.695162	-	-	-	-
DSR343	2	105007086	105007637	551	4	4	0	0.65151	0.68468	0.65151	-	-	-	-
DSR344	2	105817600	105818051	451	5	4	0	0.566018	0.615604	0.594415	-	-	-	-
DSR345	2	105823964	105824281	317	4	4	0	0.608136	0.66044	0.608136	-	-	-	-
DSR346	2	105825322	105827532	2210	9	8	0	0.588652	0.66044	0.606844	-	-	-	-
DSR347	2	105829211	105830192	981	6	5	0	0.521222	0.66044	0.60879	-	-	-	-
DSR348	2	107208522	107209575	1053	8	6	0	0.571998	0.652842	0.585592	-	-	-	-
DSR349	2	107210015	107210419	404	4	4	0	0.686838	0.795977	0.686838	-	-	-	-
DSR350	2	107214014	107214312	298	6	5	0	0.578755	0.706628	0.672814	-	-	-	-
DSR351	2	107340624	107342167	1543	17	14	0	0.527342	0.720151	0.631313	-	-	-	-
DSR352	2	107344444	107345575	1131	7	6	0	0.580908	0.600771	0.586888	-	-	-	-
DSR353	2	108606196	108606346	150	5	4	0	0.552397	0.564542	0.557064	ENSSSCG00000024999	PPIP5K2	protein_coding	INSIDE
DSR354	2	110952413	110952938	525	8	7	0	0.56313	0.608455	0.572323	-	-	-	-
DSR355	2	110958755	110959406	651	6	6	0	0.573704	0.613435	0.573704	-	-	-	-
DSR356	2	110980673	110981224	551	5	4	0	0.457483	0.600564	0.571832	-	-	-	-
DSR357	2	110992515	110992623	108	4	4	0	0.587752	0.611898	0.587752	-	-	-	-
DSR358	2	112657122	112657421	299	4	2	2	0.545528	0.923077	0.919852	ENSSSCG00000036520	EFNA5	protein_coding	INSIDE
DSR359	2	112980704	112983043	2339	10	9	0	0.631622	0.777778	0.684222	-	-	-	-
DSR360	2	112992354	112994275	1921	3	3	1	0.812826	0.919939	0.812826	ENSSSCG00000014190	FBXL17	protein_coding	INSIDE
DSR361	2	113003563	113004444	881	9	7	7	0.729944	0.923077	0.870995	ENSSSCG00000014190	FBXL17	protein_coding	INSIDE
DSR362	2	114277645	114278189	544	9	8	0	0.679831	0.821813	0.727439	-	-	-	-
DSR363	2	114607916	114610894	2978	10	7	0	0.515049	0.692346	0.609098	-	-	-	-
DSR364	2	116270391	116270481	90	6	5	0	0.557346	0.701975	0.634664	-	-	-	-
DSR365	2	116271116	116271303	187	5	5	0	0.654767	0.747435	0.654767	-	-	-	-
DSR366	2	119649647	119649822	175	7	6	0	0.627983	0.759944	0.67014	-	-	-	-
DSR367	2	119748380	119751989	3609	30	24	0	0.575195	0.754263	0.638091	-	-	-	-
DSR368	2	119772897	119773369	472	4	4	0	0.59526	0.63313	0.59526	ENSSSCG00000038141	-	protein_coding	INSIDE
DSR369	2	119773891	119777942	4051	17	14	0	0.535291	0.647979	0.598659	ENSSSCG00000038141	-	protein_coding	PARTIALLY INSIDE
DSR370	2	119789284	119792423	3139	7	5	0	0.547605	0.681935	0.618458	ENSSSCG00000038156	TMED7	protein_coding	INSIDE
DSR371	2	119796171	119798052	1881	5	4	0	0.600472	0.647962	0.61919	ENSSSCG00000038156	TMED7	protein_coding	INSIDE
DSR372	2	119804652	119806428	1776	17	14	0	0.576057	0.71731	0.610023	-	-	-	-
DSR373	2	119806756	119807395	639	14	13	0	0.583428	0.701992	0.625851	-	-	-	-
DSR374	2	119807717	119811254	3537	8	8	0	0.606917	0.675925	0.606917	-	-	-	-
DSR375	2	119826381	119835267	8886	15	12	0	0.559036	0.645798	0.600105	-	-	-	-
DSR376	2	119836284	119837206	922	14	13	0	0.617217	0.669435	0.625552	-	-	-	-
DSR377	2	119837328	119839021	1693	27	24	0	0.591313	0.654697	0.604126	-	-	-	-
DSR378	2	119839360	119839521	161	6	5	0	0.580684	0.615512	0.589655	-	-	-	-
DSR379	2	119839842	119840016	174	5	5	0	0.647243	0.707512	0.647243	-	-	-	-
DSR380	2	119840463	119841908	1445	12	11	0	0.658024	0.740244	0.676358	-	-	-	-
DSR381	2	119842350	119844832	2482	33	28	0	0.593458	0.712603	0.607479	-	-	-	-
DSR382	2	119846996	119848322	1326	6	5	0	0.590272	0.750987	0.616533	-	-	-	-
DSR383	2	119856921	119857863	942	10	9	0	0.574292	0.65176	0.612954	-	-	-	-
DSR384	2	119880971	119882706	1735	4	4	0	0.591003	0.662429	0.591003	-	-	-	-
DSR385	2	119900298	119902881	2583	9	7	0	0.603398	0.743518	0.625536	-	-	-	-
DSR386	2	119903195	119903953	758	6	6	0	0.642891	0.701975	0.642891	-	-	-	-
DSR387	2	119904999	119905679	680	12	10	0	0.596308	0.774225	0.612484	-	-	-	-
DSR388	2	119910603	119912246	1643	5	5	0	0.62785	0.734042	0.62785	-	-	-	-
DSR389	2	120851642	120853008	1366	7	7	0	0.580185	0.618022	0.580185	-	-	-	-
DSR390	2	122581910	122582270	360	10	9	0	0.613497	0.692334	0.669008	-	-	-	-
DSR391	2	122640309	122640848	539	8	7	0	0.587937	0.654681	0.594178	-	-	-	-
DSR392	2	124604824	124607064	2240	34	32	0	0.640598	0.82812	0.680601	ENSSSCG00000041876	-	protein_coding	INSIDE
DSR393	2	124607870	124608707	837	16	14	0	0.588974	0.700444	0.634963	ENSSSCG00000041876	-	protein_coding	INSIDE
DSR394	2	124697287	124697451	164	4	4	0	0.600029	0.617578	0.600029	ENSSSCG00000041876	-	protein_coding	INSIDE
DSR395	2	124699544	124700241	697	4	4	0	0.63522	0.753945	0.63522	ENSSSCG00000041876	-	protein_coding	INSIDE
DSR396	2	124861865	124862225	360	5	5	0	0.680351	0.752137	0.680351	-	-	-	-
DSR397	2	126562875	126562928	53	5	5	0	0.56758	0.6	0.56758	-	-	-	-
DSR398	2	126563191	126563286	95	6	5	0	0.475616	0.591997	0.570619	-	-	-	-
DSR399	2	126571487	126571514	27	5	5	0	0.557729	0.557729	0.557729	-	-	-	-
DSR400	2	126571539	126571612	73	4	4	0	0.593288	0.629691	0.593288	-	-	-	-
DSR401	2	126586355	126586579	224	8	7	0	0.58811	0.652712	0.61088	-	-	-	-
DSR402	2	126586649	126587078	429	8	6	0	0.560783	0.651027	0.634815	-	-	-	-
DSR403	2	126587896	126588494	598	9	9	0	0.641793	0.68468	0.641793	-	-	-	-
DSR404	2	126593626	126593736	110	5	4	0	0.675918	0.759944	0.731063	-	-	-	-
DSR405	2	126594086	126594195	109	4	4	0	0.646802	0.65067	0.646802	-	-	-	-
DSR406	2	126594517	126594884	367	9	7	0	0.620544	0.725477	0.674254	-	-	-	-
DSR407	2	126595854	126597278	1424	12	11	0	0.664674	0.78731	0.685326	-	-	-	-
DSR408	2	126599296	126599712	416	5	5	0	0.580336	0.611891	0.580336	-	-	-	-
DSR409	2	127241796	127241931	135	6	6	0	0.73927	0.753999	0.73927	-	-	-	-
DSR410	2	127434553	127435237	684	7	5	0	0.520013	0.629593	0.591537	-	-	-	-
DSR411	2	127750620	127750991	371	5	3	1	0.634521	1	0.798276	-	-	-	-
DSR412	2	127869564	127869653	89	4	4	0	0.666045	0.692592	0.666045	-	-	-	-
DSR413	2	127870397	127872502	2105	15	14	2	0.734368	0.872309	0.749777	-	-	-	-
DSR414	2	127874293	127874808	515	7	5	4	0.686003	0.872309	0.863072	-	-	-	-
DSR415	2	127876089	127876618	529	6	5	4	0.752177	0.872309	0.83247	-	-	-	-
DSR416	2	128796941	128796994	53	5	5	0	0.565106	0.571462	0.565106	-	-	-	-
DSR417	2	129133672	129135131	1459	21	17	0	0.528812	0.621065	0.597874	-	-	-	-
DSR418	2	129449691	129449993	302	4	4	0	0.622031	0.66044	0.622031	-	-	-	-
DSR419	2	131621077	131621131	54	7	7	0	0.60062	0.610541	0.60062	-	-	-	-
DSR420	2	132241351	132241492	141	4	4	0	0.680566	0.725477	0.680566	ENSSSCG00000014259	ADAMTS19	protein_coding	INSIDE
DSR421	2	132712728	132712814	86	4	4	0	0.602714	0.625889	0.602714	ENSSSCG00000035069	CHSY3	protein_coding	INSIDE
DSR422	2	133696148	133696432	284	7	5	0	0.476001	0.641143	0.590563	-	-	-	-
DSR423	2	133697219	133697892	673	7	5	1	0.576641	0.864821	0.690733	-	-	-	-
DSR424	2	136604577	136607076	2499	10	8	0	0.504714	0.580587	0.55717	ENSSSCG00000014302	CDKL3	protein_coding	INSIDE
DSR425	2	136675587	136675833	246	7	6	0	0.528966	0.621065	0.601181	-	-	-	-
DSR426	2	137322646	137322867	221	5	4	0	0.519849	0.669435	0.6224	-	-	-	-
DSR427	2	137438804	137438960	156	4	4	0	0.617261	0.639704	0.617261	-	-	-	-
DSR428	2	137821860	137821919	59	5	4	0	0.576156	0.681935	0.681935	-	-	-	-
DSR429	2	137830066	137830544	478	6	4	0	0.550074	0.795977	0.682315	-	-	-	-
DSR430	2	137872013	137872151	138	6	5	0	0.568006	0.66044	0.642644	-	-	-	-
DSR431	2	138473327	138474320	993	6	5	0	0.540738	0.645798	0.614554	ENSSSCG00000014318	TRPC7	protein_coding	INSIDE
DSR432	2	138474709	138474925	216	11	10	0	0.626911	0.692346	0.671955	ENSSSCG00000014318	TRPC7	protein_coding	INSIDE
DSR433	2	138482261	138482649	388	11	10	0	0.598069	0.660826	0.628005	ENSSSCG00000014318	TRPC7	protein_coding	INSIDE
DSR434	2	138482696	138482897	201	6	5	0	0.603556	0.720066	0.683304	ENSSSCG00000014318	TRPC7	protein_coding	INSIDE
DSR435	2	138484233	138484524	291	5	4	0	0.635923	0.802125	0.724904	ENSSSCG00000014318	TRPC7	protein_coding	INSIDE
DSR436	2	138530877	138530925	48	4	4	0	0.561564	0.571399	0.561564	-	-	-	-
DSR437	2	138952489	138953270	781	6	3	1	0.509526	0.851852	0.732079	-	-	-	-
DSR438	2	138956511	138956565	54	4	4	0	0.600102	0.612903	0.600102	-	-	-	-
DSR439	2	138958185	138959771	1586	19	14	10	0.722048	0.959248	0.86024	-	-	-	-
DSR440	2	139240473	139240502	29	4	4	0	0.671819	0.680588	0.671819	ENSSSCG00000032423	SPOCK1	protein_coding	INSIDE
DSR441	2	140858662	140860337	1675	6	4	0	0.601984	0.66044	0.650978	ENSSSCG00000014339	CTNNA1	protein_coding	INSIDE
DSR442	2	140862176	140862356	180	5	5	0	0.626356	0.66044	0.626356	ENSSSCG00000014339	CTNNA1	protein_coding	INSIDE
DSR443	2	140868465	140869816	1351	5	5	0	0.618318	0.66044	0.618318	ENSSSCG00000014339	CTNNA1	protein_coding	INSIDE
DSR444	2	140894128	140894418	290	5	4	0	0.51298	0.615988	0.615988	ENSSSCG00000024189	SIL1	protein_coding	INSIDE
DSR445	2	140894954	140895234	280	5	5	0	0.612432	0.645285	0.612432	ENSSSCG00000024189	SIL1	protein_coding	INSIDE
DSR446	2	140895940	140896114	174	4	4	0	0.644722	0.649564	0.644722	ENSSSCG00000024189	SIL1	protein_coding	INSIDE
DSR447	2	142534898	142535108	210	5	4	0	0.571353	0.755715	0.687075	ENSSSCG00000029281	PCDHAC2	protein_coding	INSIDE
DSR448	2	142535903	142536101	198	7	5	0	0.575517	0.682087	0.654578	ENSSSCG00000029281	PCDHAC2	protein_coding	INSIDE
DSR449	2	142536479	142537646	1167	10	6	0	0.442114	0.687173	0.635941	ENSSSCG00000029281	PCDHAC2	protein_coding	INSIDE
DSR450	2	142540841	142541157	316	19	16	5	0.616424	0.833349	0.71726	ENSSSCG00000029281	PCDHAC2	protein_coding	INSIDE
DSR451	2	142541248	142541256	8	2	2	2	0.833349	0.833349	0.833349	ENSSSCG00000029281	PCDHAC2	protein_coding	INSIDE
DSR452	2	142541490	142541853	363	7	6	3	0.659388	0.833349	0.754132	ENSSSCG00000029281	PCDHAC2	protein_coding	INSIDE
DSR453	2	142542095	142542591	496	20	19	0	0.653686	0.792917	0.662131	ENSSSCG00000029281	PCDHAC2	protein_coding	INSIDE
DSR454	2	142543042	142544224	1182	21	14	2	0.563732	0.833349	0.682164	ENSSSCG00000029281	PCDHAC2	protein_coding	INSIDE
DSR455	2	142547765	142548046	281	11	9	1	0.643977	0.842612	0.725928	ENSSSCG00000029281	PCDHAC2	protein_coding	INSIDE
DSR456	2	142548672	142549686	1014	18	17	1	0.69184	0.955608	0.719624	ENSSSCG00000029281	PCDHAC2	protein_coding	INSIDE
DSR456	2	142548672	142549686	1014	18	17	1	0.69184	0.955608	0.719624	ENSSSCG00000028030	PCDHA13	protein_coding	PARTIALLY INSIDE
DSR457	2	142566702	142570502	3800	18	14	2	0.637758	1	0.757095	ENSSSCG00000029281	PCDHAC2	protein_coding	INSIDE
DSR458	2	142571089	142571452	363	7	4	2	0.527275	0.833349	0.779413	ENSSSCG00000029281	PCDHAC2	protein_coding	INSIDE
DSR459	2	142581254	142582968	1714	15	14	11	0.820672	0.955608	0.865377	ENSSSCG00000029281	PCDHAC2	protein_coding	INSIDE
DSR460	2	142584043	142584078	35	2	2	1	0.819413	0.878794	0.819413	ENSSSCG00000029281	PCDHAC2	protein_coding	INSIDE
DSR461	2	142586472	142586698	226	7	6	0	0.681242	0.795977	0.762085	ENSSSCG00000029281	PCDHAC2	protein_coding	INSIDE
DSR462	2	142587900	142588596	696	5	4	0	0.565748	0.710497	0.663307	ENSSSCG00000029281	PCDHAC2	protein_coding	INSIDE
DSR463	2	142588992	142592036	3044	9	6	1	0.572847	0.833349	0.746757	ENSSSCG00000029281	PCDHAC2	protein_coding	INSIDE
DSR464	2	142596012	142609063	13051	28	15	2	0.435958	0.91643	0.723711	ENSSSCG00000029281	PCDHAC2	protein_coding	INSIDE
DSR465	2	142631379	142631791	412	5	3	1	0.527861	0.833349	0.759734	ENSSSCG00000029281	PCDHAC2	protein_coding	INSIDE
DSR466	2	142672041	142672134	93	5	4	0	0.5462	0.55309	0.55309	ENSSSCG00000029281	PCDHAC2	protein_coding	INSIDE
DSR467	2	142928746	142928795	49	4	4	1	0.77339	0.886792	0.77339	-	-	-	-
DSR468	2	145424169	145424309	140	4	4	0	0.599243	0.602333	0.599243	-	-	-	-
DSR469	2	146671109	146671276	167	7	7	0	0.56202	0.562665	0.56202	-	-	-	-
DSR470	3	1514722	1514795	73	4	4	2	0.782852	0.904762	0.782852	ENSSSCG00000038766	MAD1L1	protein_coding	INSIDE
DSR471	3	1540428	1541049	621	9	6	0	0.570462	0.818182	0.736865	ENSSSCG00000038766	MAD1L1	protein_coding	INSIDE
DSR472	3	1545821	1545875	54	4	2	2	0.507562	0.882353	0.867102	ENSSSCG00000038766	MAD1L1	protein_coding	INSIDE
DSR473	3	1550607	1550838	231	7	5	0	0.541597	0.694915	0.667758	ENSSSCG00000038766	MAD1L1	protein_coding	INSIDE
DSR474	3	1552129	1553219	1090	23	17	0	0.545571	0.694915	0.654188	ENSSSCG00000038766	MAD1L1	protein_coding	INSIDE
DSR475	3	4033440	4033661	221	4	4	0	0.631521	0.692334	0.631521	ENSSSCG00000038526	FBXL18	protein_coding	PARTIALLY INSIDE
DSR476	3	4033787	4034676	889	16	14	0	0.560895	0.78114	0.627771	ENSSSCG00000038526	FBXL18	protein_coding	INSIDE
DSR477	3	4366350	4366352	2	2	2	2	0.914838	0.914838	0.914838	-	-	-	-
DSR478	3	4927612	4930125	2513	25	22	1	0.703579	0.833349	0.755385	ENSSSCG00000034768	CYTH3	protein_coding	INSIDE
DSR479	3	4932641	4933558	917	12	6	1	0.421223	0.833349	0.75041	ENSSSCG00000034768	CYTH3	protein_coding	INSIDE
DSR480	3	4936171	4936656	485	5	4	0	0.680217	0.82151	0.74478	ENSSSCG00000034768	CYTH3	protein_coding	INSIDE
DSR481	3	4937339	4937938	599	14	10	0	0.626864	0.759944	0.722247	ENSSSCG00000034768	CYTH3	protein_coding	INSIDE
DSR482	3	4966019	4966107	88	4	4	0	0.608725	0.676396	0.608725	ENSSSCG00000034768	CYTH3	protein_coding	INSIDE
DSR483	3	5070568	5070683	115	5	5	0	0.681647	0.692536	0.681647	-	-	-	-
DSR484	3	5072238	5072415	177	9	7	0	0.508034	0.639704	0.604108	-	-	-	-
DSR485	3	5074783	5074878	95	5	4	0	0.547472	0.700366	0.678716	-	-	-	-
DSR486	3	5079831	5079871	40	4	4	0	0.58043	0.596511	0.58043	ENSSSCG00000007592	EIF2AK1	protein_coding	INSIDE
DSR487	3	5080380	5080881	501	6	4	0	0.529054	0.579805	0.571064	ENSSSCG00000007592	EIF2AK1	protein_coding	INSIDE
DSR488	3	5133193	5133514	321	6	5	0	0.534248	0.714302	0.639522	ENSSSCG00000007590	PMS2	protein_coding	INSIDE
DSR489	3	5135048	5135752	704	8	7	0	0.534149	0.692334	0.595978	ENSSSCG00000007590	PMS2	protein_coding	INSIDE
DSR490	3	5139045	5139423	378	5	4	0	0.587813	0.66044	0.635555	ENSSSCG00000007590	PMS2	protein_coding	INSIDE
DSR491	3	5244055	5244284	229	8	6	0	0.507141	0.639344	0.61305	ENSSSCG00000007596	-	protein_coding	INSIDE
DSR492	3	5245166	5245468	302	7	6	0	0.502138	0.6	0.579963	-	-	-	-
DSR493	3	5383962	5384016	54	7	7	0	0.591564	0.591997	0.591564	ENSSSCG00000007599	LMTK2	protein_coding	INSIDE
DSR494	3	5391089	5391448	359	5	4	0	0.562019	0.591997	0.585309	ENSSSCG00000007599	LMTK2	protein_coding	INSIDE
DSR495	3	5421264	5421356	92	4	4	0	0.657274	0.740315	0.657274	ENSSSCG00000007601	TECPR1	protein_coding	INSIDE
DSR496	3	5424159	5424322	163	9	7	0	0.663241	0.795977	0.765091	ENSSSCG00000007601	TECPR1	protein_coding	INSIDE
DSR497	3	5424627	5424670	43	4	4	0	0.707727	0.833271	0.707727	ENSSSCG00000007601	TECPR1	protein_coding	INSIDE
DSR498	3	5510437	5510769	332	7	6	0	0.605143	0.66044	0.628216	ENSSSCG00000007602	BAIAP2L1	protein_coding	INSIDE
DSR499	3	5831415	5832577	1162	16	11	1	0.529273	0.886792	0.681648	-	-	-	-
DSR500	3	5939974	5940818	844	6	4	0	0.469425	0.760166	0.632162	ENSSSCG00000007606	TRRAP	protein_coding	INSIDE
DSR501	3	5940843	5940929	86	7	5	0	0.488488	0.692536	0.615111	ENSSSCG00000007606	TRRAP	protein_coding	INSIDE
DSR502	3	6349897	6350239	342	8	7	0	0.550986	0.660747	0.622031	ENSSSCG00000033450	PDAP1	protein_coding	INSIDE
DSR503	3	6355535	6355882	347	11	9	4	0.688044	0.878794	0.797766	ENSSSCG00000007623	BUD31	protein_coding	INSIDE
DSR504	3	6358287	6358533	246	4	4	0	0.652216	0.680758	0.652216	ENSSSCG00000007623	BUD31	protein_coding	INSIDE
DSR505	3	6751813	6751868	55	4	4	0	0.613259	0.615853	0.613259	ENSSSCG00000052306	-	protein_coding	INSIDE
DSR506	3	9260847	9260933	86	6	6	0	0.686588	0.725477	0.686588	-	-	-	-
DSR507	3	12889023	12889049	26	4	4	0	0.576599	0.596678	0.576599	-	-	-	-
DSR508	3	12924081	12924110	29	5	4	0	0.460358	0.577287	0.573799	-	-	-	-
DSR509	3	13719480	13719783	303	6	4	0	0.495549	0.668586	0.607222	ENSSSCG00000007727	AUTS2	protein_coding	INSIDE
DSR510	3	14308596	14309258	662	9	6	0	0.538396	0.65176	0.626504	ENSSSCG00000007727	AUTS2	protein_coding	INSIDE
DSR511	3	14348030	14348401	371	5	5	0	0.621066	0.640827	0.621066	ENSSSCG00000007727	AUTS2	protein_coding	INSIDE
DSR512	3	14654800	14655038	238	5	5	0	0.615694	0.687173	0.615694	ENSSSCG00000007727	AUTS2	protein_coding	INSIDE
DSR513	3	15013048	15013283	235	8	6	0	0.456499	0.654697	0.607874	-	-	-	-
DSR514	3	16646327	16646356	29	4	4	0	0.604602	0.615853	0.604602	ENSSSCG00000007738	ASL	protein_coding	INSIDE
DSR515	3	18074508	18074876	368	7	4	0	0.573862	0.803914	0.756585	ENSSSCG00000027946	MVP	protein_coding	INSIDE
DSR516	3	18085951	18086373	422	9	8	0	0.668044	0.745505	0.724648	ENSSSCG00000027629	CDIPT	protein_coding	INSIDE
DSR517	3	18131672	18131960	288	7	5	0	0.489837	0.684905	0.643471	ENSSSCG00000040888	KCTD13	protein_coding	INSIDE
DSR518	3	18132230	18132581	351	6	6	0	0.653272	0.67181	0.653272	ENSSSCG00000040888	KCTD13	protein_coding	INSIDE
DSR519	3	18168471	18168509	38	4	4	0	0.606522	0.641143	0.606522	ENSSSCG00000052107	TMEM219	protein_coding	INSIDE
DSR520	3	19278698	19278986	288	9	7	0	0.54102	0.651186	0.589027	ENSSSCG00000007814	KATNIP	protein_coding	INSIDE
DSR521	3	19299089	19299394	305	5	4	0	0.587584	0.629593	0.597393	ENSSSCG00000007814	KATNIP	protein_coding	INSIDE
DSR522	3	27494241	27494393	152	5	4	0	0.553233	0.68468	0.68468	-	-	-	-
DSR523	3	27496933	27497211	278	7	5	0	0.525898	0.67093	0.620975	-	-	-	-
DSR524	3	27497319	27498621	1302	16	13	0	0.557954	0.759944	0.639245	-	-	-	-
DSR525	3	27499139	27500490	1351	12	9	0	0.579877	0.719876	0.620299	-	-	-	-
DSR526	3	27507424	27508222	798	6	5	0	0.638172	0.759944	0.672167	-	-	-	-
DSR527	3	27508433	27510026	1593	15	12	0	0.590367	0.716318	0.623279	-	-	-	-
DSR528	3	27510208	27511730	1522	12	11	0	0.601277	0.702394	0.621263	-	-	-	-
DSR529	3	27511936	27512713	777	9	8	0	0.568764	0.721436	0.630451	-	-	-	-
DSR530	3	27528974	27530098	1124	6	5	0	0.556349	0.68468	0.663546	-	-	-	-
DSR531	3	27530638	27532144	1506	8	6	0	0.592236	0.757283	0.701415	-	-	-	-
DSR532	3	46922367	46925603	3236	58	46	2	0.611121	0.919994	0.654786	-	-	-	-
DSR533	3	52412915	52413166	251	7	7	0	0.647242	0.6477	0.647242	-	-	-	-
DSR534	3	64540570	64540972	402	5	5	0	0.601878	0.659352	0.601878	-	-	-	-
DSR535	3	71800264	71800314	50	7	7	0	0.656781	0.680313	0.656781	ENSSSCG00000020736	ADD2	protein_coding	INSIDE
DSR536	3	71800865	71801262	397	4	4	0	0.615991	0.718336	0.615991	ENSSSCG00000020736	ADD2	protein_coding	INSIDE
DSR537	3	71812630	71812857	227	11	10	0	0.564658	0.669477	0.612481	ENSSSCG00000020736	ADD2	protein_coding	INSIDE
DSR538	3	75423792	75423930	138	4	4	0	0.619815	0.629593	0.619815	-	-	-	-
DSR539	3	86524100	86524456	356	7	4	0	0.418257	0.571462	0.571462	ENSSSCG00000026559	EML6	protein_coding	INSIDE
DSR540	3	86525654	86526534	880	15	14	0	0.546326	0.6	0.577577	ENSSSCG00000026559	EML6	protein_coding	INSIDE
DSR541	3	86527274	86527546	272	8	6	0	0.463499	0.571462	0.571462	ENSSSCG00000026559	EML6	protein_coding	INSIDE
DSR542	3	86527770	86528253	483	7	7	0	0.579616	0.6	0.579616	ENSSSCG00000026559	EML6	protein_coding	INSIDE
DSR543	3	86739933	86740280	347	5	5	0	0.604012	0.642845	0.604012	ENSSSCG00000040786	SPTBN1	protein_coding	INSIDE
DSR544	3	87626427	87631848	5421	7	6	0	0.59182	0.680588	0.609998	-	-	-	-
DSR545	3	89366486	89366797	311	5	4	0	0.491363	0.611891	0.586167	-	-	-	-
DSR546	3	92373080	92374296	1216	7	5	0	0.611836	0.745505	0.649503	-	-	-	-
DSR547	3	92381054	92381143	89	3	3	1	0.712921	0.851852	0.712921	-	-	-	-
DSR548	3	92420206	92423282	3076	7	5	0	0.471337	0.556367	0.554055	-	-	-	-
DSR549	3	92435637	92435876	239	5	4	0	0.649238	0.747881	0.713067	-	-	-	-
DSR550	3	92437190	92438450	1260	5	4	0	0.623644	0.720295	0.665919	-	-	-	-
DSR551	3	92459094	92462686	3592	20	16	0	0.578819	0.71728	0.60141	-	-	-	-
DSR552	3	92463437	92466348	2911	10	10	0	0.573949	0.591997	0.573949	-	-	-	-
DSR553	3	92469458	92471497	2039	7	4	0	0.465485	0.591997	0.58309	-	-	-	-
DSR554	3	92487831	92495119	7288	5	4	0	0.619646	0.757283	0.642718	-	-	-	-
DSR555	3	94056841	94056921	80	5	4	0	0.583377	0.692334	0.623083	-	-	-	-
DSR556	3	94072430	94072448	18	4	4	0	0.562665	0.562665	0.562665	-	-	-	-
DSR557	3	94452559	94453707	1148	10	8	0	0.588522	0.754263	0.649971	ENSSSCG00000008444	PRKCE	protein_coding	INSIDE
DSR558	3	94460233	94464142	3909	24	19	2	0.587627	0.864821	0.668062	ENSSSCG00000008444	PRKCE	protein_coding	INSIDE
DSR559	3	94464925	94465088	163	6	5	0	0.61184	0.760031	0.713519	ENSSSCG00000008444	PRKCE	protein_coding	INSIDE
DSR560	3	94469352	94469573	221	7	6	0	0.611472	0.792917	0.711605	ENSSSCG00000008444	PRKCE	protein_coding	INSIDE
DSR561	3	94469841	94470168	327	7	6	0	0.576297	0.720295	0.670567	ENSSSCG00000008444	PRKCE	protein_coding	INSIDE
DSR562	3	94470263	94470858	595	9	9	0	0.668737	0.795977	0.668737	ENSSSCG00000008444	PRKCE	protein_coding	INSIDE
DSR563	3	94470971	94471428	457	14	11	0	0.658518	0.757283	0.6971	ENSSSCG00000008444	PRKCE	protein_coding	INSIDE
DSR564	3	94473669	94474497	828	9	7	0	0.566643	0.795977	0.709034	ENSSSCG00000008444	PRKCE	protein_coding	INSIDE
DSR565	3	94488030	94489011	981	21	19	0	0.624888	0.66044	0.656557	ENSSSCG00000008444	PRKCE	protein_coding	INSIDE
DSR566	3	94500511	94500841	330	7	4	0	0.415957	0.66044	0.605546	ENSSSCG00000008444	PRKCE	protein_coding	INSIDE
DSR567	3	94501920	94503141	1221	16	15	0	0.571736	0.66044	0.604493	ENSSSCG00000008444	PRKCE	protein_coding	INSIDE
DSR568	3	94514578	94514665	87	4	4	0	0.66044	0.66044	0.66044	ENSSSCG00000008444	PRKCE	protein_coding	INSIDE
DSR569	3	94540321	94541911	1590	11	8	0	0.523302	0.66044	0.617831	ENSSSCG00000008444	PRKCE	protein_coding	INSIDE
DSR570	3	94545144	94549618	4474	30	26	0	0.531349	0.622593	0.569679	ENSSSCG00000008444	PRKCE	protein_coding	INSIDE
DSR571	3	94549822	94550516	694	11	9	0	0.48839	0.593068	0.565911	ENSSSCG00000008444	PRKCE	protein_coding	INSIDE
DSR572	3	94550879	94552538	1659	5	4	0	0.502199	0.579328	0.558742	ENSSSCG00000008444	PRKCE	protein_coding	INSIDE
DSR573	3	94560434	94560761	327	7	5	0	0.480571	0.66044	0.614289	ENSSSCG00000008444	PRKCE	protein_coding	INSIDE
DSR574	3	95601370	95602393	1023	6	4	0	0.523722	0.747435	0.620601	-	-	-	-
DSR575	3	95670703	95670860	157	4	4	0	0.586016	0.604648	0.586016	-	-	-	-
DSR576	3	95805070	95806232	1162	6	4	0	0.467726	0.583859	0.576949	ENSSSCG00000008447	CAMKMT	protein_coding	INSIDE
DSR577	3	95807513	95807751	238	5	4	0	0.579634	0.701975	0.666851	ENSSSCG00000008447	CAMKMT	protein_coding	INSIDE
DSR578	3	95830598	95831502	904	6	6	0	0.590135	0.645285	0.590135	ENSSSCG00000008447	CAMKMT	protein_coding	INSIDE
DSR579	3	95841730	95843557	1827	7	4	0	0.504912	0.681686	0.662556	ENSSSCG00000008447	CAMKMT	protein_coding	INSIDE
DSR580	3	95852367	95856060	3693	14	6	1	0.386572	0.906823	0.694323	ENSSSCG00000008447	CAMKMT	protein_coding	INSIDE
DSR581	3	95859682	95860305	623	5	4	0	0.654934	0.743518	0.718082	ENSSSCG00000008447	CAMKMT	protein_coding	INSIDE
DSR582	3	95873364	95879169	5805	39	32	9	0.662226	0.873858	0.77012	ENSSSCG00000008447	CAMKMT	protein_coding	INSIDE
DSR583	3	96427646	96428144	498	11	10	0	0.601699	0.710796	0.632371	-	-	-	-
DSR584	3	96634434	96635432	998	5	4	3	0.671736	0.919939	0.805578	ENSSSCG00000035912	ABCG5	protein_coding	INSIDE
DSR585	3	96735663	96736175	512	11	11	0	0.614038	0.666667	0.614038	ENSSSCG00000008456	PLEKHH2	protein_coding	INSIDE
DSR586	3	96736468	96737502	1034	12	11	0	0.585899	0.745505	0.638485	ENSSSCG00000008456	PLEKHH2	protein_coding	INSIDE
DSR587	3	96744747	96754729	9982	63	54	23	0.732295	1	0.791777	ENSSSCG00000008456	PLEKHH2	protein_coding	INSIDE
DSR588	3	97167766	97169036	1270	6	6	0	0.614165	0.660497	0.614165	-	-	-	-
DSR589	3	97349058	97349106	48	2	2	1	0.743908	0.838252	0.743908	-	-	-	-
DSR590	3	97439845	97440198	353	2	2	1	0.732964	0.836336	0.732964	-	-	-	-
DSR591	3	97584001	97584598	597	11	10	0	0.59991	0.760166	0.658932	ENSSSCG00000038660	HAAO	protein_coding	INSIDE
DSR592	3	105499650	105499921	271	5	4	0	0.53658	0.580587	0.57616	-	-	-	-
DSR593	3	105500417	105501002	585	7	6	0	0.491851	0.591997	0.566285	-	-	-	-
DSR594	3	105507918	105508438	520	7	5	0	0.675819	0.830001	0.741617	-	-	-	-
DSR595	3	105526225	105527534	1309	7	5	0	0.533513	0.725477	0.700261	-	-	-	-
DSR596	3	105583757	105585048	1291	6	5	0	0.647512	0.830001	0.738839	-	-	-	-
DSR597	3	105594237	105595462	1225	13	10	0	0.597652	0.755707	0.706033	-	-	-	-
DSR598	3	105610770	105611117	347	9	7	0	0.626863	0.755715	0.703899	-	-	-	-
DSR599	3	105664851	105665037	186	7	5	0	0.465269	0.615853	0.615005	-	-	-	-
DSR600	3	105665231	105665577	346	8	8	0	0.660535	0.687173	0.660535	-	-	-	-
DSR601	3	105665784	105666449	665	12	9	0	0.56338	0.685623	0.630941	-	-	-	-
DSR602	3	105666521	105666620	99	5	4	0	0.550202	0.611614	0.600833	-	-	-	-
DSR603	3	105683333	105683474	141	5	4	0	0.56668	0.725477	0.689291	-	-	-	-
DSR604	3	105823786	105824907	1121	7	5	0	0.50608	0.692334	0.659699	-	-	-	-
DSR605	3	106126650	106126931	281	4	4	0	0.655392	0.701941	0.655392	ENSSSCG00000008509	RASGRP3	protein_coding	INSIDE
DSR606	3	106130433	106130671	238	5	4	0	0.472809	0.619393	0.584053	ENSSSCG00000008509	RASGRP3	protein_coding	INSIDE
DSR607	3	106173717	106174373	656	6	4	0	0.499906	0.71817	0.664734	ENSSSCG00000008509	RASGRP3	protein_coding	INSIDE
DSR608	3	106302785	106303327	542	8	6	0	0.492729	0.669477	0.607533	ENSSSCG00000008510	LTBP1	protein_coding	INSIDE
DSR609	3	106328832	106329080	248	5	4	0	0.572248	0.725477	0.715089	ENSSSCG00000008510	LTBP1	protein_coding	INSIDE
DSR610	3	106334035	106335319	1284	5	4	0	0.602089	0.725477	0.70555	ENSSSCG00000008510	LTBP1	protein_coding	INSIDE
DSR611	3	106335480	106335714	234	4	4	0	0.715513	0.725477	0.715513	ENSSSCG00000008510	LTBP1	protein_coding	INSIDE
DSR612	3	106704367	106704447	80	4	4	0	0.555645	0.556367	0.555645	ENSSSCG00000008510	LTBP1	protein_coding	INSIDE
DSR613	3	106725506	106726424	918	9	8	0	0.702657	0.789595	0.762714	-	-	-	-
DSR614	3	106831584	106831954	370	4	4	0	0.650868	0.754564	0.650868	ENSSSCG00000008512	TTC27	protein_coding	INSIDE
DSR615	3	107761440	107761538	98	4	4	0	0.568117	0.583737	0.568117	-	-	-	-
DSR616	3	111368950	111369739	789	7	5	0	0.500669	0.618022	0.578118	ENSSSCG00000038001	RBKS	protein_coding	INSIDE
DSR617	3	111453457	111453841	384	6	4	0	0.535626	0.671113	0.61679	-	-	-	-
DSR618	3	111496043	111497060	1017	4	4	0	0.623786	0.692346	0.623786	-	-	-	-
DSR619	3	111840347	111840391	44	5	5	0	0.649915	0.651016	0.649915	ENSSSCG00000039557	-	protein_coding	INSIDE
DSR620	3	111882509	111882704	195	5	4	0	0.501759	0.720295	0.618308	-	-	-	-
DSR621	3	113308182	113310822	2640	21	17	0	0.569079	0.789595	0.663402	ENSSSCG00000008576	-	protein_coding	INSIDE
DSR622	3	113320918	113321188	270	6	5	0	0.534795	0.654697	0.624363	ENSSSCG00000008576	-	protein_coding	INSIDE
DSR623	3	113389389	113389788	399	5	4	0	0.574705	0.610989	0.58489	ENSSSCG00000008576	-	protein_coding	INSIDE
DSR624	3	115549117	115549829	712	5	5	0	0.696742	0.753999	0.696742	-	-	-	-
DSR625	3	117264108	117264605	497	10	7	0	0.49689	0.680758	0.617496	ENSSSCG00000008595	APOB	protein_coding	INSIDE
DSR626	3	117809140	117809457	317	5	4	0	0.601759	0.692334	0.622377	-	-	-	-
DSR627	3	117810382	117810507	125	5	4	0	0.535087	0.66044	0.645017	-	-	-	-
DSR628	3	118231060	118231977	917	4	2	1	0.507827	0.833349	0.803816	ENSSSCG00000008604	WDR35	protein_coding	INSIDE
DSR629	3	118247175	118247451	276	7	5	0	0.575214	0.760166	0.706935	ENSSSCG00000008604	WDR35	protein_coding	INSIDE
DSR630	3	118248299	118249116	817	5	4	0	0.614269	0.784026	0.747331	ENSSSCG00000008604	WDR35	protein_coding	INSIDE
DSR631	3	118251462	118251768	306	6	4	0	0.583804	0.757283	0.745773	ENSSSCG00000008604	WDR35	protein_coding	INSIDE
DSR632	3	118252857	118253208	351	4	4	0	0.698545	0.71731	0.698545	ENSSSCG00000008604	WDR35	protein_coding	INSIDE
DSR633	3	118254894	118256005	1111	15	11	0	0.588111	0.757297	0.738784	ENSSSCG00000008604	WDR35	protein_coding	INSIDE
DSR634	3	118257850	118260637	2787	19	13	0	0.543661	0.782585	0.695	ENSSSCG00000008604	WDR35	protein_coding	INSIDE
DSR635	3	118261675	118262403	728	7	6	0	0.566895	0.759944	0.657501	ENSSSCG00000008604	WDR35	protein_coding	INSIDE
DSR636	3	118264107	118264788	681	9	5	0	0.462298	0.725477	0.685439	ENSSSCG00000008604	WDR35	protein_coding	INSIDE
DSR637	3	118265985	118266320	335	5	4	1	0.606975	0.833349	0.709674	ENSSSCG00000008604	WDR35	protein_coding	INSIDE
DSR638	3	118267310	118267544	234	5	4	0	0.646739	0.68468	0.683931	ENSSSCG00000008604	WDR35	protein_coding	INSIDE
DSR639	3	118267845	118269200	1355	15	11	0	0.586851	0.759944	0.706048	ENSSSCG00000008604	WDR35	protein_coding	INSIDE
DSR640	3	118271059	118271979	920	5	4	0	0.638904	0.725477	0.669809	-	-	-	-
DSR641	3	118272541	118272657	116	6	4	0	0.47738	0.721436	0.703058	-	-	-	-
DSR642	3	118272762	118273089	327	8	6	0	0.505465	0.68468	0.66487	-	-	-	-
DSR643	3	118273240	118275303	2063	24	19	0	0.549888	0.71817	0.636711	ENSSSCG00000053616	TTC32	protein_coding	INSIDE
DSR644	3	118278481	118279353	872	7	6	0	0.625912	0.750987	0.70413	ENSSSCG00000053616	TTC32	protein_coding	INSIDE
DSR645	3	118463317	118464000	683	5	5	1	0.650248	0.870533	0.650248	-	-	-	-
DSR646	3	119967150	119967296	146	5	4	0	0.527467	0.589153	0.577695	ENSSSCG00000031905	KCNS3	protein_coding	INSIDE
DSR647	3	121092869	121093967	1098	7	5	0	0.523332	0.714237	0.636314	-	-	-	-
DSR648	3	124146763	124147084	321	10	9	0	0.610189	0.666667	0.648452	-	-	-	-
DSR649	3	124793414	124793774	360	6	5	0	0.497963	0.612903	0.582501	-	-	-	-
DSR650	3	124850164	124850504	340	4	4	0	0.606592	0.625889	0.606592	-	-	-	-
DSR651	3	124920891	124920973	82	3	3	1	0.725818	0.833349	0.725818	-	-	-	-
DSR652	3	124921859	124922200	341	6	6	0	0.660596	0.687488	0.660596	-	-	-	-
DSR653	3	124927432	124927539	107	4	4	0	0.611287	0.629593	0.611287	-	-	-	-
DSR654	3	124929074	124929355	281	4	4	0	0.6692	0.68714	0.6692	-	-	-	-
DSR655	3	125263734	125263818	84	6	4	0	0.635427	0.759944	0.702724	ENSSSCG00000026161	E2F6	protein_coding	INSIDE
DSR656	3	126092301	126092390	89	5	4	0	0.57948	0.65067	0.600126	ENSSSCG00000027121	ODC1	protein_coding	INSIDE
DSR657	3	127859752	127860365	613	4	4	0	0.698725	0.732435	0.698725	-	-	-	-
DSR658	3	127934369	127934641	272	4	4	0	0.660562	0.757297	0.660562	-	-	-	-
DSR659	3	127964623	127964967	344	8	6	0	0.490302	0.651016	0.619204	-	-	-	-
DSR660	3	127981995	127982377	382	6	5	0	0.575695	0.68468	0.649871	-	-	-	-
DSR661	3	128050098	128051159	1061	7	5	0	0.525095	0.682087	0.581211	-	-	-	-
DSR662	3	128053107	128053373	266	5	4	0	0.563752	0.610541	0.5856	-	-	-	-
DSR663	3	128130285	128130686	401	6	4	0	0.539083	0.747435	0.669474	-	-	-	-
DSR664	3	128186417	128186670	253	10	9	0	0.539634	0.633333	0.594225	-	-	-	-
DSR665	3	128240742	128241454	712	8	7	0	0.60824	0.741932	0.684378	-	-	-	-
DSR666	3	128241962	128250779	8817	111	97	2	0.651605	0.904762	0.711726	-	-	-	-
DSR667	3	128346323	128346394	71	5	5	0	0.597571	0.62375	0.597571	-	-	-	-
DSR668	3	128349735	128351486	1751	8	6	0	0.531345	0.741932	0.67035	-	-	-	-
DSR669	3	128363970	128364233	263	7	4	1	0.529571	0.83813	0.6872	-	-	-	-
DSR670	3	128504752	128505094	342	4	4	0	0.588019	0.627075	0.588019	-	-	-	-
DSR671	3	128735321	128735779	458	7	5	0	0.542177	0.645285	0.591618	-	-	-	-
DSR672	3	128740253	128740358	105	4	4	0	0.582711	0.591997	0.582711	-	-	-	-
DSR673	3	128841469	128841852	383	4	4	0	0.632052	0.692346	0.632052	-	-	-	-
DSR674	3	128944820	128946628	1808	24	21	0	0.587552	0.769285	0.642917	-	-	-	-
DSR675	3	128985846	128985953	107	4	4	0	0.561708	0.5625	0.561708	-	-	-	-
DSR676	3	129004817	129004879	62	4	4	0	0.5625	0.5625	0.5625	-	-	-	-
DSR677	3	129024242	129024444	202	6	4	0	0.489013	0.714237	0.605051	-	-	-	-
DSR678	3	129037290	129037390	100	4	3	1	0.632383	0.846211	0.796177	-	-	-	-
DSR679	3	129038926	129039190	264	10	7	0	0.519147	0.725664	0.677172	-	-	-	-
DSR680	3	129040157	129040288	131	7	7	0	0.720572	0.79594	0.720572	-	-	-	-
DSR681	3	129046595	129046702	107	4	4	0	0.725477	0.725477	0.725477	-	-	-	-
DSR682	3	129099845	129100462	617	6	5	0	0.570094	0.674797	0.649803	-	-	-	-
DSR683	3	129101076	129101170	94	5	4	0	0.495777	0.6477	0.577033	-	-	-	-
DSR684	3	129750352	129750409	57	5	4	0	0.554084	0.592928	0.562604	-	-	-	-
DSR685	3	130580660	130580676	16	4	4	0	0.663547	0.700366	0.663547	-	-	-	-
DSR686	3	131448070	131448851	781	10	7	0	0.579282	0.807743	0.763355	-	-	-	-
DSR687	4	3003514	3003900	386	6	4	0	0.566309	0.660497	0.592845	ENSSSCG00000005935	AGO2	protein_coding	INSIDE
DSR688	4	3004035	3004271	236	6	5	0	0.540078	0.67093	0.599606	ENSSSCG00000005935	AGO2	protein_coding	INSIDE
DSR689	4	4527156	4527196	40	6	4	0	0.506416	0.612903	0.602302	ENSSSCG00000005939	FAM135B	protein_coding	INSIDE
DSR690	4	4945635	4947347	1712	27	22	0	0.563826	0.725477	0.630644	-	-	-	-
DSR691	4	16196728	16196910	182	5	4	0	0.607819	0.687173	0.636914	-	-	-	-
DSR692	4	16198631	16199300	669	11	8	0	0.437152	0.626209	0.598096	-	-	-	-
DSR693	4	16210943	16211327	384	12	9	0	0.537041	0.684905	0.62225	-	-	-	-
DSR694	4	16212876	16213056	180	5	4	0	0.570951	0.612404	0.577677	-	-	-	-
DSR695	4	16541613	16541883	270	5	4	0	0.552938	0.583278	0.570979	ENSSSCG00000021586	ZHX2	protein_coding	INSIDE
DSR696	4	16577040	16577187	147	6	6	0	0.644007	0.692334	0.644007	-	-	-	-
DSR697	4	16577939	16578297	358	5	4	0	0.543998	0.692334	0.648479	-	-	-	-
DSR698	4	17302745	17304385	1640	4	4	0	0.656649	0.774225	0.656649	-	-	-	-
DSR699	4	17319808	17320739	931	11	10	0	0.57598	0.714302	0.617123	-	-	-	-
DSR700	4	17324521	17325848	1327	13	9	2	0.596894	0.833349	0.802592	-	-	-	-
DSR701	4	17328535	17329686	1151	10	5	1	0.450786	0.833349	0.78159	-	-	-	-
DSR702	4	18193392	18193622	230	4	4	0	0.613256	0.647979	0.613256	-	-	-	-
DSR703	4	18684574	18684785	211	5	4	0	0.520517	0.618539	0.586358	-	-	-	-
DSR704	4	19567403	19567811	408	8	6	0	0.530772	0.621572	0.593048	-	-	-	-
DSR705	4	23810017	23810139	122	3	3	1	0.753616	0.839926	0.753616	-	-	-	-
DSR706	4	24781423	24781818	395	7	6	0	0.555962	0.589153	0.568886	ENSSSCG00000031031	CSMD3	protein_coding	INSIDE
DSR707	4	24887943	24888749	806	4	4	0	0.630006	0.683862	0.630006	ENSSSCG00000031031	CSMD3	protein_coding	INSIDE
DSR708	4	25009060	25009067	7	2	2	2	0.860592	0.862768	0.860592	ENSSSCG00000031031	CSMD3	protein_coding	INSIDE
DSR709	4	26550691	26553304	2613	5	4	0	0.542855	0.678455	0.639417	-	-	-	-
DSR710	4	27236372	27236567	195	6	6	0	0.618669	0.662387	0.618669	-	-	-	-
DSR711	4	27507065	27507955	890	6	6	0	0.653668	0.707512	0.653668	-	-	-	-
DSR712	4	27690259	27691977	1718	7	6	0	0.546346	0.665092	0.630944	-	-	-	-
DSR713	4	27863274	27865400	2126	15	13	0	0.588631	0.725477	0.658101	-	-	-	-
DSR714	4	27868776	27869986	1210	7	5	0	0.563396	0.683927	0.632764	-	-	-	-
DSR715	4	29383447	29385300	1853	9	6	0	0.486949	0.65067	0.626561	-	-	-	-
DSR716	4	30512641	30513531	890	5	4	0	0.547636	0.585063	0.575356	-	-	-	-
DSR717	4	34872589	34872680	91	7	7	0	0.689455	0.720066	0.689455	-	-	-	-
DSR718	4	34873007	34873119	112	4	4	0	0.689928	0.692592	0.689928	-	-	-	-
DSR719	4	36168446	36168859	413	9	7	0	0.545517	0.649564	0.592459	-	-	-	-
DSR720	4	36285577	36286677	1100	24	21	0	0.623389	0.803914	0.70925	-	-	-	-
DSR721	4	38099619	38116226	16607	27	23	7	0.679614	0.923077	0.744623	ENSSSCG00000006074	STK3	protein_coding	INSIDE
DSR722	4	38121138	38158986	37848	38	34	25	0.79018	0.955608	0.859102	ENSSSCG00000006074	STK3	protein_coding	INSIDE
DSR723	4	38165532	38167377	1845	4	2	1	0.466835	0.878794	0.780441	ENSSSCG00000006074	STK3	protein_coding	INSIDE
DSR724	4	38254248	38257277	3029	6	4	0	0.547999	0.759944	0.730673	ENSSSCG00000006074	STK3	protein_coding	INSIDE
DSR725	4	38678692	38678781	89	5	5	0	0.649735	0.694915	0.649735	ENSSSCG00000050707	-	protein_coding	INSIDE
DSR726	4	39432387	39433504	1117	10	8	0	0.584152	0.655218	0.628458	-	-	-	-
DSR727	4	39584167	39585381	1214	6	4	0	0.583322	0.725477	0.634963	ENSSSCG00000006087	CPQ	protein_coding	INSIDE
DSR728	4	39666067	39666369	302	4	4	1	0.717296	0.886792	0.717296	ENSSSCG00000006087	CPQ	protein_coding	INSIDE
DSR729	4	39670088	39672359	2271	17	16	1	0.69371	0.91296	0.736844	ENSSSCG00000006087	CPQ	protein_coding	INSIDE
DSR730	4	39673279	39677543	4264	42	37	0	0.640017	0.759944	0.725577	ENSSSCG00000006087	CPQ	protein_coding	INSIDE
DSR731	4	39688542	39689913	1371	6	5	0	0.538903	0.684211	0.646194	ENSSSCG00000006087	CPQ	protein_coding	INSIDE
DSR732	4	39778219	39778467	248	6	5	0	0.571114	0.615988	0.576216	ENSSSCG00000006087	CPQ	protein_coding	INSIDE
DSR733	4	39778804	39778944	140	10	10	0	0.56232	0.583859	0.56232	ENSSSCG00000006087	CPQ	protein_coding	INSIDE
DSR734	4	39779061	39779144	83	5	5	0	0.624766	0.644494	0.624766	ENSSSCG00000006087	CPQ	protein_coding	INSIDE
DSR735	4	39799174	39800125	951	8	8	0	0.66044	0.723582	0.66044	ENSSSCG00000006087	CPQ	protein_coding	INSIDE
DSR736	4	39910969	39911017	48	4	4	0	0.747424	0.759944	0.747424	ENSSSCG00000006087	CPQ	protein_coding	INSIDE
DSR737	4	39911186	39911913	727	7	5	0	0.534835	0.721436	0.704864	ENSSSCG00000006087	CPQ	protein_coding	INSIDE
DSR738	4	39914530	39916217	1687	10	9	0	0.611592	0.71817	0.667013	ENSSSCG00000006087	CPQ	protein_coding	INSIDE
DSR739	4	40217311	40217448	137	4	4	0	0.709851	0.745505	0.709851	-	-	-	-
DSR740	4	40224430	40226334	1904	6	4	0	0.624236	0.725477	0.725477	-	-	-	-
DSR741	4	41903163	41903164	1	2	2	2	0.904762	0.904762	0.904762	-	-	-	-
DSR742	4	50515566	50516790	1224	4	4	0	0.575525	0.629593	0.575525	-	-	-	-
DSR743	4	50640599	50645075	4476	8	5	0	0.459466	0.66044	0.623925	ENSSSCG00000022935	SLC7A13	protein_coding	PARTIALLY INSIDE
DSR744	4	50720614	50721246	632	6	5	0	0.569191	0.611898	0.577706	ENSSSCG00000006138	ATP6V0D2	protein_coding	INSIDE
DSR745	4	50727335	50729333	1998	5	4	0	0.585598	0.692334	0.602175	ENSSSCG00000006138	ATP6V0D2	protein_coding	INSIDE
DSR746	4	50741241	50742655	1414	5	4	0	0.576829	0.64721	0.637703	ENSSSCG00000006138	ATP6V0D2	protein_coding	INSIDE
DSR747	4	50746758	50747977	1219	4	4	0	0.618012	0.654251	0.618012	ENSSSCG00000006138	ATP6V0D2	protein_coding	INSIDE
DSR748	4	51123657	51124191	534	5	4	0	0.563039	0.579328	0.571148	-	-	-	-
DSR749	4	51259327	51260587	1260	8	6	0	0.557059	0.588822	0.571839	-	-	-	-
DSR750	4	51261041	51262636	1595	4	4	0	0.563408	0.582911	0.563408	-	-	-	-
DSR751	4	55908215	55911271	3056	12	8	0	0.543533	0.813228	0.716981	ENSSSCG00000022989	ZNF704	protein_coding	INSIDE
DSR752	4	55929006	55929689	683	6	5	0	0.584864	0.792889	0.691311	ENSSSCG00000022989	ZNF704	protein_coding	INSIDE
DSR753	4	55939673	55940000	327	6	4	0	0.496719	0.792889	0.71538	ENSSSCG00000022989	ZNF704	protein_coding	INSIDE
DSR754	4	56157850	56163753	5903	6	4	0	0.533259	0.635651	0.609327	ENSSSCG00000006155	ZBTB10	protein_coding	INSIDE
DSR755	4	57586069	57586445	376	5	5	0	0.63992	0.687173	0.63992	-	-	-	-
DSR756	4	57588541	57589914	1373	4	4	0	0.589938	0.630193	0.589938	-	-	-	-
DSR757	4	57590259	57590369	110	4	4	0	0.559648	0.586655	0.559648	-	-	-	-
DSR758	4	62926103	62926308	205	5	4	0	0.592246	0.655218	0.610307	ENSSSCG00000006185	KCNB2	protein_coding	INSIDE
DSR759	4	66465326	66466047	721	11	10	0	0.603674	0.774284	0.640095	ENSSSCG00000035887	C8orf34	protein_coding	INSIDE
DSR760	4	66991172	66991514	342	8	7	0	0.569259	0.67266	0.630174	ENSSSCG00000006199	PREX2	protein_coding	INSIDE
DSR761	4	66992296	66992703	407	7	6	0	0.550735	0.596678	0.577307	ENSSSCG00000006199	PREX2	protein_coding	INSIDE
DSR762	4	67004318	67012975	8657	89	72	1	0.599208	0.868646	0.671459	-	-	-	-
DSR763	4	67114168	67115590	1422	20	12	1	0.535392	0.833349	0.706189	-	-	-	-
DSR764	4	67115907	67116343	436	8	7	0	0.583356	0.642845	0.60122	-	-	-	-
DSR765	4	70655894	70656297	403	5	4	0	0.566865	0.590481	0.571837	-	-	-	-
DSR766	4	72202773	72203305	532	7	5	0	0.532523	0.629593	0.616175	ENSSSCG00000006230	CLVS1	protein_coding	INSIDE
DSR767	4	72377611	72377856	245	5	5	0	0.666899	0.71728	0.666899	-	-	-	-
DSR768	4	73050173	73050380	207	8	7	0	0.609808	0.777864	0.664179	ENSSSCG00000006233	CA8	protein_coding	INSIDE
DSR769	4	73064461	73064674	213	6	5	0	0.658673	0.760086	0.744566	ENSSSCG00000006233	CA8	protein_coding	INSIDE
DSR770	4	74601982	74602335	353	9	6	0	0.52241	0.692346	0.661719	-	-	-	-
DSR771	4	75360614	75360863	249	6	6	0	0.653155	0.687173	0.653155	-	-	-	-
DSR772	4	75491871	75492722	851	15	12	1	0.651612	0.846211	0.78428	-	-	-	-
DSR773	4	75913720	75913946	226	8	8	0	0.648745	0.760086	0.648745	-	-	-	-
DSR774	4	75919156	75919219	63	5	5	0	0.621004	0.647979	0.621004	-	-	-	-
DSR775	4	76312340	76316539	4199	29	23	0	0.544966	0.676005	0.638044	ENSSSCG00000031813	XKR4	protein_coding	INSIDE
DSR776	4	81129373	81129418	45	4	4	0	0.629593	0.629593	0.629593	-	-	-	-
DSR777	4	81758772	81759770	998	6	6	0	0.625885	0.651027	0.625885	ENSSSCG00000006294	NME7	protein_coding	INSIDE
DSR778	4	82078391	82078821	430	3	3	3	0.860822	0.873858	0.860822	-	-	-	-
DSR779	4	82100878	82101987	1109	8	5	0	0.466154	0.732345	0.66392	-	-	-	-
DSR780	4	82103083	82105895	2812	12	9	0	0.596578	0.802125	0.715146	-	-	-	-
DSR781	4	82184246	82186902	2656	5	4	0	0.572902	0.636935	0.595521	-	-	-	-
DSR782	4	83113453	83151161	37708	98	78	1	0.562792	0.836336	0.639526	ENSSSCG00000006305	ADCY10	protein_coding	INSIDE
DSR783	4	83205969	83206293	324	5	4	0	0.575857	0.607029	0.583422	-	-	-	-
DSR784	4	83206701	83207303	602	6	6	0	0.600079	0.618022	0.600079	-	-	-	-
DSR785	4	83248921	83249938	1017	7	5	0	0.579469	0.678455	0.608092	ENSSSCG00000006306	MPZL1	protein_coding	INSIDE
DSR786	4	83251473	83253264	1791	18	13	0	0.484835	0.649564	0.589725	ENSSSCG00000006306	MPZL1	protein_coding	INSIDE
DSR787	4	83254669	83255303	634	16	16	0	0.600164	0.685623	0.600164	ENSSSCG00000006306	MPZL1	protein_coding	INSIDE
DSR788	4	83260693	83260960	267	5	5	0	0.586116	0.610541	0.586116	ENSSSCG00000006306	MPZL1	protein_coding	INSIDE
DSR789	4	83261192	83262646	1454	12	10	0	0.549757	0.732179	0.610176	ENSSSCG00000006306	MPZL1	protein_coding	INSIDE
DSR790	4	84843385	84844149	764	8	6	0	0.501727	0.587393	0.5708	ENSSSCG00000039867	UCK2	protein_coding	INSIDE
DSR791	4	84844361	84844781	420	5	4	0	0.518423	0.587393	0.571654	ENSSSCG00000039867	UCK2	protein_coding	INSIDE
DSR792	4	86606616	86613405	6789	32	25	8	0.688375	0.909106	0.785983	-	-	-	-
DSR793	4	86620816	86623673	2857	6	4	0	0.495132	0.630193	0.596457	-	-	-	-
DSR794	4	86624716	86626345	1629	7	7	0	0.687818	0.803914	0.687818	-	-	-	-
DSR795	4	86628633	86634479	5846	17	9	1	0.494237	0.919939	0.672703	-	-	-	-
DSR796	4	86636069	86636272	203	5	5	0	0.681304	0.753999	0.681304	-	-	-	-
DSR797	4	86637989	86639059	1070	9	6	0	0.553838	0.754263	0.678565	-	-	-	-
DSR798	4	86639218	86639630	412	7	7	0	0.652067	0.684905	0.652067	-	-	-	-
DSR799	4	86652385	86655853	3468	13	8	1	0.465495	0.833349	0.649616	-	-	-	-
DSR800	4	86657609	86657861	252	6	5	0	0.496526	0.63313	0.595832	-	-	-	-
DSR801	4	86658201	86658614	413	5	5	0	0.611044	0.659352	0.611044	-	-	-	-
DSR802	4	86659146	86659448	302	5	4	0	0.57062	0.59722	0.577524	-	-	-	-
DSR803	4	86659606	86659912	306	11	9	0	0.548654	0.571697	0.559079	-	-	-	-
DSR804	4	86660313	86661189	876	16	14	0	0.55302	0.645513	0.596942	-	-	-	-
DSR805	4	86662199	86662359	160	4	4	0	0.622737	0.654697	0.622737	-	-	-	-
DSR806	4	86789082	86790168	1086	7	5	0	0.503932	0.692346	0.621551	-	-	-	-
DSR807	4	89367759	89367971	212	4	4	0	0.648502	0.692536	0.648502	ENSSSCG00000026861	NECTIN4	protein_coding	INSIDE
DSR808	4	90516131	90516289	158	8	6	0	0.554145	0.615988	0.609392	-	-	-	-
DSR809	4	90564060	90564569	509	5	4	0	0.540084	0.735978	0.661727	ENSSSCG00000006396	IGSF9	protein_coding	PARTIALLY INSIDE
DSR810	4	96094755	96094874	119	6	6	0	0.642985	0.654251	0.642985	ENSSSCG00000006577	S100A5	protein_coding	INSIDE
DSR811	4	99147712	99149195	1483	8	6	0	0.535984	0.639344	0.60785	ENSSSCG00000006666	SV2A	protein_coding	INSIDE
DSR812	4	101500785	101501288	503	6	6	0	0.608663	0.660497	0.608663	-	-	-	-
DSR813	4	101553419	101554180	761	12	12	0	0.601756	0.67093	0.601756	-	-	-	-
DSR814	4	102036919	102037260	341	7	5	0	0.509179	0.66044	0.593549	-	-	-	-
DSR815	4	102044494	102044896	402	4	4	0	0.624157	0.66044	0.624157	-	-	-	-
DSR816	4	104208514	104208904	390	4	4	0	0.618161	0.651186	0.618161	ENSSSCG00000006738	-	protein_coding	INSIDE
DSR817	4	104241709	104242194	485	7	7	0	0.711248	0.739174	0.711248	-	-	-	-
DSR818	4	104243211	104245094	1883	17	16	0	0.65118	0.792917	0.674517	-	-	-	-
DSR819	4	107265009	107265448	439	7	5	0	0.524445	0.74584	0.671738	-	-	-	-
DSR820	4	109534633	109534802	169	6	6	0	0.578042	0.6	0.578042	-	-	-	-
DSR821	4	109630224	109630673	449	10	8	0	0.553234	0.750987	0.632487	-	-	-	-
DSR822	4	109660147	109660919	772	12	9	0	0.483222	0.611614	0.581403	-	-	-	-
DSR823	4	111828351	111829251	900	13	12	0	0.651233	0.767344	0.659921	-	-	-	-
DSR824	4	111952675	111952771	96	5	5	0	0.563089	0.584527	0.563089	-	-	-	-
DSR825	4	113536129	113536313	184	6	6	0	0.65078	0.684078	0.65078	-	-	-	-
DSR826	4	113573086	113574162	1076	5	4	0	0.567706	0.725477	0.672527	-	-	-	-
DSR827	4	113574588	113575013	425	5	4	0	0.618164	0.759944	0.740347	-	-	-	-
DSR828	4	113622558	113622639	81	6	4	3	0.726175	0.833349	0.824006	-	-	-	-
DSR829	4	113654170	113654252	82	7	6	0	0.635507	0.760086	0.703975	-	-	-	-
DSR830	4	113801814	113801944	130	5	4	0	0.520656	0.604832	0.594645	-	-	-	-
DSR831	4	114002040	114002582	542	12	10	0	0.595649	0.754263	0.693304	-	-	-	-
DSR832	4	114002851	114003621	770	7	5	0	0.491399	0.757283	0.682375	-	-	-	-
DSR833	4	114203011	114203155	144	7	5	0	0.46925	0.629593	0.601169	-	-	-	-
DSR834	4	114203282	114203513	231	4	4	0	0.610795	0.629593	0.610795	-	-	-	-
DSR835	4	114204284	114204329	45	6	5	0	0.55897	0.6	0.6	-	-	-	-
DSR836	4	114204544	114204646	102	4	4	0	0.614797	0.629593	0.614797	-	-	-	-
DSR837	4	114472865	114473094	229	5	4	0	0.550845	0.618539	0.592538	-	-	-	-
DSR838	4	117007655	117008146	491	8	7	0	0.534698	0.598288	0.572946	-	-	-	-
DSR839	4	117434829	117434853	24	6	5	0	0.595927	0.692334	0.692334	-	-	-	-
DSR840	4	117877719	117878043	324	5	4	0	0.479051	0.608455	0.583894	ENSSSCG00000006866	DBT	protein_coding	INSIDE
DSR841	4	118562134	118562195	61	4	4	0	0.683737	0.714572	0.683737	-	-	-	-
DSR842	4	119528763	119528980	217	6	4	0	0.51586	0.759944	0.657524	-	-	-	-
DSR843	4	119542328	119542892	564	7	5	0	0.613402	0.757297	0.72829	-	-	-	-
DSR844	4	119550443	119551069	626	14	13	0	0.639483	0.681686	0.652983	-	-	-	-
DSR845	4	119551247	119552085	838	26	25	0	0.706357	0.78731	0.716908	-	-	-	-
DSR846	4	119558038	119558410	372	5	5	0	0.664804	0.78731	0.664804	-	-	-	-
DSR847	4	119565125	119565501	376	7	6	0	0.593364	0.795977	0.671932	-	-	-	-
DSR848	4	119936084	119936113	29	4	4	0	0.639978	0.677883	0.639978	ENSSSCG00000006878	DPYD	protein_coding	INSIDE
DSR849	4	119970430	119970544	114	5	5	0	0.651868	0.674953	0.651868	ENSSSCG00000006878	DPYD	protein_coding	INSIDE
DSR850	4	119970955	119971405	450	8	8	1	0.665362	0.868445	0.665362	ENSSSCG00000006878	DPYD	protein_coding	INSIDE
DSR851	4	119977650	119978688	1038	8	6	0	0.528517	0.725477	0.682308	ENSSSCG00000006878	DPYD	protein_coding	INSIDE
DSR852	4	120007725	120008450	725	5	5	0	0.67369	0.702406	0.67369	ENSSSCG00000006878	DPYD	protein_coding	INSIDE
DSR853	4	120018248	120023125	4877	22	16	1	0.588187	0.833349	0.737996	ENSSSCG00000006878	DPYD	protein_coding	INSIDE
DSR854	4	120027880	120028858	978	5	4	0	0.613473	0.71817	0.710307	ENSSSCG00000006878	DPYD	protein_coding	INSIDE
DSR855	4	122996331	122996716	385	8	7	0	0.645823	0.732435	0.68117	-	-	-	-
DSR856	4	126034261	126034419	158	5	4	0	0.527254	0.700366	0.646773	ENSSSCG00000006914	BARHL2	protein_coding	INSIDE
DSR857	4	126036741	126037144	403	7	7	0	0.628024	0.641143	0.628024	-	-	-	-
DSR858	4	126520804	126521871	1067	17	14	0	0.583934	0.700444	0.63458	-	-	-	-
DSR859	4	127089355	127090038	683	6	4	0	0.446711	0.618022	0.615755	-	-	-	-
DSR860	4	127503175	127503180	5	2	2	1	0.7867	0.91296	0.7867	ENSSSCG00000006925	KYAT3	protein_coding	INSIDE
DSR861	4	127534851	127536787	1936	8	5	0	0.447832	0.718336	0.628743	ENSSSCG00000006926	GTF2B	protein_coding	INSIDE
DSR862	4	127720040	127720911	871	5	4	0	0.536637	0.571462	0.571462	-	-	-	-
DSR863	4	127745486	127745533	47	2	2	1	0.873116	0.91296	0.873116	-	-	-	-
DSR864	4	127748571	127748586	15	2	2	1	0.862086	0.91643	0.862086	-	-	-	-
DSR865	4	127751022	127751094	72	2	2	2	0.896816	0.914838	0.896816	-	-	-	-
DSR866	4	127758489	127758918	429	7	5	0	0.483387	0.6	0.570132	-	-	-	-
DSR867	4	127759479	127759847	368	7	6	0	0.509986	0.6	0.586805	-	-	-	-
DSR868	4	127760272	127760444	172	4	4	0	0.607398	0.629593	0.607398	-	-	-	-
DSR869	4	129303491	129303566	75	5	5	0	0.724629	0.754263	0.724629	-	-	-	-
DSR870	4	129304502	129304565	63	6	5	0	0.528496	0.681935	0.604104	-	-	-	-
DSR871	5	1813720	1813794	74	5	4	0	0.485874	0.615988	0.582556	-	-	-	-
DSR872	5	1837992	1838364	372	8	7	0	0.502454	0.587393	0.570312	-	-	-	-
DSR873	5	2009870	2009923	53	4	4	4	0.836336	0.836336	0.836336	-	-	-	-
DSR874	5	2136478	2136822	344	4	4	0	0.701371	0.710796	0.701371	-	-	-	-
DSR875	5	2178641	2178849	208	5	4	0	0.573663	0.718336	0.623318	-	-	-	-
DSR876	5	2182036	2182103	67	3	3	2	0.795727	0.878794	0.795727	-	-	-	-
DSR877	5	2389642	2389843	201	4	3	1	0.667914	0.83813	0.730798	-	-	-	-
DSR878	5	2642816	2642900	84	4	4	0	0.780846	0.795985	0.780846	ENSSSCG00000000955	TBC1D22A	protein_coding	INSIDE
DSR879	5	2662572	2662758	186	7	5	1	0.560144	0.873858	0.775864	ENSSSCG00000000955	TBC1D22A	protein_coding	INSIDE
DSR880	5	2663630	2663753	123	6	5	0	0.651366	0.765662	0.7372	ENSSSCG00000000955	TBC1D22A	protein_coding	INSIDE
DSR881	5	3621570	3621714	144	7	6	0	0.593776	0.732435	0.661206	-	-	-	-
DSR882	5	3623790	3624378	588	14	13	0	0.700672	0.765662	0.731593	-	-	-	-
DSR883	5	3739831	3739833	2	2	2	2	0.91296	0.91296	0.91296	ENSSSCG00000024864	ATXN10	protein_coding	INSIDE
DSR884	5	4761493	4761774	281	7	5	0	0.604364	0.720295	0.710107	-	-	-	-
DSR885	5	4838539	4838555	16	3	3	2	0.849338	0.873858	0.849338	ENSSSCG00000039522	SHISAL1	protein_coding	INSIDE
DSR886	5	4850919	4850965	46	4	4	0	0.645565	0.680588	0.645565	-	-	-	-
DSR887	5	5306265	5306283	18	5	4	0	0.606797	0.642779	0.621003	-	-	-	-
DSR888	5	5346614	5346788	174	4	4	0	0.717007	0.795985	0.717007	-	-	-	-
DSR889	5	5347984	5348193	209	4	4	0	0.625179	0.65067	0.625179	-	-	-	-
DSR890	5	5379197	5379953	756	11	9	0	0.549182	0.66044	0.622693	ENSSSCG00000000028	-	protein_coding	INSIDE
DSR891	5	5537775	5537886	111	7	5	0	0.617693	0.785714	0.777861	-	-	-	-
DSR892	5	5551786	5552645	859	12	9	0	0.54625	0.73913	0.669027	-	-	-	-
DSR893	5	5554304	5555127	823	13	7	1	0.441838	0.83813	0.707974	-	-	-	-
DSR894	5	5556929	5557150	221	5	5	4	0.805087	0.91643	0.805087	-	-	-	-
DSR895	5	5557348	5557375	27	4	2	2	0.723731	0.91643	0.915634	-	-	-	-
DSR896	5	5557784	5558059	275	4	3	3	0.749464	0.91296	0.869771	-	-	-	-
DSR897	5	5558835	5560070	1235	6	6	5	0.899319	0.955608	0.899319	-	-	-	-
DSR898	5	5599813	5600843	1030	7	5	0	0.500114	0.725477	0.671448	ENSSSCG00000000029	SCUBE1	protein_coding	INSIDE
DSR899	5	5600963	5601399	436	4	4	0	0.700619	0.725477	0.700619	ENSSSCG00000000029	SCUBE1	protein_coding	INSIDE
DSR900	5	5681302	5681321	19	4	4	0	0.587075	0.596678	0.587075	ENSSSCG00000000029	SCUBE1	protein_coding	INSIDE
DSR901	5	5686194	5686239	45	4	3	1	0.513105	0.83813	0.661918	ENSSSCG00000000029	SCUBE1	protein_coding	INSIDE
DSR902	5	5705553	5705907	354	10	8	0	0.523313	0.65176	0.589664	ENSSSCG00000000034	TTLL12	protein_coding	INSIDE
DSR903	5	5731316	5731571	255	8	4	1	0.541981	0.875719	0.797511	ENSSSCG00000000033	TSPO	protein_coding	INSIDE
DSR904	5	5758461	5759240	779	5	4	0	0.648422	0.767344	0.73197	-	-	-	-
DSR905	5	7212573	7213239	666	9	6	0	0.504408	0.669477	0.588378	ENSSSCG00000028202	RANGAP1	protein_coding	INSIDE
DSR906	5	7213598	7213636	38	4	4	0	0.655333	0.669477	0.655333	ENSSSCG00000028202	RANGAP1	protein_coding	INSIDE
DSR907	5	7880072	7880425	353	9	5	2	0.496893	0.872309	0.702802	-	-	-	-
DSR908	5	7880700	7882629	1929	27	20	14	0.675362	0.91296	0.803321	-	-	-	-
DSR909	5	7884314	7884797	483	10	8	4	0.6791	0.872309	0.732792	-	-	-	-
DSR910	5	7885169	7885723	554	8	7	2	0.603752	0.91296	0.683432	-	-	-	-
DSR911	5	7886097	7886749	652	10	7	0	0.540139	0.680758	0.629611	-	-	-	-
DSR912	5	7892061	7892542	481	20	13	7	0.603598	0.91643	0.793288	-	-	-	-
DSR913	5	7931858	7933649	1791	6	4	1	0.614419	0.873858	0.757368	-	-	-	-
DSR914	5	7935745	7937800	2055	7	5	2	0.67457	0.873858	0.772019	-	-	-	-
DSR915	5	8151145	8153903	2758	10	8	0	0.596064	0.795868	0.660913	ENSSSCG00000000078	TNRC6B	protein_coding	INSIDE
DSR916	5	8161725	8163563	1838	7	5	0	0.483882	0.681935	0.618859	ENSSSCG00000000078	TNRC6B	protein_coding	INSIDE
DSR917	5	8182099	8182933	834	8	6	1	0.52955	0.866716	0.699148	ENSSSCG00000000078	TNRC6B	protein_coding	INSIDE
DSR918	5	8183892	8185406	1514	7	6	0	0.652823	0.774225	0.69641	ENSSSCG00000000078	TNRC6B	protein_coding	INSIDE
DSR919	5	8193124	8195791	2667	6	5	0	0.580516	0.725664	0.63456	ENSSSCG00000000078	TNRC6B	protein_coding	INSIDE
DSR920	5	10386464	10387443	979	11	10	0	0.572531	0.639344	0.62348	-	-	-	-
DSR921	5	10463337	10463375	38	5	4	0	0.60511	0.724138	0.716832	-	-	-	-
DSR922	5	10463777	10464023	246	6	5	0	0.611185	0.703723	0.683422	-	-	-	-
DSR923	5	10468208	10468465	257	3	2	1	0.592355	0.851852	0.814815	-	-	-	-
DSR924	5	10512018	10512098	80	6	6	0	0.613114	0.623207	0.613114	ENSSSCG00000000130	CYTH4	protein_coding	INSIDE
DSR925	5	10512478	10512752	274	11	10	2	0.682226	0.846211	0.729901	ENSSSCG00000000130	CYTH4	protein_coding	INSIDE
DSR926	5	10573986	10574043	57	6	6	0	0.637326	0.641143	0.637326	-	-	-	-
DSR927	5	11405982	11406182	200	4	4	0	0.616281	0.66044	0.616281	ENSSSCG00000000145	MYH9	protein_coding	INSIDE
DSR928	5	11407919	11408087	168	7	6	0	0.564466	0.622593	0.622339	ENSSSCG00000000145	MYH9	protein_coding	INSIDE
DSR929	5	11408237	11408521	284	7	4	0	0.430926	0.622593	0.612845	ENSSSCG00000000145	MYH9	protein_coding	INSIDE
DSR930	5	11415392	11415665	273	5	4	0	0.497416	0.586655	0.561036	ENSSSCG00000000145	MYH9	protein_coding	INSIDE
DSR931	5	13535130	13538481	3351	5	4	0	0.574537	0.667135	0.617883	ENSSSCG00000000167	RIC8B	protein_coding	INSIDE
DSR932	5	13648643	13650126	1483	5	4	0	0.565934	0.725664	0.650545	ENSSSCG00000052141	RFX4	protein_coding	INSIDE
DSR933	5	13699478	13699762	284	4	3	1	0.537714	0.872309	0.668904	ENSSSCG00000052141	RFX4	protein_coding	INSIDE
DSR934	5	13738693	13738828	135	6	4	0	0.531051	0.550857	0.550857	ENSSSCG00000052141	RFX4	protein_coding	INSIDE
DSR935	5	13744299	13744642	343	6	6	0	0.574182	0.591997	0.574182	ENSSSCG00000052141	RFX4	protein_coding	INSIDE
DSR936	5	14029838	14031860	2022	4	4	0	0.641966	0.65067	0.641966	ENSSSCG00000000171	CKAP4	protein_coding	PARTIALLY INSIDE
DSR937	5	14041611	14042156	545	9	8	0	0.584766	0.629969	0.60412	-	-	-	-
DSR938	5	14053863	14055267	1404	16	15	0	0.599768	0.700444	0.612182	-	-	-	-
DSR939	5	14055449	14057217	1768	5	5	0	0.606737	0.654251	0.606737	-	-	-	-
DSR940	5	14059024	14060537	1513	18	16	0	0.565125	0.687173	0.632192	-	-	-	-
DSR941	5	14064039	14066134	2095	7	6	0	0.590483	0.699295	0.623381	-	-	-	-
DSR942	5	14071611	14072400	789	9	7	0	0.531314	0.714237	0.679656	-	-	-	-
DSR943	5	14073233	14075193	1960	26	25	0	0.646918	0.757582	0.65447	-	-	-	-
DSR944	5	14201059	14201818	759	17	16	0	0.581533	0.685811	0.60067	-	-	-	-
DSR945	5	14447029	14447300	271	6	6	0	0.599059	0.654251	0.599059	-	-	-	-
DSR946	5	14459983	14460676	693	9	7	0	0.561295	0.571462	0.569192	-	-	-	-
DSR947	5	14461268	14461648	380	8	5	0	0.507264	0.615077	0.580185	-	-	-	-
DSR948	5	14485735	14486363	628	9	9	0	0.613547	0.692334	0.613547	-	-	-	-
DSR949	5	17132466	17133295	829	8	7	0	0.510415	0.6477	0.578211	ENSSSCG00000000228	SCN8A	protein_coding	INSIDE
DSR950	5	17133821	17134182	361	5	5	0	0.620527	0.6477	0.620527	ENSSSCG00000000228	SCN8A	protein_coding	INSIDE
DSR951	5	17464323	17464683	360	8	7	0	0.717594	0.767409	0.766343	-	-	-	-
DSR952	5	17466125	17466735	610	7	7	0	0.695774	0.749934	0.695774	-	-	-	-
DSR953	5	17473159	17473397	238	5	5	0	0.67451	0.71728	0.67451	-	-	-	-
DSR954	5	19439616	19440487	871	14	12	0	0.544006	0.66044	0.620179	-	-	-	-
DSR955	5	19584624	19584786	162	3	3	2	0.861624	0.914838	0.861624	-	-	-	-
DSR956	5	21439205	21440631	1426	10	8	0	0.513794	0.6	0.587099	-	-	-	-
DSR957	5	21463247	21464771	1524	4	4	0	0.6	0.6	0.6	-	-	-	-
DSR958	5	22335968	22339703	3735	15	11	0	0.516174	0.725664	0.649706	ENSSSCG00000000413	MYO1A	protein_coding	PARTIALLY INSIDE
DSR959	5	22352219	22352894	675	6	5	0	0.560848	0.685811	0.641696	ENSSSCG00000000413	MYO1A	protein_coding	INSIDE
DSR960	5	22357589	22359165	1576	6	5	0	0.618705	0.685811	0.65331	ENSSSCG00000000413	MYO1A	protein_coding	INSIDE
DSR961	5	24871648	24871923	275	5	4	0	0.530352	0.674953	0.603005	ENSSSCG00000000456	SLC16A7	protein_coding	INSIDE
DSR962	5	25047009	25047056	47	5	5	0	0.561153	0.562793	0.561153	-	-	-	-
DSR963	5	25930215	25933711	3496	25	22	0	0.585175	0.725477	0.639091	-	-	-	-
DSR964	5	25936654	25936996	342	8	6	0	0.56113	0.6477	0.603759	-	-	-	-
DSR965	5	25937299	25938181	882	12	10	0	0.549845	0.692334	0.606676	-	-	-	-
DSR966	5	25939340	25939526	186	6	4	0	0.455445	0.787779	0.657527	-	-	-	-
DSR967	5	25942191	25943552	1361	10	7	0	0.538485	0.611614	0.59908	-	-	-	-
DSR968	5	25943898	25944728	830	10	9	0	0.58102	0.682087	0.640606	-	-	-	-
DSR969	5	27859385	27860555	1170	12	10	0	0.653067	0.795977	0.674459	-	-	-	-
DSR970	5	28160953	28161192	239	7	6	0	0.547768	0.571462	0.571462	-	-	-	-
DSR971	5	28163622	28163903	281	6	4	0	0.559108	0.571462	0.571462	-	-	-	-
DSR972	5	28164660	28165745	1085	10	8	0	0.553496	0.571462	0.571462	-	-	-	-
DSR973	5	28756281	28758796	2515	5	4	0	0.486289	0.611891	0.578572	ENSSSCG00000000464	C12orf56	protein_coding	INSIDE
DSR974	5	28759375	28759610	235	5	5	0	0.676439	0.752137	0.676439	ENSSSCG00000000464	C12orf56	protein_coding	INSIDE
DSR975	5	29122645	29122745	100	4	4	0	0.591891	0.615988	0.591891	-	-	-	-
DSR976	5	29339590	29341431	1841	8	8	0	0.716126	0.753945	0.716126	-	-	-	-
DSR977	5	29426641	29426944	303	7	7	0	0.660739	0.700366	0.660739	-	-	-	-
DSR978	5	29427016	29427378	362	5	5	0	0.637633	0.653067	0.637633	-	-	-	-
DSR979	5	29427856	29428232	376	8	6	0	0.510447	0.660826	0.622517	-	-	-	-
DSR980	5	29432462	29432802	340	6	5	0	0.644377	0.789595	0.669749	-	-	-	-
DSR981	5	29497212	29498593	1381	4	4	0	0.703342	0.800299	0.703342	ENSSSCG00000030998	WIF1	protein_coding	INSIDE
DSR982	5	29516074	29517977	1903	14	12	0	0.59253	0.700366	0.664884	ENSSSCG00000030998	WIF1	protein_coding	INSIDE
DSR983	5	29561935	29562518	583	13	12	0	0.586447	0.692592	0.625179	-	-	-	-
DSR984	5	29562582	29563191	609	8	7	0	0.597522	0.720066	0.610481	-	-	-	-
DSR985	5	29678236	29681409	3173	12	10	0	0.566807	0.782106	0.64493	-	-	-	-
DSR986	5	29778735	29780726	1991	18	15	0	0.591583	0.760025	0.656288	ENSSSCG00000026004	MSRB3	protein_coding	INSIDE
DSR987	5	29801055	29801356	301	7	6	0	0.556498	0.66073	0.619152	ENSSSCG00000026004	MSRB3	protein_coding	INSIDE
DSR988	5	29822235	29822679	444	6	5	0	0.624731	0.707512	0.645273	ENSSSCG00000026004	MSRB3	protein_coding	INSIDE
DSR989	5	29823856	29824778	922	5	5	0	0.623498	0.74033	0.623498	ENSSSCG00000026004	MSRB3	protein_coding	INSIDE
DSR990	5	29826230	29826465	235	6	5	0	0.550845	0.653067	0.598323	ENSSSCG00000026004	MSRB3	protein_coding	INSIDE
DSR991	5	29828337	29829046	709	8	7	0	0.603938	0.653067	0.619076	ENSSSCG00000026004	MSRB3	protein_coding	INSIDE
DSR992	5	29829775	29830619	844	5	5	0	0.649987	0.705463	0.649987	ENSSSCG00000026004	MSRB3	protein_coding	INSIDE
DSR993	5	29901915	29901963	48	4	4	0	0.567746	0.591146	0.567746	-	-	-	-
DSR994	5	30191603	30191706	103	4	4	1	0.735465	0.864821	0.735465	ENSSSCG00000034610	-	protein_coding	INSIDE
DSR995	5	30734021	30734260	239	6	5	0	0.495586	0.6	0.570132	ENSSSCG00000000478	GRIP1	protein_coding	INSIDE
DSR996	5	30734452	30734697	245	4	4	0	0.574198	0.6	0.574198	ENSSSCG00000000478	GRIP1	protein_coding	INSIDE
DSR997	5	30734882	30735945	1063	19	15	0	0.463526	0.6	0.569931	ENSSSCG00000000478	GRIP1	protein_coding	INSIDE
DSR998	5	30737682	30738330	648	17	16	0	0.545237	0.6	0.567144	ENSSSCG00000000478	GRIP1	protein_coding	INSIDE
DSR999	5	30773743	30773901	158	5	4	0	0.490104	0.62375	0.610214	ENSSSCG00000000478	GRIP1	protein_coding	INSIDE
DSR1000	5	30774095	30774257	162	5	4	0	0.482721	0.629691	0.598386	ENSSSCG00000000478	GRIP1	protein_coding	INSIDE
DSR1001	5	30850979	30851175	196	6	5	0	0.580697	0.629593	0.60484	ENSSSCG00000000478	GRIP1	protein_coding	INSIDE
DSR1002	5	31732874	31735487	2613	29	23	0	0.548596	0.714237	0.637632	-	-	-	-
DSR1003	5	31736162	31737368	1206	6	4	0	0.531651	0.692536	0.640946	-	-	-	-
DSR1004	5	31862720	31864191	1471	4	4	0	0.600658	0.645285	0.600658	-	-	-	-
DSR1005	5	31865568	31867809	2241	14	13	0	0.570382	0.674953	0.599421	-	-	-	-
DSR1006	5	31971949	31972403	454	8	7	0	0.56952	0.67093	0.61737	-	-	-	-
DSR1007	5	31980091	31980358	267	4	4	0	0.68154	0.710796	0.68154	-	-	-	-
DSR1008	5	31980599	31981357	758	8	7	0	0.661738	0.791252	0.718297	-	-	-	-
DSR1009	5	31981840	31983652	1812	7	5	4	0.624035	0.91296	0.830394	-	-	-	-
DSR1010	5	32104957	32105018	61	5	4	0	0.544168	0.669477	0.66729	-	-	-	-
DSR1011	5	32112215	32113823	1608	6	5	0	0.558845	0.68468	0.667461	-	-	-	-
DSR1012	5	32116100	32116944	844	7	5	0	0.496942	0.645285	0.596894	-	-	-	-
DSR1013	5	32123189	32124041	852	8	5	0	0.433738	0.681686	0.621653	-	-	-	-
DSR1014	5	32151374	32151380	6	4	4	0	0.593129	0.629593	0.593129	-	-	-	-
DSR1015	5	32164793	32166404	1611	7	5	0	0.550301	0.72166	0.689903	-	-	-	-
DSR1016	5	32204491	32205753	1262	13	10	0	0.531265	0.716318	0.640729	-	-	-	-
DSR1017	5	32211293	32211943	650	6	5	0	0.534752	0.692592	0.633911	-	-	-	-
DSR1018	5	32625369	32625898	529	18	16	0	0.58204	0.63023	0.588105	-	-	-	-
DSR1019	5	32626445	32627001	556	6	5	0	0.49421	0.600771	0.585569	-	-	-	-
DSR1020	5	32719593	32720135	542	6	5	0	0.666729	0.800299	0.776695	-	-	-	-
DSR1021	5	32720324	32720584	260	5	5	0	0.801476	0.831733	0.801476	-	-	-	-
DSR1022	5	32868319	32869013	694	5	5	0	0.687893	0.725477	0.687893	-	-	-	-
DSR1023	5	32892569	32893297	728	4	4	0	0.671989	0.725477	0.671989	-	-	-	-
DSR1024	5	32897339	32898621	1282	9	7	0	0.632959	0.74584	0.716637	-	-	-	-
DSR1025	5	32909212	32953378	44166	92	66	1	0.552753	0.833349	0.691197	ENSSSCG00000032595	RAP1B	protein_coding	PARTIALLY INSIDE
DSR1026	5	33033788	33034660	872	9	6	0	0.485977	0.607305	0.579553	ENSSSCG00000000486	NUP107	protein_coding	INSIDE
DSR1027	5	33060634	33060862	228	5	4	0	0.520002	0.615853	0.615853	ENSSSCG00000000487	SLC35E3	protein_coding	INSIDE
DSR1028	5	33067736	33068179	443	6	4	0	0.49802	0.654697	0.638809	-	-	-	-
DSR1029	5	33198739	33199689	950	4	4	0	0.591639	0.612404	0.591639	ENSSSCG00000023630	CPM	protein_coding	INSIDE
DSR1030	5	33238975	33239013	38	6	5	0	0.593485	0.720066	0.670127	ENSSSCG00000023630	CPM	protein_coding	INSIDE
DSR1031	5	33302347	33303191	844	5	4	0	0.581495	0.700366	0.680572	-	-	-	-
DSR1032	5	33305399	33306192	793	28	24	0	0.561696	0.655218	0.619081	-	-	-	-
DSR1033	5	33306255	33306503	248	11	10	0	0.576721	0.612404	0.579989	-	-	-	-
DSR1034	5	33306657	33308304	1647	28	22	0	0.540252	0.641143	0.600624	-	-	-	-
DSR1035	5	33312764	33313311	547	7	5	0	0.604741	0.792098	0.753685	-	-	-	-
DSR1036	5	33315888	33315995	107	5	4	0	0.518051	0.62375	0.603446	-	-	-	-
DSR1037	5	33319793	33320774	981	9	7	0	0.569879	0.700366	0.653024	-	-	-	-
DSR1038	5	33323732	33325006	1274	12	9	0	0.557348	0.700366	0.655007	-	-	-	-
DSR1039	5	33456251	33456888	637	7	7	0	0.668451	0.7256	0.668451	-	-	-	-
DSR1040	5	33457422	33458806	1384	16	16	0	0.609805	0.692536	0.609805	-	-	-	-
DSR1041	5	33459760	33460726	966	8	8	0	0.671259	0.791252	0.671259	-	-	-	-
DSR1042	5	33461320	33461637	317	5	4	0	0.644087	0.753945	0.697929	-	-	-	-
DSR1043	5	33464353	33467521	3168	9	7	0	0.591443	0.732435	0.683005	-	-	-	-
DSR1044	5	33467639	33468006	367	5	4	0	0.613746	0.760166	0.69667	-	-	-	-
DSR1045	5	33721688	33850366	128678	524	517	2	0.744074	0.866716	0.752166	-	-	-	-
DSR1046	5	34649248	34649990	742	6	4	0	0.461512	0.672088	0.636725	-	-	-	-
DSR1047	5	35096425	35097421	996	7	4	0	0.452089	0.668908	0.609523	-	-	-	-
DSR1048	5	35106970	35108141	1171	6	5	0	0.548809	0.718336	0.63418	-	-	-	-
DSR1049	5	35108250	35112201	3951	21	19	0	0.62205	0.753945	0.631716	-	-	-	-
DSR1050	5	35156624	35156920	296	6	6	0	0.710265	0.786023	0.710265	-	-	-	-
DSR1051	5	35776056	35776132	76	4	3	1	0.595526	0.868646	0.689549	ENSSSCG00000059025	RAB21	protein_coding	INSIDE
DSR1052	5	36035443	36036057	614	4	3	1	0.632947	0.870533	0.811758	-	-	-	-
DSR1053	5	36150043	36150319	276	6	6	0	0.764936	0.826074	0.764936	-	-	-	-
DSR1054	5	36152423	36152478	55	4	4	0	0.651013	0.660826	0.651013	-	-	-	-
DSR1055	5	37757347	37759552	2205	4	4	0	0.612199	0.692334	0.612199	-	-	-	-
DSR1056	5	47167521	47167897	376	7	5	0	0.52824	0.674953	0.603285	ENSSSCG00000000555	ITPR2	protein_coding	INSIDE
DSR1057	5	47250838	47253289	2451	11	7	1	0.521328	0.833349	0.718567	ENSSSCG00000000555	ITPR2	protein_coding	INSIDE
DSR1058	5	47378379	47379216	837	4	4	0	0.588555	0.639158	0.588555	ENSSSCG00000000555	ITPR2	protein_coding	INSIDE
DSR1059	5	47379822	47381011	1189	11	9	0	0.582394	0.65176	0.598066	ENSSSCG00000000555	ITPR2	protein_coding	INSIDE
DSR1060	5	50482607	50483819	1212	9	8	0	0.57352	0.619638	0.579957	-	-	-	-
DSR1061	5	50497246	50498250	1004	7	5	0	0.52465	0.66073	0.608034	-	-	-	-
DSR1062	5	50499454	50500340	886	6	4	0	0.431447	0.625889	0.604598	-	-	-	-
DSR1063	5	50502450	50504188	1738	12	11	0	0.61751	0.708458	0.627777	-	-	-	-
DSR1064	5	50509065	50509557	492	11	9	0	0.610088	0.701941	0.632895	-	-	-	-
DSR1065	5	50891941	50893132	1191	9	7	0	0.525637	0.701975	0.619558	-	-	-	-
DSR1066	5	54599139	54599599	460	4	4	0	0.587017	0.629969	0.587017	ENSSSCG00000000591	PIK3C2G	protein_coding	INSIDE
DSR1067	5	54777262	54780341	3079	6	4	0	0.447005	0.64102	0.593553	ENSSSCG00000000591	PIK3C2G	protein_coding	INSIDE
DSR1068	5	57341240	57342265	1025	7	6	0	0.540724	0.692536	0.615689	-	-	-	-
DSR1069	5	60086114	60086319	205	5	4	0	0.638925	0.831733	0.744853	-	-	-	-
DSR1070	5	60089866	60090564	698	11	8	0	0.542541	0.700444	0.618098	-	-	-	-
DSR1071	5	63777804	63780322	2518	6	5	0	0.599365	0.725477	0.614517	ENSSSCG00000025537	PTPN6	protein_coding	INSIDE
DSR1071	5	63777804	63780322	2518	6	5	0	0.599365	0.725477	0.614517	ENSSSCG00000040186	C12orf57	protein_coding	PARTIALLY INSIDE
DSR1072	5	63799264	63799789	525	12	9	0	0.50762	0.66044	0.636448	ENSSSCG00000025537	PTPN6	protein_coding	INSIDE
DSR1073	5	64846772	64846819	47	5	5	0	0.566164	0.57239	0.566164	ENSSSCG00000000712	VWF	protein_coding	INSIDE
DSR1074	5	66180180	66180239	59	4	4	0	0.69477	0.734042	0.69477	-	-	-	-
DSR1075	5	66180868	66181280	412	10	9	0	0.616286	0.681686	0.630749	-	-	-	-
DSR1076	5	66196200	66196735	535	11	8	1	0.537968	0.833375	0.656296	-	-	-	-
DSR1077	5	66197053	66197271	218	7	5	0	0.429808	0.615988	0.588804	-	-	-	-
DSR1078	5	66960822	66961722	900	10	7	0	0.547413	0.66044	0.617285	ENSSSCG00000000735	TSPAN9	protein_coding	INSIDE
DSR1079	5	67253412	67254002	590	13	11	0	0.54352	0.611614	0.585067	ENSSSCG00000000739	FOXM1	protein_coding	INSIDE
DSR1080	5	67254443	67255494	1051	5	4	0	0.552104	0.615853	0.57494	ENSSSCG00000000739	FOXM1	protein_coding	INSIDE
DSR1081	5	67467232	67467832	600	8	6	0	0.655288	0.795346	0.725444	ENSSSCG00000000748	IQSEC3	protein_coding	INSIDE
DSR1082	5	69379678	69380221	543	12	10	0	0.502619	0.645513	0.596004	ENSSSCG00000041764	CACNA1C	protein_coding	INSIDE
DSR1083	5	69380432	69380530	98	4	4	0	0.64325	0.684905	0.64325	ENSSSCG00000041764	CACNA1C	protein_coding	INSIDE
DSR1084	5	69380840	69382040	1200	11	9	0	0.519479	0.587393	0.572775	ENSSSCG00000041764	CACNA1C	protein_coding	INSIDE
DSR1085	5	69516506	69516755	249	10	8	0	0.520855	0.577287	0.572518	-	-	-	-
DSR1086	5	72519581	72520669	1088	10	10	0	0.642201	0.703723	0.642201	-	-	-	-
DSR1087	5	72999821	72999842	21	5	5	0	0.604477	0.611898	0.604477	-	-	-	-
DSR1088	5	73629267	73632856	3589	21	15	0	0.5196	0.769285	0.660941	ENSSSCG00000000793	PPHLN1	protein_coding	INSIDE
DSR1089	5	74282526	74282815	289	3	2	1	0.518678	0.862768	0.755984	-	-	-	-
DSR1090	5	76956972	76957250	278	7	5	0	0.546961	0.767344	0.68491	-	-	-	-
DSR1091	5	79756845	79757655	810	5	4	0	0.550382	0.617578	0.590458	-	-	-	-
DSR1092	5	81185793	81185979	186	5	5	0	0.668345	0.692334	0.668345	-	-	-	-
DSR1093	5	81186036	81186375	339	7	5	0	0.541289	0.692334	0.62144	-	-	-	-
DSR1094	5	81212467	81215226	2759	13	10	0	0.50922	0.683927	0.587421	-	-	-	-
DSR1095	5	81217235	81217326	91	5	4	0	0.551561	0.579328	0.578252	-	-	-	-
DSR1096	5	81243891	81244162	271	5	5	0	0.625406	0.716318	0.625406	-	-	-	-
DSR1097	5	81259371	81260495	1124	6	5	0	0.562878	0.700366	0.664104	-	-	-	-
DSR1098	5	81263173	81263695	522	5	4	0	0.529181	0.68416	0.631143	-	-	-	-
DSR1099	5	81264379	81265150	771	6	6	0	0.623124	0.651186	0.623124	-	-	-	-
DSR1100	5	81652983	81653330	347	8	8	0	0.625142	0.65067	0.625142	-	-	-	-
DSR1101	5	84992375	84993932	1557	5	5	0	0.597707	0.63023	0.597707	ENSSSCG00000022083	ANKS1B	protein_coding	INSIDE
DSR1102	5	87927780	87928117	337	10	9	0	0.663453	0.72166	0.679455	-	-	-	-
DSR1103	5	87928545	87930347	1802	11	9	0	0.54923	0.684905	0.64217	-	-	-	-
DSR1104	5	88448023	88448062	39	4	4	0	0.56749	0.571462	0.56749	ENSSSCG00000000906	TMCC3	protein_coding	INSIDE
DSR1105	5	90259670	90259784	114	6	4	0	0.534728	0.701975	0.612944	-	-	-	-
DSR1106	5	92410200	92410303	103	6	6	0	0.582758	0.6	0.582758	-	-	-	-
DSR1107	5	92590230	92590731	501	6	4	0	0.520218	0.6	0.578597	-	-	-	-
DSR1108	5	92592889	92593133	244	4	4	0	0.571462	0.571462	0.571462	-	-	-	-
DSR1109	5	92602508	92605008	2500	13	11	0	0.518196	0.6	0.579245	-	-	-	-
DSR1110	5	92728929	92729687	758	18	16	0	0.604299	0.749934	0.678004	-	-	-	-
DSR1111	5	92729880	92730060	180	4	4	0	0.712615	0.740315	0.712615	-	-	-	-
DSR1112	5	92730658	92730876	218	8	7	0	0.579566	0.692334	0.662289	-	-	-	-
DSR1113	5	93273034	93274575	1541	16	13	0	0.564992	0.712603	0.623942	-	-	-	-
DSR1114	5	93374913	93375306	393	5	4	0	0.474561	0.571462	0.571462	-	-	-	-
DSR1115	5	93378842	93379552	710	7	5	0	0.434358	0.6	0.57717	-	-	-	-
DSR1116	5	93396411	93396990	579	11	9	0	0.641974	0.741932	0.679605	-	-	-	-
DSR1117	5	93517993	93518083	90	3	3	1	0.740091	0.851852	0.740091	-	-	-	-
DSR1118	5	93583982	93584520	538	11	8	6	0.600514	0.833349	0.77778	-	-	-	-
DSR1119	5	93594174	93594524	350	7	4	2	0.478304	0.833349	0.725945	-	-	-	-
DSR1120	5	93597408	93597414	6	2	2	2	0.833349	0.833349	0.833349	-	-	-	-
DSR1121	5	93597819	93599079	1260	12	9	6	0.677281	0.833349	0.81534	-	-	-	-
DSR1122	5	93716813	93716909	96	3	2	1	0.680054	0.91296	0.786729	-	-	-	-
DSR1123	5	93718506	93718609	103	3	3	1	0.741861	0.91296	0.741861	-	-	-	-
DSR1124	5	93719610	93719668	58	2	2	1	0.743131	0.873858	0.743131	-	-	-	-
DSR1125	5	93776704	93779653	2949	16	14	0	0.627065	0.73913	0.643739	-	-	-	-
DSR1126	5	93782494	93783072	578	12	12	0	0.613765	0.702128	0.613765	-	-	-	-
DSR1127	5	93787489	93787639	150	5	4	0	0.562047	0.684211	0.666384	-	-	-	-
DSR1128	5	93789397	93789907	510	4	4	0	0.69382	0.760031	0.69382	-	-	-	-
DSR1129	5	93901187	93901215	28	2	2	2	0.86114	0.882353	0.86114	-	-	-	-
DSR1130	5	93906678	93906715	37	4	2	1	0.425728	0.868646	0.721229	-	-	-	-
DSR1131	5	93910064	93910082	18	4	2	2	0.524332	0.913052	0.913052	-	-	-	-
DSR1132	5	93920027	93920084	57	6	5	2	0.696794	0.872303	0.825652	-	-	-	-
DSR1133	5	93933280	93933609	329	3	2	1	0.708511	0.83813	0.816999	-	-	-	-
DSR1134	5	93970644	93971209	565	11	9	0	0.587903	0.682087	0.612752	-	-	-	-
DSR1135	5	94041151	94041462	311	6	5	0	0.590924	0.745505	0.680546	ENSSSCG00000035495	KITLG	protein_coding	INSIDE
DSR1136	5	94044975	94045201	226	4	4	0	0.610881	0.655218	0.610881	ENSSSCG00000035495	KITLG	protein_coding	INSIDE
DSR1137	5	94132276	94132523	247	4	3	1	0.685959	0.836336	0.736815	-	-	-	-
DSR1138	5	94140703	94140729	26	5	4	0	0.475536	0.596678	0.578462	-	-	-	-
DSR1139	5	94531024	94531135	111	4	4	0	0.574324	0.582911	0.574324	-	-	-	-
DSR1140	5	94673708	94674646	938	4	2	1	0.505226	0.909126	0.748974	-	-	-	-
DSR1141	5	94891764	94892039	275	4	2	1	0.425462	0.878794	0.729865	-	-	-	-
DSR1142	5	95597798	95598111	313	7	6	0	0.530242	0.612404	0.600097	-	-	-	-
DSR1143	5	97773217	97773251	34	6	5	0	0.489024	0.584372	0.584372	-	-	-	-
DSR1144	5	97776681	97776823	142	4	4	0	0.585731	0.6	0.585731	-	-	-	-
DSR1145	5	100514732	100514740	8	4	4	0	0.551296	0.551296	0.551296	-	-	-	-
DSR1146	5	100594118	100594250	132	4	4	0	0.576417	0.6	0.576417	ENSSSCG00000040348	LIN7A	protein_coding	INSIDE
DSR1147	5	100627418	100627600	182	4	4	0	0.571999	0.6	0.571999	ENSSSCG00000040348	LIN7A	protein_coding	INSIDE
DSR1148	5	100631978	100632182	204	4	4	0	0.592993	0.645285	0.592993	ENSSSCG00000040348	LIN7A	protein_coding	INSIDE
DSR1149	5	100643716	100643759	43	4	4	0	0.625321	0.654251	0.625321	ENSSSCG00000040348	LIN7A	protein_coding	INSIDE
DSR1150	5	100644917	100645148	231	9	8	0	0.566084	0.669477	0.622956	ENSSSCG00000040348	LIN7A	protein_coding	INSIDE
DSR1151	5	100646355	100646370	15	2	2	2	0.877256	0.878794	0.877256	ENSSSCG00000040348	LIN7A	protein_coding	INSIDE
DSR1152	5	100646557	100647134	577	7	4	4	0.565565	0.953507	0.902418	ENSSSCG00000040348	LIN7A	protein_coding	INSIDE
DSR1153	5	100648119	100648142	23	6	4	0	0.424895	0.654251	0.635752	ENSSSCG00000040348	LIN7A	protein_coding	INSIDE
DSR1154	5	100649486	100649868	382	2	2	1	0.808017	0.875719	0.808017	ENSSSCG00000040348	LIN7A	protein_coding	INSIDE
DSR1155	5	100650570	100650738	168	6	4	0	0.519428	0.714025	0.69576	ENSSSCG00000040348	LIN7A	protein_coding	INSIDE
DSR1156	5	100656852	100658041	1189	10	7	0	0.500791	0.777778	0.674895	ENSSSCG00000040348	LIN7A	protein_coding	INSIDE
DSR1157	5	100660199	100660270	71	5	4	0	0.45752	0.579328	0.571721	ENSSSCG00000040348	LIN7A	protein_coding	INSIDE
DSR1158	5	100660787	100661918	1131	16	12	0	0.486116	0.757297	0.618881	ENSSSCG00000040348	LIN7A	protein_coding	INSIDE
DSR1159	5	100663692	100664108	416	5	4	0	0.551601	0.712603	0.653788	ENSSSCG00000040348	LIN7A	protein_coding	INSIDE
DSR1160	5	100874393	100874629	236	7	7	0	0.580622	0.629593	0.580622	ENSSSCG00000031716	PTPRQ	protein_coding	INSIDE
DSR1161	5	100898865	100932696	33831	9	7	0	0.538915	0.660747	0.626316	ENSSSCG00000031716	PTPRQ	protein_coding	INSIDE
DSR1162	5	100968807	100968943	136	6	5	0	0.502107	0.64102	0.600363	ENSSSCG00000031716	PTPRQ	protein_coding	INSIDE
DSR1163	5	100985038	100985182	144	6	4	0	0.556181	0.629593	0.599996	ENSSSCG00000031716	PTPRQ	protein_coding	INSIDE
DSR1164	5	101014728	101014877	149	8	8	0	0.582417	0.621065	0.582417	ENSSSCG00000031716	PTPRQ	protein_coding	INSIDE
DSR1165	5	101020177	101020873	696	13	11	0	0.697737	0.792917	0.739145	ENSSSCG00000031716	PTPRQ	protein_coding	INSIDE
DSR1166	5	101022574	101024262	1688	13	12	0	0.667751	0.791192	0.710895	ENSSSCG00000031716	PTPRQ	protein_coding	INSIDE
DSR1167	5	101024620	101025623	1003	7	5	0	0.52777	0.725664	0.632141	ENSSSCG00000031716	PTPRQ	protein_coding	INSIDE
DSR1168	5	101027082	101027176	94	5	5	0	0.652862	0.687488	0.652862	ENSSSCG00000031716	PTPRQ	protein_coding	INSIDE
DSR1169	5	101028609	101031020	2411	31	27	0	0.631159	0.795977	0.697555	ENSSSCG00000031716	PTPRQ	protein_coding	INSIDE
DSR1170	5	101031703	101031933	230	7	7	0	0.724673	0.791192	0.724673	ENSSSCG00000031716	PTPRQ	protein_coding	INSIDE
DSR1171	5	101033489	101034034	545	10	7	0	0.607568	0.757297	0.726818	-	-	-	-
DSR1172	5	101034135	101034376	241	4	4	0	0.667643	0.680588	0.667643	-	-	-	-
DSR1173	5	101036594	101037126	532	9	6	0	0.576472	0.789595	0.629591	-	-	-	-
DSR1174	5	101039338	101040742	1404	8	7	0	0.508578	0.63313	0.581191	-	-	-	-
DSR1175	5	101041105	101041877	772	7	7	0	0.631234	0.692334	0.631234	-	-	-	-
DSR1176	5	101042109	101042304	195	5	4	0	0.494777	0.586655	0.570782	-	-	-	-
DSR1177	5	101042387	101042650	263	4	4	0	0.586467	0.588822	0.586467	-	-	-	-
DSR1178	5	101607245	101608750	1505	7	4	1	0.451957	0.91643	0.716089	ENSSSCG00000038973	PPP1R12A	protein_coding	INSIDE
DSR1179	5	101623296	101624028	732	4	4	0	0.650391	0.681686	0.650391	ENSSSCG00000038973	PPP1R12A	protein_coding	INSIDE
DSR1180	5	101635741	101640627	4886	13	8	1	0.523223	0.878794	0.66827	ENSSSCG00000038973	PPP1R12A	protein_coding	PARTIALLY INSIDE
DSR1181	5	101650536	101650642	106	2	2	1	0.778644	0.876701	0.778644	-	-	-	-
DSR1182	5	101652311	101652761	450	6	6	0	0.648486	0.695882	0.648486	-	-	-	-
DSR1183	5	101998175	101998348	173	5	4	0	0.57295	0.680588	0.593849	ENSSSCG00000000948	SYT1	protein_coding	INSIDE
DSR1184	5	102055648	102055813	165	5	4	0	0.562947	0.614075	0.576638	ENSSSCG00000000948	SYT1	protein_coding	INSIDE
DSR1185	5	102723702	102726127	2425	15	14	0	0.663926	0.823824	0.679165	-	-	-	-
DSR1186	5	102726501	102727538	1037	8	7	0	0.613019	0.687488	0.632918	-	-	-	-
DSR1187	5	102729107	102729290	183	4	4	0	0.640313	0.669477	0.640313	-	-	-	-
DSR1188	5	102773167	102773418	251	6	5	0	0.560761	0.584372	0.572671	-	-	-	-
DSR1189	5	102798713	102798760	47	4	4	0	0.577824	0.596678	0.577824	-	-	-	-
DSR1190	5	102803819	102805044	1225	21	20	0	0.66029	0.74584	0.681066	-	-	-	-
DSR1191	5	102968385	102969057	672	10	10	0	0.564481	0.615853	0.564481	-	-	-	-
DSR1192	5	102977446	102977593	147	5	4	0	0.521013	0.6477	0.599674	-	-	-	-
DSR1193	5	102998846	103003123	4277	9	6	0	0.494571	0.592928	0.581844	-	-	-	-
DSR1194	5	103007085	103009752	2667	7	5	0	0.432578	0.586655	0.56432	-	-	-	-
DSR1195	5	103079388	103081327	1939	12	9	0	0.535155	0.68468	0.629893	ENSSSCG00000029249	NAV3	protein_coding	INSIDE
DSR1196	5	103102378	103104540	2162	5	4	0	0.60072	0.792889	0.729161	ENSSSCG00000029249	NAV3	protein_coding	INSIDE
DSR1197	5	103108681	103109577	896	18	13	0	0.465233	0.684905	0.584666	ENSSSCG00000029249	NAV3	protein_coding	INSIDE
DSR1198	5	103109716	103109881	165	4	4	0	0.644882	0.675925	0.644882	ENSSSCG00000029249	NAV3	protein_coding	INSIDE
DSR1199	5	103109977	103110583	606	13	12	0	0.629218	0.725477	0.67979	ENSSSCG00000029249	NAV3	protein_coding	INSIDE
DSR1200	5	103142098	103142930	832	7	4	0	0.435068	0.692334	0.692334	ENSSSCG00000029249	NAV3	protein_coding	INSIDE
DSR1201	5	103172980	103173361	381	6	6	0	0.621628	0.65221	0.621628	ENSSSCG00000029249	NAV3	protein_coding	INSIDE
DSR1202	5	103173655	103174080	425	7	6	0	0.562394	0.654251	0.62122	ENSSSCG00000029249	NAV3	protein_coding	INSIDE
DSR1203	5	103228957	103229416	459	7	6	0	0.576962	0.680588	0.631685	ENSSSCG00000029249	NAV3	protein_coding	INSIDE
DSR1204	5	103241891	103242784	893	8	6	0	0.612974	0.71728	0.650228	ENSSSCG00000029249	NAV3	protein_coding	INSIDE
DSR1205	5	103243890	103244103	213	5	5	0	0.664571	0.684905	0.664571	ENSSSCG00000029249	NAV3	protein_coding	INSIDE
DSR1206	5	103253555	103254123	568	8	6	0	0.601008	0.795894	0.684258	ENSSSCG00000029249	NAV3	protein_coding	INSIDE
DSR1207	5	103326717	103327598	881	7	5	0	0.519387	0.72166	0.693728	ENSSSCG00000029249	NAV3	protein_coding	INSIDE
DSR1208	5	103340126	103341748	1622	9	7	0	0.520559	0.684905	0.662695	ENSSSCG00000029249	NAV3	protein_coding	INSIDE
DSR1209	5	103360444	103360844	400	8	7	0	0.630829	0.753999	0.657278	ENSSSCG00000029249	NAV3	protein_coding	INSIDE
DSR1210	6	4770055	4771236	1181	13	11	0	0.492921	0.6	0.579635	-	-	-	-
DSR1211	6	4787018	4787269	251	6	4	0	0.474181	0.654697	0.614369	-	-	-	-
DSR1212	6	4788535	4788759	224	6	4	0	0.445602	0.675919	0.59806	ENSSSCG00000057749	HSBP1	protein_coding	INSIDE
DSR1213	6	6007518	6007692	174	4	4	0	0.656849	0.782176	0.656849	-	-	-	-
DSR1214	6	6501140	6501276	136	4	4	0	0.587302	0.587302	0.587302	ENSSSCG00000002688	PLCG2	protein_coding	INSIDE
DSR1215	6	7247294	7247786	492	9	8	0	0.675527	0.807743	0.739652	ENSSSCG00000039216	CENPN	protein_coding	INSIDE
DSR1216	6	7383485	7383737	252	6	5	0	0.507944	0.63023	0.602415	-	-	-	-
DSR1217	6	7690998	7691680	682	15	15	0	0.597493	0.642845	0.597493	-	-	-	-
DSR1218	6	8045960	8046074	114	7	7	0	0.585484	0.615077	0.585484	-	-	-	-
DSR1219	6	8606843	8606887	44	4	4	0	0.655227	0.669477	0.655227	ENSSSCG00000058620	-	protein_coding	INSIDE
DSR1220	6	9025601	9025826	225	4	4	0	0.655976	0.712603	0.655976	ENSSSCG00000027415	WWOX	protein_coding	INSIDE
DSR1221	6	9309472	9310237	765	5	4	0	0.623601	0.774225	0.724107	ENSSSCG00000027415	WWOX	protein_coding	INSIDE
DSR1222	6	9364400	9364523	123	6	5	0	0.550687	0.685845	0.598133	ENSSSCG00000027415	WWOX	protein_coding	INSIDE
DSR1223	6	10441606	10441858	252	4	4	0	0.560773	0.568328	0.560773	ENSSSCG00000038627	ADAMTS18	protein_coding	INSIDE
DSR1224	6	10442467	10443065	598	9	8	0	0.649498	0.747435	0.664352	ENSSSCG00000038627	ADAMTS18	protein_coding	INSIDE
DSR1225	6	10444814	10445226	412	6	4	0	0.567351	0.629969	0.578767	ENSSSCG00000038627	ADAMTS18	protein_coding	INSIDE
DSR1226	6	10445680	10445791	111	5	5	0	0.610974	0.665092	0.610974	ENSSSCG00000038627	ADAMTS18	protein_coding	INSIDE
DSR1227	6	10446108	10446653	545	5	4	0	0.597309	0.654454	0.617119	ENSSSCG00000038627	ADAMTS18	protein_coding	INSIDE
DSR1228	6	10451445	10451744	299	12	12	0	0.812497	0.833315	0.812497	ENSSSCG00000038627	ADAMTS18	protein_coding	INSIDE
DSR1229	6	11948172	11948290	118	4	3	1	0.595079	0.833349	0.784412	-	-	-	-
DSR1230	6	12082414	12083222	808	11	9	0	0.5816	0.707512	0.611699	ENSSSCG00000002706	ADAT1	protein_coding	INSIDE
DSR1231	6	12084831	12084911	80	6	5	0	0.582013	0.667135	0.615479	ENSSSCG00000002706	ADAT1	protein_coding	INSIDE
DSR1232	6	12329674	12330075	401	5	4	0	0.632674	0.759944	0.759944	ENSSSCG00000033842	CFDP1	protein_coding	INSIDE
DSR1233	6	12340976	12342373	1397	5	4	0	0.600571	0.725477	0.725477	ENSSSCG00000033842	CFDP1	protein_coding	INSIDE
DSR1234	6	12671903	12672306	403	8	7	0	0.580073	0.615512	0.58666	-	-	-	-
DSR1235	6	12992398	12992534	136	6	4	0	0.492921	0.700366	0.677478	ENSSSCG00000002715	RFWD3	protein_coding	INSIDE
DSR1236	6	12993083	12993255	172	4	4	0	0.617501	0.669477	0.617501	ENSSSCG00000002715	RFWD3	protein_coding	INSIDE
DSR1237	6	12999567	12999757	190	3	2	1	0.598023	0.846211	0.785937	-	-	-	-
DSR1238	6	13002213	13004387	2174	25	23	0	0.6068	0.741932	0.635988	-	-	-	-
DSR1239	6	13029959	13031509	1550	6	4	0	0.5319	0.795894	0.660848	ENSSSCG00000030420	GLG1	protein_coding	INSIDE
DSR1240	6	13032377	13041496	9119	81	70	3	0.664823	0.836336	0.72941	ENSSSCG00000030420	GLG1	protein_coding	INSIDE
DSR1241	6	13041532	13041592	60	4	4	0	0.735054	0.761882	0.735054	ENSSSCG00000030420	GLG1	protein_coding	INSIDE
DSR1242	6	13041632	13042312	680	20	19	0	0.700478	0.800299	0.733772	ENSSSCG00000030420	GLG1	protein_coding	INSIDE
DSR1243	6	13042417	13043612	1195	18	17	0	0.728447	0.829961	0.740822	ENSSSCG00000030420	GLG1	protein_coding	INSIDE
DSR1244	6	13043980	13046048	2068	15	12	0	0.609069	0.758001	0.678634	ENSSSCG00000030420	GLG1	protein_coding	INSIDE
DSR1245	6	13241147	13241412	265	9	9	0	0.591187	0.66073	0.591187	-	-	-	-
DSR1246	6	13241595	13242282	687	8	5	0	0.550008	0.658915	0.615221	-	-	-	-
DSR1247	6	14251603	14252820	1217	24	19	10	0.704764	0.878794	0.818669	ENSSSCG00000040973	-	protein_coding	INSIDE
DSR1248	6	14252948	14254282	1334	16	13	12	0.736697	0.91643	0.867648	ENSSSCG00000040973	-	protein_coding	INSIDE
DSR1249	6	14406284	14406568	284	12	10	0	0.619721	0.741932	0.70692	ENSSSCG00000002730	CALB2	protein_coding	INSIDE
DSR1250	6	14418512	14419708	1196	7	4	1	0.502147	0.842612	0.748615	ENSSSCG00000002730	CALB2	protein_coding	INSIDE
DSR1251	6	14420846	14420904	58	3	2	2	0.648759	0.842612	0.842612	-	-	-	-
DSR1252	6	14422292	14422549	257	2	2	2	0.83813	0.83813	0.83813	-	-	-	-
DSR1253	6	14425715	14426266	551	6	4	0	0.495727	0.807743	0.68995	-	-	-	-
DSR1254	6	14428884	14430508	1624	2	2	1	0.841731	0.875719	0.841731	-	-	-	-
DSR1255	6	14436763	14438638	1875	7	4	1	0.532999	0.83813	0.80696	-	-	-	-
DSR1256	6	14794389	14794591	202	3	2	1	0.641588	0.83813	0.698731	ENSSSCG00000002740	AP1G1	protein_coding	INSIDE
DSR1257	6	14798180	14798201	21	2	2	1	0.825177	0.842612	0.825177	ENSSSCG00000002740	AP1G1	protein_coding	INSIDE
DSR1258	6	14800173	14800332	159	5	3	3	0.633364	0.875719	0.875021	ENSSSCG00000002740	AP1G1	protein_coding	INSIDE
DSR1259	6	14802050	14802209	159	3	2	1	0.631651	0.955608	0.881675	ENSSSCG00000002740	AP1G1	protein_coding	INSIDE
DSR1260	6	14803670	14803671	1	2	2	2	0.875719	0.875719	0.875719	ENSSSCG00000002740	AP1G1	protein_coding	INSIDE
DSR1261	6	14812378	14812899	521	4	4	0	0.698913	0.725601	0.698913	-	-	-	-
DSR1262	6	14915681	14916096	415	5	5	0	0.628097	0.666667	0.628097	-	-	-	-
DSR1263	6	16783827	16784495	668	5	4	0	0.544666	0.670868	0.611746	-	-	-	-
DSR1264	6	17985149	17986313	1164	16	14	0	0.553942	0.647979	0.584532	ENSSSCG00000051585	TANGO6	protein_coding	INSIDE
DSR1265	6	18065208	18066095	887	7	6	0	0.586768	0.71731	0.644313	ENSSSCG00000051585	TANGO6	protein_coding	INSIDE
DSR1266	6	20590744	20591055	311	9	6	0	0.4815	0.629593	0.586265	-	-	-	-
DSR1267	6	20674033	20674260	227	6	5	0	0.550769	0.66044	0.637732	-	-	-	-
DSR1268	6	21461359	21461842	483	5	4	0	0.562286	0.692536	0.663974	-	-	-	-
DSR1269	6	21502232	21504459	2227	16	15	0	0.641975	0.749934	0.651062	-	-	-	-
DSR1270	6	23101776	23101839	63	6	5	0	0.581537	0.641143	0.589036	ENSSSCG00000040687	CDH8	protein_coding	INSIDE
DSR1271	6	23447187	23447259	72	5	4	0	0.480128	0.610541	0.597537	-	-	-	-
DSR1272	6	25654672	25654837	165	4	4	0	0.661062	0.714237	0.661062	-	-	-	-
DSR1273	6	25655143	25655461	318	7	7	0	0.650756	0.684211	0.650756	-	-	-	-
DSR1274	6	25655607	25656009	402	7	5	0	0.550132	0.78731	0.686248	-	-	-	-
DSR1275	6	25656434	25656820	386	8	5	0	0.551245	0.822549	0.704013	-	-	-	-
DSR1276	6	25682283	25682877	594	10	7	0	0.506509	0.703723	0.642522	-	-	-	-
DSR1277	6	27785603	27786607	1004	10	9	0	0.565001	0.795977	0.615434	ENSSSCG00000040749	PHAF1	protein_coding	INSIDE
DSR1278	6	27787612	27788881	1269	16	11	0	0.496415	0.6	0.597406	ENSSSCG00000040749	PHAF1	protein_coding	INSIDE
DSR1279	6	30070176	30070207	31	5	4	0	0.564683	0.587302	0.574901	ENSSSCG00000002829	MMP2	protein_coding	INSIDE
DSR1280	6	30072799	30073004	205	9	7	0	0.548519	0.582614	0.567004	ENSSSCG00000002829	MMP2	protein_coding	INSIDE
DSR1281	6	30076587	30077162	575	10	10	0	0.611981	0.67266	0.611981	ENSSSCG00000002829	MMP2	protein_coding	INSIDE
DSR1282	6	31276573	31277203	630	4	4	0	0.674131	0.765662	0.674131	ENSSSCG00000035949	FTO	protein_coding	INSIDE
DSR1283	6	31280236	31281920	1684	13	9	1	0.555663	0.83813	0.681528	ENSSSCG00000035949	FTO	protein_coding	INSIDE
DSR1284	6	31338412	31338948	536	4	3	2	0.574147	0.846211	0.75164	ENSSSCG00000035949	FTO	protein_coding	INSIDE
DSR1285	6	31360401	31360423	22	2	2	1	0.755189	0.923077	0.755189	ENSSSCG00000035949	FTO	protein_coding	INSIDE
DSR1286	6	32334253	32334293	40	4	4	0	0.646355	0.649564	0.646355	-	-	-	-
DSR1287	6	32620970	32624792	3822	26	20	0	0.542194	0.759944	0.619329	-	-	-	-
DSR1288	6	32987173	32987440	267	5	4	0	0.524841	0.701992	0.625967	-	-	-	-
DSR1289	6	32988932	32989136	204	5	4	0	0.498596	0.615512	0.591299	-	-	-	-
DSR1290	6	33146438	33146467	29	4	4	0	0.573812	0.573812	0.573812	-	-	-	-
DSR1291	6	33150435	33150882	447	16	13	0	0.579998	0.785714	0.668538	-	-	-	-
DSR1292	6	33151828	33152100	272	6	4	0	0.532667	0.703723	0.66126	-	-	-	-
DSR1293	6	33250632	33251454	822	4	4	0	0.627418	0.67266	0.627418	-	-	-	-
DSR1294	6	34542359	34543129	770	6	4	0	0.50125	0.6	0.584364	ENSSSCG00000039408	ADCY7	protein_coding	INSIDE
DSR1295	6	35343550	35343950	400	4	4	0	0.583018	0.629593	0.583018	-	-	-	-
DSR1296	6	35344399	35344462	63	4	4	0	0.580373	0.622593	0.580373	-	-	-	-
DSR1297	6	35767384	35768054	670	7	4	0	0.514493	0.703723	0.646868	-	-	-	-
DSR1298	6	35768409	35768984	575	11	10	0	0.685583	0.754386	0.712969	-	-	-	-
DSR1299	6	35769229	35769584	355	6	5	0	0.598424	0.724138	0.690836	-	-	-	-
DSR1300	6	35771462	35771610	148	4	3	1	0.745879	0.839926	0.813236	-	-	-	-
DSR1301	6	36978156	36980771	2615	27	20	0	0.519716	0.755707	0.643431	-	-	-	-
DSR1302	6	36980985	36981697	712	7	7	0	0.713304	0.755707	0.713304	-	-	-	-
DSR1303	6	37033621	37033771	150	4	4	0	0.634827	0.678641	0.634827	ENSSSCG00000002844	PHKB	protein_coding	INSIDE
DSR1304	6	37098419	37098488	69	6	6	0	0.66044	0.66044	0.66044	ENSSSCG00000002844	PHKB	protein_coding	INSIDE
DSR1305	6	37224469	37225788	1319	17	14	0	0.564745	0.710497	0.605126	ENSSSCG00000033527	ITFG1	protein_coding	INSIDE
DSR1306	6	37225948	37226239	291	4	4	0	0.642243	0.692626	0.642243	ENSSSCG00000033527	ITFG1	protein_coding	INSIDE
DSR1307	6	37227259	37228168	909	12	10	0	0.577264	0.64477	0.602148	ENSSSCG00000033527	ITFG1	protein_coding	INSIDE
DSR1308	6	37236926	37238907	1981	4	4	0	0.67117	0.700444	0.67117	ENSSSCG00000033527	ITFG1	protein_coding	INSIDE
DSR1309	6	37241126	37241614	488	4	4	0	0.631797	0.725664	0.631797	ENSSSCG00000033527	ITFG1	protein_coding	INSIDE
DSR1310	6	37248885	37250569	1684	6	5	0	0.611328	0.692626	0.649725	ENSSSCG00000033527	ITFG1	protein_coding	INSIDE
DSR1311	6	37251792	37252810	1018	8	8	0	0.613124	0.653067	0.613124	ENSSSCG00000033527	ITFG1	protein_coding	INSIDE
DSR1312	6	37254185	37257484	3299	15	12	0	0.589361	0.755707	0.683871	ENSSSCG00000033527	ITFG1	protein_coding	INSIDE
DSR1313	6	37260441	37261889	1448	6	5	0	0.625372	0.792889	0.718562	ENSSSCG00000033527	ITFG1	protein_coding	INSIDE
DSR1314	6	37270706	37271307	601	9	6	0	0.542526	0.653067	0.602474	ENSSSCG00000033527	ITFG1	protein_coding	INSIDE
DSR1315	6	37272329	37273428	1099	8	6	0	0.607345	0.734175	0.666562	ENSSSCG00000033527	ITFG1	protein_coding	INSIDE
DSR1316	6	37275227	37275637	410	7	6	0	0.602942	0.681935	0.616429	ENSSSCG00000033527	ITFG1	protein_coding	INSIDE
DSR1317	6	37284722	37285567	845	8	7	0	0.620822	0.750968	0.641165	ENSSSCG00000033527	ITFG1	protein_coding	INSIDE
DSR1318	6	37292166	37292629	463	7	7	0	0.693407	0.782176	0.693407	ENSSSCG00000033527	ITFG1	protein_coding	INSIDE
DSR1319	6	37349407	37351397	1990	6	5	0	0.524379	0.63023	0.59116	ENSSSCG00000033527	ITFG1	protein_coding	INSIDE
DSR1320	6	37371599	37373322	1723	5	4	0	0.643031	0.821407	0.739502	ENSSSCG00000033527	ITFG1	protein_coding	INSIDE
DSR1321	6	37392099	37395938	3839	10	5	1	0.435026	0.864425	0.695286	ENSSSCG00000033527	ITFG1	protein_coding	INSIDE
DSR1322	6	37409420	37414656	5236	27	20	1	0.564117	0.866702	0.607517	ENSSSCG00000033527	ITFG1	protein_coding	INSIDE
DSR1323	6	37417161	37418134	973	9	7	0	0.602839	0.750109	0.681844	ENSSSCG00000033527	ITFG1	protein_coding	INSIDE
DSR1324	6	37418365	37418807	442	9	7	1	0.557404	0.860986	0.667918	ENSSSCG00000033527	ITFG1	protein_coding	INSIDE
DSR1325	6	37419320	37420097	777	4	4	0	0.698233	0.830001	0.698233	ENSSSCG00000033527	ITFG1	protein_coding	INSIDE
DSR1326	6	37421012	37421665	653	9	8	0	0.606103	0.732435	0.658056	ENSSSCG00000033527	ITFG1	protein_coding	INSIDE
DSR1327	6	37423298	37426212	2914	8	7	0	0.624018	0.732435	0.689656	ENSSSCG00000033527	ITFG1	protein_coding	INSIDE
DSR1328	6	37428419	37430215	1796	9	8	0	0.600884	0.72166	0.655646	ENSSSCG00000033527	ITFG1	protein_coding	INSIDE
DSR1329	6	37439210	37439487	277	4	4	0	0.659436	0.732435	0.659436	-	-	-	-
DSR1330	6	37445635	37449693	4058	26	20	0	0.587026	0.774225	0.676133	ENSSSCG00000026318	NETO2	protein_coding	INSIDE
DSR1331	6	37451035	37452675	1640	6	4	0	0.486928	0.774284	0.688698	ENSSSCG00000026318	NETO2	protein_coding	INSIDE
DSR1332	6	37544092	37544235	143	5	4	0	0.50066	0.754263	0.617844	-	-	-	-
DSR1333	6	37544743	37545815	1072	12	10	0	0.616971	0.791192	0.710092	-	-	-	-
DSR1334	6	37553368	37553774	406	3	3	1	0.767381	0.833349	0.767381	-	-	-	-
DSR1335	6	37570427	37570825	398	5	5	0	0.66345	0.760086	0.66345	-	-	-	-
DSR1336	6	37576804	37578818	2014	5	4	0	0.569963	0.725664	0.702154	-	-	-	-
DSR1337	6	37581151	37581329	178	5	4	0	0.634396	0.833315	0.768787	-	-	-	-
DSR1338	6	37584669	37584861	192	5	3	1	0.535198	0.833349	0.78417	-	-	-	-
DSR1339	6	37618254	37619010	756	9	7	0	0.578342	0.755707	0.710697	-	-	-	-
DSR1340	6	37622501	37623531	1030	9	7	0	0.550966	0.71728	0.677289	-	-	-	-
DSR1341	6	37624098	37624667	569	6	6	0	0.646055	0.71728	0.646055	-	-	-	-
DSR1342	6	37640837	37640976	139	5	4	0	0.543485	0.68468	0.63306	ENSSSCG00000002847	GPT2	protein_coding	INSIDE
DSR1343	6	37641078	37643756	2678	21	19	0	0.592475	0.725477	0.647221	ENSSSCG00000002847	GPT2	protein_coding	INSIDE
DSR1344	6	37669504	37672612	3108	5	5	0	0.665538	0.712603	0.665538	ENSSSCG00000002847	GPT2	protein_coding	PARTIALLY INSIDE
DSR1345	6	37684680	37685834	1154	10	8	0	0.58137	0.692536	0.633682	-	-	-	-
DSR1346	6	37863975	37864608	633	5	3	1	0.535348	0.833349	0.714034	ENSSSCG00000036874	MYLK3	protein_coding	INSIDE
DSR1347	6	38195347	38196030	683	7	7	0	0.617841	0.633147	0.617841	-	-	-	-
DSR1348	6	39219100	39223712	4612	9	7	0	0.580993	0.662429	0.60377	-	-	-	-
DSR1349	6	39227221	39228678	1457	10	8	0	0.589246	0.654681	0.61195	-	-	-	-
DSR1350	6	39229231	39229341	110	5	5	0	0.629336	0.645513	0.629336	-	-	-	-
DSR1351	6	39253228	39253334	106	5	5	0	0.635683	0.718336	0.635683	-	-	-	-
DSR1352	6	39516392	39516836	444	11	9	0	0.610966	0.681935	0.652399	-	-	-	-
DSR1353	6	39530149	39530625	476	7	6	0	0.531499	0.6	0.576219	-	-	-	-
DSR1354	6	39534051	39534389	338	5	4	0	0.542157	0.6	0.573916	-	-	-	-
DSR1355	6	39541336	39541537	201	10	9	0	0.52685	0.6	0.574633	-	-	-	-
DSR1356	6	39543844	39543899	55	4	4	0	0.571462	0.571462	0.571462	-	-	-	-
DSR1357	6	40040911	40041319	408	6	5	0	0.558517	0.660826	0.648588	ENSSSCG00000025912	URI1	protein_coding	INSIDE
DSR1358	6	40189735	40189874	139	5	4	0	0.64751	0.760086	0.742875	-	-	-	-
DSR1359	6	40518579	40519032	453	5	4	0	0.614094	0.830001	0.666612	ENSSSCG00000029234	ZNF536	protein_coding	INSIDE
DSR1360	6	40519775	40519970	195	6	5	0	0.578081	0.692536	0.598012	ENSSSCG00000029234	ZNF536	protein_coding	INSIDE
DSR1361	6	40592729	40592799	70	4	4	0	0.587959	0.604832	0.587959	ENSSSCG00000029234	ZNF536	protein_coding	INSIDE
DSR1362	6	40593160	40593360	200	6	6	0	0.590489	0.618539	0.590489	ENSSSCG00000029234	ZNF536	protein_coding	INSIDE
DSR1363	6	43064950	43065025	75	4	4	0	0.72948	0.745505	0.72948	-	-	-	-
DSR1364	6	72394820	72395977	1157	6	4	0	0.450955	0.63023	0.609926	ENSSSCG00000003438	VPS13D	protein_coding	INSIDE
DSR1365	6	72398473	72398804	331	4	4	0	0.618988	0.660826	0.618988	ENSSSCG00000003438	VPS13D	protein_coding	INSIDE
DSR1366	6	72698582	72698731	149	4	4	0	0.587775	0.58892	0.587775	-	-	-	-
DSR1367	6	75898778	75899027	249	4	4	0	0.682417	0.684905	0.682417	ENSSSCG00000003482	PADI3	protein_coding	INSIDE
DSR1368	6	91912238	91913848	1610	5	5	0	0.594839	0.62375	0.594839	ENSSSCG00000003628	CLSPN	protein_coding	INSIDE
DSR1369	6	92434550	92436044	1494	14	12	0	0.589221	0.720295	0.659707	-	-	-	-
DSR1370	6	98922191	98922651	460	8	6	0	0.531527	0.713974	0.646348	-	-	-	-
DSR1371	6	118439106	118439229	123	7	7	0	0.587682	0.649564	0.587682	ENSSSCG00000028047	DTNA	protein_coding	INSIDE
DSR1372	6	119965850	119968327	2477	12	11	0	0.542075	0.621065	0.580119	ENSSSCG00000003744	MOCOS	protein_coding	INSIDE
DSR1373	6	119971574	119971962	388	5	5	0	0.587581	0.621065	0.587581	ENSSSCG00000003744	MOCOS	protein_coding	INSIDE
DSR1374	6	119972599	119973347	748	10	9	0	0.548062	0.622593	0.579262	ENSSSCG00000003744	MOCOS	protein_coding	INSIDE
DSR1375	6	119978614	119979941	1327	30	24	0	0.578846	0.66044	0.605979	ENSSSCG00000003744	MOCOS	protein_coding	INSIDE
DSR1376	6	119980121	119980618	497	10	8	0	0.547721	0.588822	0.568258	ENSSSCG00000003744	MOCOS	protein_coding	INSIDE
DSR1377	6	119980724	119982583	1859	22	21	0	0.574212	0.622593	0.578228	ENSSSCG00000003744	MOCOS	protein_coding	INSIDE
DSR1378	6	120010621	120011095	474	5	4	0	0.478751	0.615077	0.582926	ENSSSCG00000003744	MOCOS	protein_coding	INSIDE
DSR1379	6	120011954	120012502	548	6	5	0	0.563576	0.627664	0.604618	ENSSSCG00000003744	MOCOS	protein_coding	INSIDE
DSR1380	6	120014575	120015026	451	5	5	0	0.596673	0.64102	0.596673	ENSSSCG00000003744	MOCOS	protein_coding	INSIDE
DSR1381	6	123950111	123950900	789	7	6	0	0.542077	0.710497	0.632418	-	-	-	-
DSR1382	6	128751156	128751360	204	5	5	0	0.60226	0.64477	0.60226	-	-	-	-
DSR1383	6	128757389	128757419	30	5	5	0	0.55083	0.55083	0.55083	-	-	-	-
DSR1384	6	128984914	128985965	1051	20	16	0	0.576202	0.692592	0.585644	-	-	-	-
DSR1385	6	129190614	129192516	1902	6	5	0	0.593044	0.754263	0.697869	ENSSSCG00000003758	CTBS	protein_coding	INSIDE
DSR1386	6	130556965	130556977	12	5	5	0	0.629969	0.629969	0.629969	-	-	-	-
DSR1387	6	131306170	131306610	440	4	2	1	0.466808	0.836336	0.798251	-	-	-	-
DSR1388	6	131307435	131307975	540	3	2	1	0.613976	0.866702	0.826362	-	-	-	-
DSR1389	6	131310206	131311390	1184	4	2	1	0.498605	0.864425	0.792245	-	-	-	-
DSR1390	6	131314426	131315884	1458	20	15	1	0.606422	0.836336	0.673961	-	-	-	-
DSR1391	6	131324901	131325210	309	10	9	0	0.635415	0.753945	0.671278	-	-	-	-
DSR1392	6	131353377	131353513	136	2	2	2	0.852829	0.872309	0.852829	-	-	-	-
DSR1393	6	131359898	131362541	2643	10	7	2	0.598882	0.872309	0.807498	-	-	-	-
DSR1394	6	131369367	131370168	801	6	5	0	0.609825	0.68416	0.628177	-	-	-	-
DSR1395	6	134511563	134513520	1957	7	5	0	0.558492	0.782585	0.633284	-	-	-	-
DSR1396	6	140064812	140064948	136	7	6	0	0.561815	0.602073	0.572321	-	-	-	-
DSR1397	6	140557324	140557774	450	7	6	0	0.547295	0.693828	0.62964	-	-	-	-
DSR1398	6	140558243	140558748	505	6	5	0	0.585932	0.759944	0.701592	-	-	-	-
DSR1399	6	141674514	141678697	4183	8	6	0	0.573735	0.719876	0.668041	ENSSSCG00000049727	-	protein_coding	PARTIALLY INSIDE
DSR1400	6	141680589	141686141	5552	6	4	0	0.591658	0.759944	0.666416	-	-	-	-
DSR1401	6	141822964	141827889	4925	6	4	0	0.547415	0.692334	0.692334	-	-	-	-
DSR1402	6	141830464	141830822	358	11	10	0	0.627916	0.692334	0.636722	-	-	-	-
DSR1403	6	141833642	141834060	418	4	4	0	0.68436	0.692334	0.68436	-	-	-	-
DSR1404	6	141834397	141836704	2307	31	27	0	0.617709	0.692334	0.68879	-	-	-	-
DSR1405	6	141837391	141837919	528	13	10	0	0.568586	0.692334	0.679681	-	-	-	-
DSR1406	6	142178961	142179268	307	6	5	0	0.611235	0.714025	0.673784	-	-	-	-
DSR1407	6	142272879	142274349	1470	20	19	0	0.645237	0.721436	0.679153	-	-	-	-
DSR1408	6	143764066	143764167	101	5	4	0	0.522483	0.640657	0.609763	-	-	-	-
DSR1409	6	143765767	143766394	627	8	7	0	0.584212	0.71817	0.61904	-	-	-	-
DSR1410	6	143766749	143767271	522	5	4	0	0.601452	0.68468	0.649949	-	-	-	-
DSR1411	6	143767404	143768141	737	9	8	0	0.598316	0.720295	0.661924	-	-	-	-
DSR1412	6	144695267	144695649	382	5	5	0	0.669145	0.68468	0.669145	-	-	-	-
DSR1413	6	144714151	144714964	813	5	4	0	0.56976	0.615853	0.580361	-	-	-	-
DSR1414	6	145517108	145517352	244	11	8	8	0.766924	0.91296	0.907879	-	-	-	-
DSR1415	6	145517779	145517806	27	3	2	2	0.736866	0.873858	0.871945	-	-	-	-
DSR1416	6	145518455	145518517	62	3	3	2	0.832858	0.872309	0.832858	-	-	-	-
DSR1417	6	145518703	145518973	270	4	4	1	0.779568	0.872309	0.779568	-	-	-	-
DSR1418	6	145521802	145522687	885	4	4	0	0.638167	0.725477	0.638167	-	-	-	-
DSR1419	6	145717390	145717435	45	4	4	0	0.624418	0.665359	0.624418	ENSSSCG00000022305	DNAI4	protein_coding	INSIDE
DSR1420	6	145720034	145722183	2149	14	13	0	0.628609	0.759944	0.666632	ENSSSCG00000022305	DNAI4	protein_coding	INSIDE
DSR1421	6	145723224	145724201	977	9	7	0	0.555368	0.719876	0.663345	ENSSSCG00000022305	DNAI4	protein_coding	INSIDE
DSR1422	6	145725286	145727664	2378	22	18	0	0.596167	0.759944	0.682929	ENSSSCG00000022305	DNAI4	protein_coding	INSIDE
DSR1423	6	145728148	145728262	114	5	5	0	0.607019	0.6477	0.607019	ENSSSCG00000022305	DNAI4	protein_coding	INSIDE
DSR1424	6	146062442	146063181	739	9	9	0	0.71932	0.794493	0.71932	-	-	-	-
DSR1425	6	146063412	146063589	177	6	6	0	0.655	0.750987	0.655	-	-	-	-
DSR1426	6	146079984	146080776	792	8	5	0	0.494819	0.718336	0.640374	-	-	-	-
DSR1427	6	146111503	146111516	13	4	4	0	0.702162	0.706569	0.702162	-	-	-	-
DSR1428	6	146115956	146117307	1351	23	20	0	0.628496	0.750968	0.677918	-	-	-	-
DSR1429	6	146183474	146183607	133	5	4	0	0.561244	0.571697	0.571697	ENSSSCG00000003805	PDE4B	protein_coding	INSIDE
DSR1430	6	146294491	146294617	126	7	7	0	0.590898	0.610541	0.590898	ENSSSCG00000003805	PDE4B	protein_coding	INSIDE
DSR1431	6	146294790	146295477	687	5	4	0	0.588242	0.615988	0.598902	ENSSSCG00000003805	PDE4B	protein_coding	INSIDE
DSR1432	6	146604160	146604591	431	13	12	0	0.602194	0.618022	0.609104	ENSSSCG00000003805	PDE4B	protein_coding	INSIDE
DSR1433	6	146735058	146735116	58	4	4	0	0.602797	0.607305	0.602797	-	-	-	-
DSR1434	6	146993394	146997857	4463	30	25	2	0.607127	0.833375	0.683882	ENSSSCG00000003807	DNAJC6	protein_coding	INSIDE
DSR1435	6	146998336	147002366	4030	35	30	2	0.662576	0.833375	0.724863	ENSSSCG00000003807	DNAJC6	protein_coding	INSIDE
DSR1436	6	147012580	147012955	375	5	3	2	0.641112	0.95555	0.868635	ENSSSCG00000003807	DNAJC6	protein_coding	INSIDE
DSR1437	6	147265400	147265558	158	4	4	0	0.598376	0.669477	0.598376	-	-	-	-
DSR1438	6	148089225	148089365	140	4	4	0	0.59518	0.618539	0.59518	ENSSSCG00000004829	CACHD1	protein_coding	INSIDE
DSR1439	6	148145812	148145873	61	6	5	0	0.548377	0.62375	0.605416	ENSSSCG00000004829	CACHD1	protein_coding	INSIDE
DSR1440	6	148204041	148204122	81	7	5	0	0.437473	0.584912	0.577828	ENSSSCG00000004829	CACHD1	protein_coding	INSIDE
DSR1441	6	148688704	148689356	652	8	6	0	0.537958	0.654251	0.627714	ENSSSCG00000003811	ROR1	protein_coding	INSIDE
DSR1442	6	148735557	148735819	262	6	5	0	0.548262	0.6	0.57717	ENSSSCG00000003811	ROR1	protein_coding	INSIDE
DSR1443	6	148736066	148737342	1276	20	19	0	0.576896	0.6	0.587835	ENSSSCG00000003811	ROR1	protein_coding	INSIDE
DSR1444	6	148739228	148740129	901	5	4	0	0.542816	0.6	0.592866	ENSSSCG00000003811	ROR1	protein_coding	INSIDE
DSR1445	6	159089276	159089420	144	5	5	0	0.719147	0.725477	0.719147	-	-	-	-
DSR1446	6	159092342	159092937	595	15	13	0	0.666063	0.759944	0.742482	-	-	-	-
DSR1447	6	159329490	159330330	840	5	4	0	0.590293	0.692334	0.686661	ENSSSCG00000003854	ECHDC2	protein_coding	INSIDE
DSR1448	6	160263102	160264300	1198	17	12	0	0.572479	0.725477	0.677842	-	-	-	-
DSR1449	6	160269674	160270390	716	4	4	0	0.570328	0.584527	0.570328	-	-	-	-
DSR1450	6	160289144	160289519	375	4	4	0	0.652889	0.71731	0.652889	-	-	-	-
DSR1451	6	160289732	160289809	77	6	4	0	0.512395	0.629969	0.601706	-	-	-	-
DSR1452	6	160291040	160291736	696	11	10	0	0.63574	0.755707	0.645732	-	-	-	-
DSR1453	6	161017542	161018082	540	7	6	0	0.520995	0.702406	0.601252	ENSSSCG00000031188	C1orf185	protein_coding	INSIDE
DSR1454	6	161020027	161020190	163	6	5	0	0.506773	0.608455	0.601874	ENSSSCG00000031188	C1orf185	protein_coding	INSIDE
DSR1455	6	161687898	161688286	388	11	11	0	0.598378	0.687173	0.598378	-	-	-	-
DSR1456	6	162665785	162666184	399	11	8	0	0.504224	0.629593	0.605487	-	-	-	-
DSR1457	6	162668001	162668848	847	5	4	0	0.537431	0.727265	0.641787	-	-	-	-
DSR1458	6	163037455	163038092	637	16	13	0	0.520916	0.654251	0.601454	-	-	-	-
DSR1459	6	163125681	163125878	197	6	5	0	0.521066	0.6	0.582547	ENSSSCG00000031300	-	protein_coding	INSIDE
DSR1460	6	163146460	163146571	111	5	4	0	0.484809	0.622593	0.605648	ENSSSCG00000031300	-	protein_coding	INSIDE
DSR1461	6	163156710	163157005	295	6	4	0	0.459824	0.687173	0.632185	ENSSSCG00000031300	-	protein_coding	INSIDE
DSR1462	6	163157590	163157737	147	6	6	0	0.659279	0.755715	0.659279	ENSSSCG00000031300	-	protein_coding	INSIDE
DSR1463	6	163175424	163177089	1665	19	12	0	0.499976	0.615853	0.587701	ENSSSCG00000031300	-	protein_coding	INSIDE
DSR1464	6	163177643	163178019	376	7	5	0	0.495481	0.6	0.594292	ENSSSCG00000031300	-	protein_coding	INSIDE
DSR1465	6	163511648	163511953	305	8	7	0	0.603984	0.752137	0.681149	-	-	-	-
DSR1466	6	163512333	163512700	367	8	7	0	0.588572	0.692334	0.655812	-	-	-	-
DSR1467	6	163516076	163516204	128	8	8	0	0.733663	0.757283	0.733663	-	-	-	-
DSR1468	6	163517330	163517563	233	5	4	0	0.560733	0.757283	0.687759	-	-	-	-
DSR1469	6	163525087	163525614	527	5	4	0	0.559067	0.787282	0.698349	-	-	-	-
DSR1470	6	163530496	163530703	207	4	4	0	0.621496	0.651016	0.621496	-	-	-	-
DSR1471	6	163537344	163537910	566	8	7	0	0.589952	0.63663	0.624559	-	-	-	-
DSR1472	6	163548014	163548093	79	8	7	0	0.586116	0.712603	0.655718	-	-	-	-
DSR1473	6	163548966	163549847	881	9	6	0	0.525232	0.640827	0.621342	-	-	-	-
DSR1474	6	163676370	163677109	739	16	12	0	0.547584	0.692334	0.647411	ENSSSCG00000037318	TRABD2B	protein_coding	INSIDE
DSR1475	6	163898133	163898320	187	5	5	0	0.565882	0.591997	0.565882	-	-	-	-
DSR1476	6	163940350	163940510	160	5	3	1	0.455874	0.842555	0.707771	-	-	-	-
DSR1477	6	164059717	164060132	415	9	7	1	0.61845	0.833349	0.716756	-	-	-	-
DSR1478	6	164093250	164093807	557	11	10	0	0.579216	0.66044	0.61949	-	-	-	-
DSR1479	6	164449715	164450154	439	6	5	0	0.583971	0.654697	0.613601	ENSSSCG00000024129	-	protein_coding	INSIDE
DSR1480	6	164765958	164767111	1153	6	5	0	0.624317	0.74033	0.670334	-	-	-	-
DSR1481	6	164885339	164886948	1609	11	10	0	0.637658	0.787282	0.670159	ENSSSCG00000003897	MOB3C	protein_coding	INSIDE
DSR1482	6	164892650	164892958	308	4	4	0	0.684591	0.789595	0.684591	ENSSSCG00000003898	MKNK1	protein_coding	INSIDE
DSR1483	6	167620286	167620705	419	4	4	0	0.577079	0.591146	0.577079	ENSSSCG00000026449	KDM4A	protein_coding	INSIDE
DSR1484	7	374024	374193	169	7	7	0	0.596164	0.629593	0.596164	-	-	-	-
DSR1485	7	544182	544428	246	6	5	0	0.54096	0.621065	0.603321	-	-	-	-
DSR1486	7	544664	544725	61	4	4	0	0.591239	0.591997	0.591239	-	-	-	-
DSR1487	7	545563	545850	287	9	7	0	0.48995	0.590481	0.585133	-	-	-	-
DSR1488	7	546792	546911	119	7	7	0	0.672904	0.795977	0.672904	-	-	-	-
DSR1489	7	548363	548805	442	7	6	0	0.543086	0.66044	0.628807	-	-	-	-
DSR1490	7	549055	549390	335	7	7	0	0.598494	0.622593	0.598494	-	-	-	-
DSR1491	7	549784	550463	679	5	4	0	0.483263	0.629593	0.600685	-	-	-	-
DSR1492	7	593343	593503	160	5	4	0	0.524856	0.65067	0.633262	-	-	-	-
DSR1493	7	604728	604835	107	4	4	0	0.582104	0.586655	0.582104	-	-	-	-
DSR1494	7	2493335	2493657	322	5	4	0	0.503942	0.612903	0.590458	-	-	-	-
DSR1495	7	3223545	3223723	178	6	5	0	0.585521	0.679966	0.672156	-	-	-	-
DSR1496	7	8568673	8568780	107	4	4	0	0.668179	0.687173	0.668179	ENSSSCG00000001049	HIVEP1	protein_coding	INSIDE
DSR1497	7	8644563	8644837	274	5	4	1	0.701322	0.872309	0.753769	ENSSSCG00000001049	HIVEP1	protein_coding	INSIDE
DSR1498	7	8764984	8765239	255	5	4	0	0.701868	0.795977	0.740071	-	-	-	-
DSR1499	7	8766736	8768904	2168	27	19	1	0.565754	0.833349	0.66694	-	-	-	-
DSR1500	7	8791452	8791826	374	11	10	1	0.624512	0.833349	0.662956	-	-	-	-
DSR1501	7	8799399	8800135	736	11	10	0	0.658698	0.759944	0.672009	-	-	-	-
DSR1502	7	8800394	8800583	189	5	5	0	0.62016	0.684905	0.62016	-	-	-	-
DSR1503	7	8813005	8814599	1594	11	8	0	0.555435	0.759944	0.703913	-	-	-	-
DSR1504	7	8821892	8822030	138	6	5	0	0.651837	0.759944	0.722465	-	-	-	-
DSR1505	7	8823028	8823700	672	12	8	0	0.570951	0.759944	0.699345	-	-	-	-
DSR1506	7	8824102	8824549	447	9	7	0	0.604678	0.759944	0.718905	-	-	-	-
DSR1507	7	8825820	8826150	330	4	4	0	0.742662	0.752137	0.742662	-	-	-	-
DSR1508	7	8828005	8828263	258	6	4	0	0.511734	0.759944	0.735082	-	-	-	-
DSR1509	7	8830896	8831251	355	5	3	1	0.560354	0.83813	0.731115	-	-	-	-
DSR1510	7	8833489	8833893	404	8	8	0	0.768877	0.803914	0.768877	-	-	-	-
DSR1511	7	8839949	8840147	198	5	3	2	0.535658	0.842612	0.817523	-	-	-	-
DSR1512	7	8843575	8844290	715	5	4	2	0.732783	0.882353	0.803086	-	-	-	-
DSR1513	7	9846763	9846804	41	4	4	0	0.610753	0.618539	0.610753	ENSSSCG00000035867	GFOD1	protein_coding	INSIDE
DSR1514	7	10233534	10234086	552	8	6	0	0.516364	0.68468	0.638825	ENSSSCG00000038290	RNF182	protein_coding	INSIDE
DSR1515	7	10333769	10333808	39	5	5	0	0.643267	0.654697	0.643267	-	-	-	-
DSR1516	7	10350684	10351800	1116	17	11	0	0.582716	0.759944	0.73585	-	-	-	-
DSR1517	7	10706435	10706525	90	5	4	0	0.516203	0.584372	0.570937	-	-	-	-
DSR1518	7	10710837	10710922	85	6	4	0	0.477066	0.592928	0.592928	-	-	-	-
DSR1519	7	10906720	10907090	370	5	5	0	0.705827	0.760086	0.705827	-	-	-	-
DSR1520	7	10909746	10910309	563	9	7	0	0.59865	0.760086	0.689661	-	-	-	-
DSR1521	7	10910609	10910883	274	5	5	0	0.746604	0.79594	0.746604	-	-	-	-
DSR1522	7	11647122	11647275	153	4	4	1	0.670253	0.882353	0.670253	ENSSSCG00000001062	DTNBP1	protein_coding	INSIDE
DSR1523	7	13320292	13321017	725	11	9	0	0.633888	0.795894	0.699731	ENSSSCG00000001068	CAP2	protein_coding	INSIDE
DSR1524	7	13321135	13322002	867	27	24	5	0.70363	0.840524	0.756089	ENSSSCG00000001068	CAP2	protein_coding	INSIDE
DSR1525	7	13753623	13753765	142	4	4	0	0.666414	0.687488	0.666414	-	-	-	-
DSR1526	7	14374179	14374605	426	4	4	0	0.694961	0.759944	0.694961	-	-	-	-
DSR1527	7	15412561	15412654	93	5	5	0	0.567118	0.580936	0.567118	-	-	-	-
DSR1528	7	15570906	15571160	254	5	4	0	0.494377	0.674953	0.610524	ENSSSCG00000001078	MBOAT1	protein_coding	INSIDE
DSR1529	7	15571449	15571754	305	6	6	0	0.609087	0.635651	0.609087	ENSSSCG00000001078	MBOAT1	protein_coding	INSIDE
DSR1530	7	16589600	16590830	1230	14	13	0	0.680947	0.759944	0.721833	ENSSSCG00000001080	CDKAL1	protein_coding	INSIDE
DSR1531	7	17369433	17370201	768	6	5	0	0.6159	0.759944	0.698117	-	-	-	-
DSR1532	7	20371908	20372198	290	10	10	0	0.638238	0.692536	0.638238	-	-	-	-
DSR1533	7	22827076	22827500	424	8	7	0	0.568135	0.66044	0.615088	ENSSSCG00000060989	-	protein_coding	INSIDE
DSR1534	7	22950968	22951041	73	7	6	0	0.520918	0.615988	0.598965	ENSSSCG00000041364	-	protein_coding	INSIDE
DSR1535	7	23366088	23366145	57	5	5	0	0.608922	0.63023	0.608922	-	-	-	-
DSR1536	7	25454908	25455693	785	8	6	0	0.562732	0.752137	0.662935	ENSSSCG00000001478	BMP5	protein_coding	INSIDE
DSR1537	7	26270920	26272592	1672	12	9	0	0.522676	0.692334	0.622824	-	-	-	-
DSR1538	7	26715213	26715630	417	6	6	0	0.657083	0.757297	0.657083	ENSSSCG00000001485	MLIP	protein_coding	INSIDE
DSR1539	7	26716496	26716656	160	3	3	1	0.742051	0.872309	0.742051	ENSSSCG00000001485	MLIP	protein_coding	INSIDE
DSR1540	7	26767018	26768193	1175	6	4	0	0.569978	0.782155	0.75243	ENSSSCG00000001485	MLIP	protein_coding	INSIDE
DSR1541	7	26768949	26771300	2351	18	12	0	0.521879	0.821813	0.688239	ENSSSCG00000001485	MLIP	protein_coding	INSIDE
DSR1542	7	26774565	26774683	118	3	3	2	0.794702	0.868646	0.794702	ENSSSCG00000001485	MLIP	protein_coding	INSIDE
DSR1543	7	26842626	26842780	154	4	4	0	0.615073	0.642845	0.615073	-	-	-	-
DSR1544	7	26842870	26843601	731	19	15	0	0.533055	0.666667	0.611911	-	-	-	-
DSR1545	7	26885102	26885187	85	5	3	1	0.591552	0.872309	0.801491	ENSSSCG00000001486	LRRC1	protein_coding	INSIDE
DSR1546	7	27017942	27019176	1234	15	14	0	0.562767	0.660826	0.591337	-	-	-	-
DSR1547	7	27020025	27020268	243	5	5	0	0.61605	0.647979	0.61605	-	-	-	-
DSR1548	7	27863178	27863781	603	6	6	0	0.601269	0.614075	0.601269	ENSSSCG00000001490	KHDRBS2	protein_coding	INSIDE
DSR1549	7	27870877	27871376	499	6	4	0	0.557694	0.684211	0.654324	ENSSSCG00000001490	KHDRBS2	protein_coding	INSIDE
DSR1550	7	28582494	28582904	410	5	3	1	0.509282	0.877582	0.704542	ENSSSCG00000001493	PRIM2	protein_coding	INSIDE
DSR1551	7	28592743	28593275	532	5	4	0	0.575441	0.692334	0.629709	ENSSSCG00000001493	PRIM2	protein_coding	INSIDE
DSR1552	7	28692422	28694164	1742	7	4	0	0.494202	0.6	0.592866	ENSSSCG00000001497	ZNF451	protein_coding	INSIDE
DSR1553	7	28694392	28694522	130	5	4	0	0.478371	0.6	0.592866	ENSSSCG00000001497	ZNF451	protein_coding	INSIDE
DSR1554	7	28696761	28697691	930	6	5	0	0.563716	0.6	0.6	ENSSSCG00000001497	ZNF451	protein_coding	INSIDE
DSR1555	7	28960188	28960723	535	10	10	0	0.572341	0.6	0.572341	ENSSSCG00000001499	DST	protein_coding	INSIDE
DSR1556	7	29070382	29072863	2481	13	9	0	0.545583	0.684905	0.644979	ENSSSCG00000001499	DST	protein_coding	INSIDE
DSR1557	7	29077610	29077746	136	4	4	0	0.683826	0.684905	0.683826	ENSSSCG00000001499	DST	protein_coding	INSIDE
DSR1558	7	29347871	29348438	567	5	4	0	0.61365	0.745505	0.672785	-	-	-	-
DSR1559	7	29349526	29350108	582	7	6	1	0.57054	0.91296	0.649106	-	-	-	-
DSR1560	7	29350654	29350802	148	6	4	0	0.533963	0.684211	0.627714	-	-	-	-
DSR1561	7	29547198	29547556	358	7	5	0	0.560964	0.818182	0.690896	ENSSSCG00000001500	COL21A1	protein_coding	INSIDE
DSR1562	7	29630009	29630576	567	8	6	0	0.562155	0.614075	0.588908	ENSSSCG00000001501	VPS52	protein_coding	INSIDE
DSR1563	7	33091197	33092505	1308	13	9	0	0.548568	0.724138	0.642082	-	-	-	-
DSR1564	7	34377527	34377562	35	10	10	0	0.624876	0.684078	0.624876	ENSSSCG00000062622	DNAH8	protein_coding	INSIDE
DSR1565	7	34625529	34625902	373	7	5	0	0.50998	0.629593	0.60918	ENSSSCG00000025423	KCNK5	protein_coding	INSIDE
DSR1566	7	34657210	34658640	1430	15	12	0	0.552554	0.745505	0.662301	-	-	-	-
DSR1567	7	34689277	34689421	144	4	4	0	0.614848	0.629593	0.614848	-	-	-	-
DSR1568	7	40643474	40643779	305	6	5	0	0.565515	0.639344	0.618679	-	-	-	-
DSR1569	7	41806420	41806518	98	5	4	0	0.580277	0.66044	0.657346	ENSSSCG00000001726	ADGRF1	protein_coding	INSIDE
DSR1570	7	42077038	42077208	170	3	3	1	0.751604	0.919939	0.751604	ENSSSCG00000001727	TNFRSF21	protein_coding	INSIDE
DSR1571	7	42185106	42185155	49	4	4	0	0.706385	0.710796	0.706385	-	-	-	-
DSR1572	7	42385617	42386685	1068	16	13	0	0.616115	0.777778	0.659007	-	-	-	-
DSR1573	7	42390906	42391041	135	4	4	0	0.636855	0.654251	0.636855	-	-	-	-
DSR1574	7	42630995	42631249	254	5	4	0	0.526555	0.697766	0.642378	ENSSSCG00000001729	PTCHD4	protein_coding	INSIDE
DSR1575	7	42660690	42660808	118	5	5	0	0.605176	0.630193	0.605176	ENSSSCG00000001729	PTCHD4	protein_coding	INSIDE
DSR1576	7	42884914	42886508	1594	5	3	1	0.598849	0.864821	0.754689	-	-	-	-
DSR1577	7	43561977	43562047	70	5	5	0	0.694136	0.795894	0.694136	-	-	-	-
DSR1578	7	46111911	46113011	1100	10	9	0	0.640406	0.811266	0.653936	ENSSSCG00000001750	PAQR8	protein_coding	INSIDE
DSR1579	7	46190488	46191127	639	11	8	0	0.476372	0.629593	0.598791	ENSSSCG00000001750	PAQR8	protein_coding	INSIDE
DSR1580	7	47255821	47256432	611	6	5	0	0.689861	0.809623	0.729527	-	-	-	-
DSR1581	7	47286280	47286324	44	2	2	2	0.893409	0.91296	0.893409	-	-	-	-
DSR1582	7	47305857	47307236	1379	5	4	0	0.55623	0.695882	0.664573	-	-	-	-
DSR1583	7	47356573	47357517	944	5	4	1	0.660941	0.875719	0.71553	-	-	-	-
DSR1584	7	47365911	47366530	619	4	2	1	0.422109	0.833349	0.813133	ENSSSCG00000001752	CHRNA3	protein_coding	INSIDE
DSR1585	7	48584909	48586012	1103	19	15	0	0.53591	0.700366	0.603826	-	-	-	-
DSR1586	7	49083782	49083854	72	5	4	0	0.515136	0.612403	0.593926	ENSSSCG00000001780	FAH	protein_coding	INSIDE
DSR1587	7	49084140	49084330	190	6	5	0	0.538418	0.651186	0.628315	ENSSSCG00000001780	FAH	protein_coding	INSIDE
DSR1588	7	50787651	50788032	381	4	2	1	0.484183	0.83813	0.703339	-	-	-	-
DSR1589	7	51725941	51726149	208	4	4	0	0.561537	0.562665	0.561537	-	-	-	-
DSR1590	7	52234099	52234252	153	4	4	0	0.584453	0.615512	0.584453	-	-	-	-
DSR1591	7	59604093	59604622	529	11	10	0	0.61124	0.73581	0.665148	-	-	-	-
DSR1592	7	60096073	60097639	1566	12	7	1	0.432606	0.861964	0.651989	ENSSSCG00000001921	NEO1	protein_coding	INSIDE
DSR1593	7	66202842	66203811	969	12	10	0	0.61464	0.72166	0.664681	ENSSSCG00000001964	NPAS3	protein_coding	INSIDE
DSR1594	7	66311443	66311640	197	7	7	0	0.596258	0.654251	0.596258	ENSSSCG00000001964	NPAS3	protein_coding	INSIDE
DSR1595	7	66353093	66356779	3686	13	9	0	0.548378	0.795977	0.732809	ENSSSCG00000001964	NPAS3	protein_coding	INSIDE
DSR1596	7	66524110	66525076	966	7	7	0	0.764405	0.79594	0.764405	ENSSSCG00000001964	NPAS3	protein_coding	INSIDE
DSR1597	7	66528243	66529132	889	8	5	0	0.567959	0.79594	0.778338	ENSSSCG00000001964	NPAS3	protein_coding	INSIDE
DSR1598	7	66530671	66531075	404	4	4	0	0.783308	0.792889	0.783308	ENSSSCG00000001964	NPAS3	protein_coding	INSIDE
DSR1599	7	66578636	66579127	491	6	4	0	0.521999	0.792889	0.704379	ENSSSCG00000001964	NPAS3	protein_coding	INSIDE
DSR1600	7	66593419	66594766	1347	6	5	0	0.685996	0.831733	0.796335	ENSSSCG00000001964	NPAS3	protein_coding	INSIDE
DSR1601	7	66597459	66601498	4039	11	7	1	0.552485	0.872344	0.792654	ENSSSCG00000001964	NPAS3	protein_coding	INSIDE
DSR1602	7	66612512	66616394	3882	8	5	1	0.555937	0.872309	0.780228	ENSSSCG00000001964	NPAS3	protein_coding	INSIDE
DSR1603	7	66617362	66617654	292	5	3	1	0.614503	0.872309	0.783235	ENSSSCG00000001964	NPAS3	protein_coding	INSIDE
DSR1604	7	66619656	66625548	5892	24	20	0	0.66783	0.789595	0.755289	ENSSSCG00000001964	NPAS3	protein_coding	INSIDE
DSR1605	7	66632989	66641836	8847	31	23	2	0.632778	0.872309	0.775562	ENSSSCG00000001964	NPAS3	protein_coding	INSIDE
DSR1606	7	66649566	66651029	1463	4	4	0	0.766864	0.830001	0.766864	ENSSSCG00000001964	NPAS3	protein_coding	INSIDE
DSR1607	7	68429389	68432837	3448	5	4	0	0.484033	0.610989	0.5913	ENSSSCG00000001972	AP4S1	protein_coding	INSIDE
DSR1608	7	68502001	68502711	710	5	4	0	0.539886	0.583278	0.574865	ENSSSCG00000040657	STRN3	protein_coding	INSIDE
DSR1609	7	68541750	68542979	1229	6	5	0	0.517773	0.586169	0.578285	ENSSSCG00000040657	STRN3	protein_coding	INSIDE
DSR1610	7	68557777	68560357	2580	8	5	0	0.467298	0.639344	0.609003	ENSSSCG00000040657	STRN3	protein_coding	INSIDE
DSR1611	7	68568140	68572307	4167	17	14	0	0.596153	0.765662	0.66461	ENSSSCG00000040657	STRN3	protein_coding	INSIDE
DSR1612	7	68573714	68574846	1132	6	4	0	0.4517	0.718336	0.6161	ENSSSCG00000040657	STRN3	protein_coding	INSIDE
DSR1613	7	70405639	70411058	5419	17	14	0	0.5877	0.759944	0.659761	-	-	-	-
DSR1614	7	84060463	84060529	66	4	4	0	0.609194	0.629969	0.609194	-	-	-	-
DSR1615	7	84332259	84333323	1064	10	7	0	0.549018	0.725477	0.677242	-	-	-	-
DSR1616	7	86627049	86627920	871	9	7	0	0.49382	0.629593	0.588771	-	-	-	-
DSR1617	7	86628137	86628822	685	5	4	0	0.498932	0.629593	0.612796	-	-	-	-
DSR1618	7	86629736	86630432	696	11	9	0	0.508832	0.629593	0.590293	-	-	-	-
DSR1619	7	86630948	86633004	2056	25	23	0	0.574676	0.709926	0.609447	-	-	-	-
DSR1620	7	86635293	86635710	417	6	5	0	0.562047	0.591997	0.571575	-	-	-	-
DSR1621	7	86637177	86637832	655	7	5	0	0.508356	0.590481	0.57374	-	-	-	-
DSR1622	7	86893122	86893266	144	5	4	0	0.610542	0.694915	0.653933	ENSSSCG00000002263	SLCO3A1	protein_coding	INSIDE
DSR1623	7	86893299	86894042	743	14	11	0	0.525758	0.666667	0.624541	ENSSSCG00000002263	SLCO3A1	protein_coding	INSIDE
DSR1624	7	87010778	87012231	1453	7	5	0	0.53714	0.645285	0.636605	ENSSSCG00000002263	SLCO3A1	protein_coding	INSIDE
DSR1625	7	87012614	87013482	868	8	8	0	0.664934	0.705463	0.664934	ENSSSCG00000002263	SLCO3A1	protein_coding	INSIDE
DSR1626	7	87028351	87029107	756	11	8	0	0.498496	0.6477	0.60793	ENSSSCG00000002263	SLCO3A1	protein_coding	INSIDE
DSR1627	7	88924378	88925100	722	14	13	0	0.561825	0.629593	0.592898	ENSSSCG00000002277	SPTB	protein_coding	INSIDE
DSR1628	7	88925143	88925574	431	8	8	0	0.622075	0.652712	0.622075	ENSSSCG00000002277	SPTB	protein_coding	INSIDE
DSR1629	7	88951598	88952225	627	6	6	0	0.577753	0.68468	0.577753	ENSSSCG00000002277	SPTB	protein_coding	INSIDE
DSR1630	7	92885384	92886347	963	18	13	0	0.563853	0.750109	0.607283	ENSSSCG00000002305	EXD2	protein_coding	INSIDE
DSR1631	7	92886984	92888357	1373	7	5	0	0.597773	0.707512	0.637937	ENSSSCG00000002305	EXD2	protein_coding	INSIDE
DSR1632	7	97961690	97961696	6	4	4	0	0.635368	0.688904	0.635368	-	-	-	-
DSR1633	7	99806896	99807083	187	11	9	0	0.610113	0.750189	0.665238	-	-	-	-
DSR1634	7	105039697	105040366	669	6	6	0	0.66807	0.708529	0.66807	-	-	-	-
DSR1635	7	105264881	105266389	1508	5	4	0	0.489193	0.629593	0.611287	-	-	-	-
DSR1636	7	105267343	105268106	763	6	5	0	0.487594	0.629593	0.584456	-	-	-	-
DSR1637	7	107106360	107107129	769	5	5	0	0.633577	0.65176	0.633577	-	-	-	-
DSR1638	7	108319399	108319570	171	4	4	0	0.594474	0.604648	0.594474	-	-	-	-
DSR1639	7	108319802	108319904	102	6	6	0	0.643913	0.681686	0.643913	-	-	-	-
DSR1640	7	108347166	108348770	1604	9	9	0	0.666208	0.725477	0.666208	-	-	-	-
DSR1641	7	109151046	109151384	338	8	6	0	0.530036	0.655218	0.614222	-	-	-	-
DSR1642	7	109159582	109161873	2291	5	5	0	0.629657	0.725477	0.629657	-	-	-	-
DSR1643	7	109162389	109164469	2080	15	14	0	0.573996	0.725477	0.61478	-	-	-	-
DSR1644	7	109193786	109194133	347	4	4	0	0.616592	0.65067	0.616592	-	-	-	-
DSR1645	7	109294800	109295331	531	12	8	0	0.531508	0.725477	0.688539	-	-	-	-
DSR1646	7	109295599	109296071	472	6	6	0	0.68636	0.725477	0.68636	-	-	-	-
DSR1647	7	109299081	109299568	487	4	4	0	0.717191	0.725477	0.717191	-	-	-	-
DSR1648	7	109305808	109306438	630	7	6	1	0.663697	0.872309	0.720664	-	-	-	-
DSR1649	7	109324086	109324756	670	7	7	0	0.7102	0.725477	0.7102	-	-	-	-
DSR1650	7	109324818	109325888	1070	15	14	0	0.700226	0.725477	0.711969	-	-	-	-
DSR1651	7	109329373	109330137	764	6	4	0	0.454802	0.692334	0.645202	-	-	-	-
DSR1652	7	109330744	109331469	725	16	14	0	0.591264	0.721436	0.655295	-	-	-	-
DSR1653	7	109331589	109331893	304	5	4	0	0.552504	0.721436	0.654915	-	-	-	-
DSR1654	7	109335955	109336034	79	8	6	0	0.558256	0.725477	0.725477	-	-	-	-
DSR1655	7	109342303	109343968	1665	9	6	0	0.472719	0.725477	0.628561	-	-	-	-
DSR1656	7	109350069	109350821	752	8	5	0	0.484962	0.725477	0.711187	-	-	-	-
DSR1657	7	109352393	109353536	1143	23	19	0	0.568665	0.725477	0.656754	-	-	-	-
DSR1658	7	109354069	109354409	340	5	5	0	0.663904	0.702128	0.663904	-	-	-	-
DSR1659	7	109358933	109360389	1456	12	10	0	0.59144	0.725477	0.665701	-	-	-	-
DSR1660	7	109361847	109362205	358	9	7	0	0.56609	0.725477	0.694692	-	-	-	-
DSR1661	7	109364328	109364424	96	5	4	0	0.506821	0.615988	0.600264	-	-	-	-
DSR1662	7	109386598	109386969	371	6	5	0	0.632006	0.725477	0.695194	-	-	-	-
DSR1663	7	109448824	109449639	815	6	6	0	0.635837	0.724138	0.635837	-	-	-	-
DSR1664	7	109457277	109457400	123	5	4	0	0.550506	0.618539	0.604799	-	-	-	-
DSR1665	7	109458657	109459544	887	6	4	0	0.475283	0.67093	0.629655	-	-	-	-
DSR1666	7	109576478	109577918	1440	4	4	0	0.628601	0.710796	0.628601	-	-	-	-
DSR1667	7	109578192	109578558	366	3	3	1	0.70527	0.960784	0.70527	-	-	-	-
DSR1668	7	109580807	109582741	1934	17	12	1	0.526155	0.833349	0.663773	-	-	-	-
DSR1669	7	109583678	109584865	1187	16	7	1	0.477744	0.913052	0.752543	-	-	-	-
DSR1670	7	109585530	109585752	222	2	2	2	0.872309	0.872309	0.872309	-	-	-	-
DSR1671	7	109586068	109586078	10	2	2	2	0.872309	0.872309	0.872309	-	-	-	-
DSR1672	7	109586468	109586818	350	4	4	3	0.842289	0.872309	0.842289	-	-	-	-
DSR1673	7	109587525	109590276	2751	29	19	3	0.51063	0.872309	0.665921	-	-	-	-
DSR1674	7	109590548	109591106	558	13	9	1	0.572694	0.872309	0.694125	-	-	-	-
DSR1675	7	109591869	109592138	269	12	6	4	0.463168	0.91296	0.85285	-	-	-	-
DSR1676	7	109593461	109593592	131	3	2	1	0.569959	0.872309	0.793141	-	-	-	-
DSR1677	7	109594207	109596113	1906	11	8	2	0.590562	0.872309	0.765972	-	-	-	-
DSR1678	7	109596892	109601711	4819	44	38	11	0.661631	0.872309	0.741544	-	-	-	-
DSR1679	7	109605793	109605991	198	6	4	1	0.494221	0.872309	0.677384	-	-	-	-
DSR1680	7	109607105	109607109	4	2	2	1	0.813921	0.833349	0.813921	-	-	-	-
DSR1681	7	109609468	109610586	1118	7	4	3	0.531626	0.833349	0.814336	-	-	-	-
DSR1682	7	109617321	109617328	7	2	2	2	0.833349	0.833349	0.833349	-	-	-	-
DSR1683	7	109618693	109620114	1421	3	2	1	0.589133	0.833349	0.81227	-	-	-	-
DSR1684	7	109621014	109622405	1391	5	4	3	0.687776	0.833349	0.824006	-	-	-	-
DSR1685	7	109623222	109624743	1521	20	13	11	0.649215	0.833349	0.819254	-	-	-	-
DSR1686	7	109628544	109628707	163	2	2	1	0.787112	0.873858	0.787112	-	-	-	-
DSR1687	7	109633316	109633647	331	5	5	0	0.640044	0.777778	0.640044	-	-	-	-
DSR1688	7	109636561	109637399	838	15	8	1	0.465162	0.833349	0.665939	-	-	-	-
DSR1689	7	109638420	109645225	6805	16	11	6	0.565805	0.873858	0.764195	-	-	-	-
DSR1690	7	109647512	109647972	460	6	4	0	0.531828	0.818182	0.771319	-	-	-	-
DSR1691	7	109662360	109663058	698	7	5	2	0.616285	0.842612	0.744235	-	-	-	-
DSR1692	7	109668788	109669581	793	5	3	1	0.528753	0.833349	0.771056	-	-	-	-
DSR1693	7	109672953	109673592	639	8	8	3	0.764807	0.833349	0.764807	-	-	-	-
DSR1694	7	109677457	109682858	5401	54	50	3	0.701806	0.866708	0.736127	-	-	-	-
DSR1695	7	109685940	109686931	991	4	4	0	0.759944	0.759944	0.759944	-	-	-	-
DSR1696	7	109690264	109692476	2212	21	19	6	0.727177	0.872309	0.770966	-	-	-	-
DSR1697	7	109694219	109694559	340	4	4	0	0.624745	0.651016	0.624745	-	-	-	-
DSR1698	7	109695958	109696779	821	8	6	0	0.492435	0.674459	0.635461	-	-	-	-
DSR1699	7	109717025	109717249	224	6	6	0	0.687664	0.759944	0.687664	-	-	-	-
DSR1700	7	109717377	109717791	414	11	10	0	0.658882	0.759944	0.696168	-	-	-	-
DSR1701	7	109719154	109719650	496	7	7	0	0.684848	0.759944	0.684848	-	-	-	-
DSR1702	7	109720065	109720278	213	5	4	0	0.584959	0.759944	0.723921	-	-	-	-
DSR1703	7	109723620	109723996	376	6	6	0	0.695672	0.791192	0.695672	-	-	-	-
DSR1704	7	109724473	109727947	3474	52	39	1	0.593343	0.833349	0.725986	-	-	-	-
DSR1705	7	109731079	109731184	105	4	4	0	0.662342	0.759944	0.662342	-	-	-	-
DSR1706	7	109732180	109733808	1628	16	10	1	0.525608	0.833349	0.743365	-	-	-	-
DSR1707	7	109738975	109739113	138	6	6	0	0.628698	0.759944	0.628698	-	-	-	-
DSR1708	7	109752986	109753339	353	8	5	0	0.500124	0.759944	0.684629	-	-	-	-
DSR1709	7	109754059	109754347	288	11	8	1	0.541816	0.833349	0.672143	-	-	-	-
DSR1710	7	110030259	110030363	104	4	4	0	0.647844	0.692346	0.647844	-	-	-	-
DSR1711	7	110193347	110193664	317	10	7	0	0.564063	0.800299	0.734969	ENSSSCG00000002423	KCNK10	protein_coding	INSIDE
DSR1712	7	110770366	110770601	235	3	2	1	0.513458	0.866702	0.743574	ENSSSCG00000002428	TTC8	protein_coding	INSIDE
DSR1713	7	110782894	110783948	1054	10	9	0	0.635808	0.802125	0.695092	ENSSSCG00000002428	TTC8	protein_coding	INSIDE
DSR1714	7	110796974	110797906	932	17	17	0	0.655244	0.72166	0.655244	-	-	-	-
DSR1715	7	110855998	110856513	515	10	9	1	0.685414	0.851852	0.740552	-	-	-	-
DSR1716	7	110869647	110870148	501	12	10	4	0.65125	0.872309	0.781366	-	-	-	-
DSR1717	7	110877283	110877766	483	21	16	0	0.510278	0.662387	0.603772	-	-	-	-
DSR1718	7	110884956	110885173	217	7	6	0	0.641577	0.72166	0.714261	-	-	-	-
DSR1719	7	110890821	110891112	291	6	4	0	0.54253	0.720295	0.701739	-	-	-	-
DSR1720	7	110955241	110955485	244	4	3	2	0.620393	0.842612	0.794223	-	-	-	-
DSR1721	7	111059793	111060410	617	10	7	0	0.557681	0.62375	0.592141	ENSSSCG00000002429	FOXN3	protein_coding	INSIDE
DSR1722	7	111060854	111061047	193	6	4	0	0.474572	0.745505	0.693326	ENSSSCG00000002429	FOXN3	protein_coding	INSIDE
DSR1723	7	111078139	111079738	1599	16	10	0	0.527651	0.833315	0.744723	ENSSSCG00000002429	FOXN3	protein_coding	INSIDE
DSR1724	7	113705146	113705207	61	4	4	0	0.588734	0.612129	0.588734	-	-	-	-
DSR1725	7	115629915	115630242	327	11	10	0	0.628864	0.72166	0.651758	-	-	-	-
DSR1726	7	117244568	117245108	540	4	4	0	0.76971	0.777778	0.76971	ENSSSCG00000033807	C14orf132	protein_coding	INSIDE
DSR1727	7	117352678	117352876	198	6	4	0	0.474711	0.725664	0.667992	-	-	-	-
DSR1728	7	117607908	117608002	94	6	5	0	0.590646	0.787323	0.646101	-	-	-	-
DSR1729	7	117608613	117608763	150	5	5	0	0.562425	0.586655	0.562425	-	-	-	-
DSR1730	7	117616802	117617059	257	3	2	1	0.59249	0.833349	0.799505	ENSSSCG00000002504	AK7	protein_coding	INSIDE
DSR1731	7	119703841	119704061	220	6	4	0	0.482356	0.580587	0.559519	-	-	-	-
DSR1732	7	120253268	120253852	584	8	4	2	0.524581	0.872309	0.734337	ENSSSCG00000002507	BCL11B	protein_coding	INSIDE
DSR1733	7	120257776	120257917	141	3	2	1	0.607423	0.846211	0.832196	ENSSSCG00000002507	BCL11B	protein_coding	INSIDE
DSR1734	7	120259045	120259096	51	2	2	1	0.841787	0.872309	0.841787	ENSSSCG00000002507	BCL11B	protein_coding	INSIDE
DSR1735	7	120274942	120275113	171	3	2	1	0.605447	0.95919	0.779595	ENSSSCG00000002507	BCL11B	protein_coding	INSIDE
DSR1736	7	120335197	120335298	101	5	5	0	0.679576	0.692334	0.679576	-	-	-	-
DSR1737	7	120351794	120352280	486	6	5	0	0.601935	0.670868	0.655655	-	-	-	-
DSR1738	7	120359458	120360054	596	6	4	1	0.542627	0.91296	0.677577	-	-	-	-
DSR1739	7	120374504	120375540	1036	12	7	2	0.600628	0.851852	0.751783	-	-	-	-
DSR1740	7	120375898	120376002	104	4	4	0	0.64995	0.755707	0.64995	-	-	-	-
DSR1741	7	120376260	120376465	205	5	5	5	0.872309	0.872309	0.872309	-	-	-	-
DSR1742	7	120556555	120556623	68	8	4	3	0.623353	0.842555	0.829046	ENSSSCG00000037284	CCDC85C	protein_coding	INSIDE
DSR1743	7	120706645	120706874	229	8	8	0	0.575029	0.6	0.575029	ENSSSCG00000027667	EML1	protein_coding	INSIDE
DSR1744	7	121063528	121064578	1050	6	5	0	0.51226	0.63023	0.584827	ENSSSCG00000002512	DEGS2	protein_coding	INSIDE
DSR1745	8	2733562	2733597	35	5	5	0	0.587096	0.600771	0.587096	ENSSSCG00000008724	ACOX3	protein_coding	INSIDE
DSR1746	8	5590776	5590834	58	4	4	0	0.593363	0.618539	0.593363	-	-	-	-
DSR1747	8	7969461	7969612	151	5	4	0	0.505815	0.629593	0.591387	-	-	-	-
DSR1748	8	11907713	11907801	88	8	5	0	0.525026	0.654251	0.648527	ENSSSCG00000029227	LDB2	protein_coding	INSIDE
DSR1749	8	12723370	12723566	196	9	7	0	0.481017	0.676005	0.617129	ENSSSCG00000026232	FAM184B	protein_coding	INSIDE
DSR1750	8	14563850	14563980	130	8	5	0	0.409331	0.604648	0.561615	-	-	-	-
DSR1751	8	16504082	16504223	141	5	4	1	0.639202	0.842612	0.672338	-	-	-	-
DSR1752	8	16514575	16515762	1187	11	9	1	0.626085	0.877582	0.701955	-	-	-	-
DSR1753	8	16530076	16530299	223	5	4	0	0.507037	0.701975	0.633301	-	-	-	-
DSR1754	8	16549789	16549939	150	4	2	1	0.464027	0.91274	0.748132	-	-	-	-
DSR1755	8	16567409	16567761	352	7	4	0	0.409494	0.760086	0.697642	-	-	-	-
DSR1756	8	16570912	16570963	51	5	5	0	0.641229	0.67093	0.641229	-	-	-	-
DSR1757	8	16666526	16666825	299	5	4	0	0.547851	0.571462	0.571462	ENSSSCG00000008753	ADGRA3	protein_coding	PARTIALLY INSIDE
DSR1758	8	16677245	16677490	245	6	4	0	0.413015	0.6	0.585731	ENSSSCG00000008753	ADGRA3	protein_coding	INSIDE
DSR1759	8	17161267	17163413	2146	6	4	0	0.392421	0.571462	0.571462	-	-	-	-
DSR1760	8	19242009	19242148	139	6	4	0	0.532635	0.710796	0.670248	-	-	-	-
DSR1761	8	19242391	19242546	155	8	6	1	0.535411	0.909106	0.634517	-	-	-	-
DSR1762	8	19265812	19266007	195	3	2	1	0.563791	0.833349	0.777504	ENSSSCG00000028581	ZCCHC4	protein_coding	INSIDE
DSR1763	8	19543830	19543890	60	6	5	0	0.578255	0.615853	0.589808	ENSSSCG00000022446	SEL1L3	protein_coding	INSIDE
DSR1764	8	20175420	20175848	428	10	9	0	0.665147	0.782106	0.681915	-	-	-	-
DSR1765	8	20642119	20642507	388	9	8	0	0.660251	0.741932	0.709555	-	-	-	-
DSR1766	8	20642594	20643981	1387	18	17	0	0.629345	0.780479	0.639752	-	-	-	-
DSR1767	8	20720077	20720410	333	6	5	0	0.533968	0.651186	0.613436	-	-	-	-
DSR1768	8	20894509	20894993	484	5	4	0	0.52112	0.675925	0.600195	-	-	-	-
DSR1769	8	22121140	22122515	1375	22	18	0	0.556111	0.680313	0.61449	-	-	-	-
DSR1770	8	22122721	22123467	746	15	12	0	0.562795	0.656312	0.586992	-	-	-	-
DSR1771	8	22123995	22124512	517	17	14	0	0.582895	0.656903	0.625113	-	-	-	-
DSR1772	8	23304434	23304566	132	4	4	0	0.578181	0.587021	0.578181	-	-	-	-
DSR1773	8	23305494	23305670	176	4	4	0	0.552697	0.553477	0.552697	-	-	-	-
DSR1774	8	23337319	23338005	686	5	4	0	0.578389	0.622593	0.59061	-	-	-	-
DSR1775	8	23345201	23345378	177	5	5	0	0.587971	0.590481	0.587971	-	-	-	-
DSR1776	8	24785706	24788320	2614	12	11	0	0.651511	0.754263	0.661739	-	-	-	-
DSR1777	8	24789570	24789699	129	5	4	0	0.647598	0.791192	0.684489	-	-	-	-
DSR1778	8	25000999	25001087	88	6	5	0	0.612974	0.720066	0.637593	-	-	-	-
DSR1779	8	25203310	25203676	366	4	4	0	0.578597	0.6	0.578597	-	-	-	-
DSR1780	8	25783649	25793865	10216	14	10	0	0.531295	0.687173	0.635459	-	-	-	-
DSR1781	8	25795487	25795658	171	5	5	0	0.670731	0.692334	0.670731	-	-	-	-
DSR1782	8	25796430	25797610	1180	8	6	0	0.54233	0.692334	0.656125	-	-	-	-
DSR1783	8	25798761	25802355	3594	9	7	0	0.55319	0.692334	0.646159	-	-	-	-
DSR1784	8	25803173	25807188	4015	8	6	0	0.524169	0.692334	0.614619	-	-	-	-
DSR1785	8	25816730	25824695	7965	7	6	0	0.61929	0.714237	0.667652	-	-	-	-
DSR1786	8	25829786	25833759	3973	7	5	0	0.552721	0.680084	0.653489	-	-	-	-
DSR1787	8	25851103	25855348	4245	16	12	0	0.536164	0.725477	0.654182	-	-	-	-
DSR1788	8	25857179	25861140	3961	6	5	0	0.58571	0.692334	0.64078	-	-	-	-
DSR1789	8	25866489	25869736	3247	17	15	0	0.61655	0.725477	0.673465	-	-	-	-
DSR1790	8	25874940	25875882	942	4	4	0	0.660765	0.692334	0.660765	-	-	-	-
DSR1791	8	25889749	25892690	2941	7	7	0	0.604223	0.692334	0.604223	-	-	-	-
DSR1792	8	25932573	25934227	1654	13	12	0	0.648321	0.692346	0.661386	-	-	-	-
DSR1793	8	25936891	25938285	1394	7	6	0	0.594315	0.752137	0.689436	-	-	-	-
DSR1794	8	25941788	25943237	1449	7	6	0	0.576517	0.692334	0.672518	-	-	-	-
DSR1795	8	25960191	25963201	3010	5	4	0	0.467395	0.600564	0.579967	-	-	-	-
DSR1796	8	26605918	26606684	766	9	6	0	0.559153	0.710497	0.672821	-	-	-	-
DSR1797	8	26908160	26908673	513	6	5	0	0.598905	0.652712	0.610884	-	-	-	-
DSR1798	8	26941398	26941735	337	4	4	0	0.589858	0.615604	0.589858	-	-	-	-
DSR1799	8	27265523	27267773	2250	8	6	0	0.605022	0.692334	0.634958	-	-	-	-
DSR1800	8	27268800	27269404	604	5	4	0	0.569685	0.642608	0.587957	-	-	-	-
DSR1801	8	27279029	27279144	115	4	4	0	0.57561	0.6	0.57561	-	-	-	-
DSR1802	8	27281818	27282331	513	8	7	0	0.568005	0.571462	0.571462	-	-	-	-
DSR1803	8	27288375	27288544	169	5	5	0	0.592232	0.6	0.592232	-	-	-	-
DSR1804	8	27290022	27290697	675	5	4	0	0.554412	0.6	0.579664	-	-	-	-
DSR1805	8	27292328	27292889	561	6	5	0	0.52342	0.615077	0.572546	-	-	-	-
DSR1806	8	27293111	27293476	365	6	5	0	0.569332	0.611898	0.579198	-	-	-	-
DSR1807	8	27303216	27304560	1344	13	10	0	0.578432	0.682087	0.601851	-	-	-	-
DSR1808	8	27305355	27305739	384	8	8	0	0.565115	0.618022	0.565115	-	-	-	-
DSR1809	8	27335152	27336504	1352	9	6	0	0.465319	0.66044	0.609238	-	-	-	-
DSR1810	8	27337775	27338141	366	6	5	0	0.522151	0.66044	0.62656	-	-	-	-
DSR1811	8	27448543	27448736	193	5	5	2	0.77905	0.909126	0.77905	-	-	-	-
DSR1812	8	27461924	27465509	3585	35	30	17	0.73591	1	0.845053	-	-	-	-
DSR1813	8	29976904	29977139	235	7	4	0	0.476675	0.618022	0.586118	-	-	-	-
DSR1814	8	33314366	33314519	153	9	7	0	0.499372	0.629593	0.625366	-	-	-	-
DSR1815	8	34564336	34564527	191	6	5	0	0.587196	0.66044	0.648101	-	-	-	-
DSR1816	8	34604622	34604930	308	6	5	0	0.503244	0.615604	0.571366	-	-	-	-
DSR1817	8	35307809	35307897	88	4	4	0	0.623424	0.66073	0.623424	-	-	-	-
DSR1818	8	35316942	35317040	98	4	4	0	0.599381	0.621065	0.599381	-	-	-	-
DSR1819	8	38886725	38887126	401	6	4	0	0.470785	0.692334	0.633446	ENSSSCG00000008830	CWH43	protein_coding	INSIDE
DSR1820	8	38917126	38917701	575	13	10	0	0.514694	0.629593	0.581261	ENSSSCG00000008830	CWH43	protein_coding	INSIDE
DSR1821	8	38928612	38928667	55	5	5	0	0.600422	0.629593	0.600422	ENSSSCG00000008830	CWH43	protein_coding	INSIDE
DSR1822	8	39708870	39708906	36	4	4	0	0.550646	0.550646	0.550646	-	-	-	-
DSR1823	8	39726639	39727395	756	8	6	0	0.604943	0.792098	0.669164	ENSSSCG00000008836	SCFD2	protein_coding	INSIDE
DSR1824	8	41078745	41079148	403	5	4	0	0.466863	0.587393	0.58231	-	-	-	-
DSR1825	8	41164026	41169538	5512	14	13	0	0.656645	0.725477	0.700161	-	-	-	-
DSR1826	8	41174139	41175924	1785	8	8	0	0.709061	0.725477	0.709061	-	-	-	-
DSR1827	8	41176955	41177198	243	5	4	0	0.593332	0.725477	0.725477	-	-	-	-
DSR1828	8	41177732	41183895	6163	11	10	0	0.650294	0.82615	0.70238	-	-	-	-
DSR1829	8	41184361	41187291	2930	11	9	0	0.617195	0.725477	0.644827	-	-	-	-
DSR1830	8	42384962	42387584	2622	16	13	0	0.629205	0.759944	0.727345	-	-	-	-
DSR1831	8	42387762	42392299	4537	19	16	0	0.658957	0.759944	0.729683	-	-	-	-
DSR1832	8	42394479	42397212	2733	7	7	0	0.723601	0.759944	0.723601	-	-	-	-
DSR1833	8	42403869	42454208	50339	7	7	0	0.725477	0.725477	0.725477	-	-	-	-
DSR1834	8	42467094	42480005	12911	31	29	0	0.669887	0.759944	0.711222	-	-	-	-
DSR1835	8	42490666	42491250	584	6	4	0	0.542835	0.725477	0.67713	-	-	-	-
DSR1836	8	42491549	42501486	9937	38	33	0	0.634987	0.725477	0.696681	ENSSSCG00000036417	-	protein_coding	PARTIALLY INSIDE
DSR1837	8	42530925	42533269	2344	9	8	0	0.657788	0.725477	0.721334	-	-	-	-
DSR1838	8	42533933	42537959	4026	14	10	0	0.570653	0.759944	0.728923	-	-	-	-
DSR1839	8	42540226	42545914	5688	43	36	0	0.620975	0.759944	0.70372	-	-	-	-
DSR1840	8	42553236	42553891	655	7	6	0	0.627646	0.725477	0.700292	-	-	-	-
DSR1841	8	42556226	42556264	38	4	4	0	0.698071	0.725477	0.698071	-	-	-	-
DSR1842	8	42567296	42569167	1871	9	8	0	0.654583	0.725477	0.714735	-	-	-	-
DSR1843	8	42570636	42570656	20	4	4	0	0.725477	0.725477	0.725477	-	-	-	-
DSR1844	8	42570693	42570891	198	7	6	0	0.637514	0.759944	0.731221	-	-	-	-
DSR1845	8	42571291	42573948	2657	19	13	0	0.539112	0.725477	0.70763	-	-	-	-
DSR1846	8	42574223	42574507	284	8	7	0	0.655936	0.692334	0.692334	-	-	-	-
DSR1847	8	42575212	42575721	509	10	9	0	0.682779	0.725477	0.725477	-	-	-	-
DSR1848	8	42576068	42576909	841	7	7	0	0.70216	0.725477	0.70216	-	-	-	-
DSR1849	8	42619174	42621555	2381	9	6	0	0.500466	0.725477	0.719953	-	-	-	-
DSR1850	8	42626546	42627072	526	4	4	0	0.69322	0.725477	0.69322	-	-	-	-
DSR1851	8	42627766	42628240	474	5	5	0	0.698962	0.725477	0.698962	-	-	-	-
DSR1852	8	42632640	42634044	1404	8	6	0	0.575781	0.725477	0.70359	-	-	-	-
DSR1853	8	42634258	42635183	925	8	7	0	0.6648	0.725477	0.725477	-	-	-	-
DSR1854	8	42635934	42636236	302	5	4	0	0.631091	0.725477	0.719857	-	-	-	-
DSR1855	8	42637820	42639050	1230	10	8	0	0.635007	0.725477	0.725477	-	-	-	-
DSR1856	8	42639108	42639635	527	7	6	0	0.628855	0.725477	0.696142	-	-	-	-
DSR1857	8	42639739	42639924	185	4	4	0	0.725477	0.725477	0.725477	-	-	-	-
DSR1858	8	42640426	42642931	2505	13	8	0	0.492955	0.725477	0.714381	-	-	-	-
DSR1859	8	42645191	42646243	1052	4	4	0	0.717191	0.725477	0.717191	-	-	-	-
DSR1860	8	42648513	42648603	90	8	7	0	0.647237	0.725477	0.719783	-	-	-	-
DSR1861	8	42659765	42660838	1073	7	5	0	0.579534	0.725477	0.725477	-	-	-	-
DSR1862	8	42661112	42662890	1778	13	12	0	0.688116	0.759944	0.720063	-	-	-	-
DSR1863	8	42666379	42667194	815	9	8	0	0.633731	0.725477	0.69692	-	-	-	-
DSR1864	8	42668188	42669795	1607	5	5	0	0.725477	0.725477	0.725477	-	-	-	-
DSR1865	8	42671912	42685043	13131	50	42	0	0.628797	0.795977	0.732125	ENSSSCG00000008852	MAP9	protein_coding	PARTIALLY INSIDE
DSR1866	8	42685301	42694961	9660	42	36	1	0.667206	0.833349	0.750075	ENSSSCG00000008852	MAP9	protein_coding	INSIDE
DSR1867	8	42695366	42701444	6078	14	14	0	0.732602	0.795977	0.732602	ENSSSCG00000008852	MAP9	protein_coding	INSIDE
DSR1868	8	42706048	42712027	5979	9	7	0	0.626957	0.759944	0.696831	ENSSSCG00000008852	MAP9	protein_coding	INSIDE
DSR1869	8	42713140	42714484	1344	7	4	0	0.406595	0.66044	0.592522	ENSSSCG00000008852	MAP9	protein_coding	INSIDE
DSR1870	8	42715840	42718137	2297	5	4	0	0.48076	0.660826	0.59194	ENSSSCG00000008852	MAP9	protein_coding	INSIDE
DSR1871	8	42722748	42726166	3418	6	4	0	0.572235	0.66044	0.640279	ENSSSCG00000008852	MAP9	protein_coding	INSIDE
DSR1872	8	42776059	42779053	2994	20	14	0	0.541569	0.6477	0.592987	-	-	-	-
DSR1873	8	44866002	44866499	497	6	4	0	0.571798	0.674953	0.626004	-	-	-	-
DSR1874	8	46047566	46048706	1140	5	5	0	0.623374	0.745505	0.623374	-	-	-	-
DSR1875	8	46050066	46057943	7877	31	28	0	0.642204	0.82615	0.688191	-	-	-	-
DSR1876	8	46058076	46079090	21014	48	41	0	0.611325	0.82615	0.671414	ENSSSCG00000024685	GRIA2	protein_coding	PARTIALLY INSIDE
DSR1877	8	46079925	46104957	25032	41	33	1	0.605967	0.882353	0.710593	ENSSSCG00000024685	GRIA2	protein_coding	INSIDE
DSR1878	8	46119729	46122007	2278	6	6	0	0.645093	0.713974	0.645093	ENSSSCG00000024685	GRIA2	protein_coding	INSIDE
DSR1879	8	46122589	46125687	3098	9	6	0	0.531945	0.759944	0.618397	ENSSSCG00000024685	GRIA2	protein_coding	INSIDE
DSR1880	8	46129528	46132802	3274	10	7	0	0.580553	0.661458	0.60222	ENSSSCG00000024685	GRIA2	protein_coding	INSIDE
DSR1881	8	46140151	46140500	349	4	4	0	0.60822	0.645513	0.60822	ENSSSCG00000024685	GRIA2	protein_coding	INSIDE
DSR1882	8	46141402	46144565	3163	9	7	0	0.562579	0.607305	0.581298	ENSSSCG00000024685	GRIA2	protein_coding	INSIDE
DSR1883	8	46145648	46146693	1045	6	5	0	0.590279	0.670868	0.601988	ENSSSCG00000024685	GRIA2	protein_coding	INSIDE
DSR1884	8	46153125	46156527	3402	7	6	0	0.577126	0.626209	0.596798	ENSSSCG00000024685	GRIA2	protein_coding	INSIDE
DSR1885	8	46162242	46163922	1680	6	5	0	0.580657	0.615512	0.586977	ENSSSCG00000024685	GRIA2	protein_coding	INSIDE
DSR1886	8	46165559	46172577	7018	6	5	0	0.56236	0.59722	0.57983	ENSSSCG00000024685	GRIA2	protein_coding	INSIDE
DSR1887	8	46317866	46322407	4541	8	7	0	0.563966	0.710497	0.625227	-	-	-	-
DSR1888	8	46398409	46403501	5092	12	10	0	0.5665	0.702406	0.611516	-	-	-	-
DSR1889	8	46408709	46409950	1241	8	7	0	0.56775	0.611891	0.573315	-	-	-	-
DSR1890	8	46412931	46414864	1933	4	4	0	0.601954	0.702406	0.601954	-	-	-	-
DSR1891	8	46437212	46439548	2336	6	4	0	0.588911	0.675925	0.643706	-	-	-	-
DSR1892	8	46441815	46441858	43	6	6	0	0.590779	0.611891	0.590779	-	-	-	-
DSR1893	8	46443725	46447566	3841	6	6	0	0.64485	0.701992	0.64485	-	-	-	-
DSR1894	8	46467040	46469740	2700	7	5	0	0.580458	0.665359	0.606811	-	-	-	-
DSR1895	8	46475198	46476596	1398	6	5	0	0.581904	0.624735	0.590313	-	-	-	-
DSR1896	8	46476890	46477122	232	5	4	0	0.529499	0.645513	0.607083	-	-	-	-
DSR1897	8	46481305	46487594	6289	14	9	0	0.469573	0.709637	0.612416	-	-	-	-
DSR1898	8	46491728	46495290	3562	8	6	0	0.566335	0.654697	0.584422	-	-	-	-
DSR1899	8	46503779	46510391	6612	8	5	0	0.575485	0.710497	0.624085	-	-	-	-
DSR1900	8	46523228	46527908	4680	7	4	0	0.50428	0.776565	0.634958	-	-	-	-
DSR1901	8	46572685	46575820	3135	6	5	0	0.589237	0.639558	0.597273	-	-	-	-
DSR1902	8	46584379	46584939	560	5	5	0	0.589698	0.639558	0.589698	-	-	-	-
DSR1903	8	46587346	46591054	3708	9	8	0	0.547317	0.652842	0.600321	-	-	-	-
DSR1904	8	46600161	46600609	448	6	5	0	0.562004	0.651016	0.632562	-	-	-	-
DSR1905	8	46600782	46603009	2227	17	15	0	0.579755	0.702406	0.606997	-	-	-	-
DSR1906	8	46603464	46603521	57	5	5	0	0.648196	0.675919	0.648196	-	-	-	-
DSR1907	8	46607915	46608528	613	5	4	0	0.497335	0.608716	0.578327	-	-	-	-
DSR1908	8	46613858	46614695	837	7	7	0	0.633394	0.752137	0.633394	-	-	-	-
DSR1909	8	46615195	46616266	1071	7	6	0	0.561277	0.701992	0.627267	-	-	-	-
DSR1910	8	46884574	46885343	769	6	5	0	0.572761	0.639558	0.591252	-	-	-	-
DSR1911	8	46889880	46890090	210	7	7	0	0.616494	0.659352	0.616494	-	-	-	-
DSR1912	8	46893400	46894669	1269	8	5	0	0.552628	0.618539	0.576286	-	-	-	-
DSR1913	8	46918671	46918721	50	4	4	0	0.599081	0.611891	0.599081	-	-	-	-
DSR1914	8	46922583	46923432	849	6	5	0	0.52078	0.670868	0.613703	-	-	-	-
DSR1915	8	46927287	46927877	590	7	7	0	0.59811	0.639558	0.59811	-	-	-	-
DSR1916	8	46928412	46928781	369	5	5	0	0.575863	0.59722	0.575863	-	-	-	-
DSR1917	8	46932580	46933001	421	4	4	0	0.582132	0.59722	0.582132	-	-	-	-
DSR1918	8	46934075	46934547	472	5	4	0	0.543685	0.675919	0.619232	-	-	-	-
DSR1919	8	47491037	47491397	360	7	6	0	0.4951	0.58892	0.577104	ENSSSCG00000008875	RXFP1	protein_coding	INSIDE
DSR1920	8	74821164	74821312	148	7	7	0	0.621365	0.652712	0.621365	ENSSSCG00000026886	DCHS2	protein_coding	INSIDE
DSR1921	8	74821564	74822457	893	9	5	0	0.438718	0.674481	0.632128	ENSSSCG00000026886	DCHS2	protein_coding	INSIDE
DSR1922	8	74822696	74822981	285	12	9	0	0.573888	0.725477	0.660087	ENSSSCG00000026886	DCHS2	protein_coding	INSIDE
DSR1923	8	74825403	74825475	72	4	4	0	0.622772	0.66044	0.622772	ENSSSCG00000026886	DCHS2	protein_coding	INSIDE
DSR1924	8	74827152	74828553	1401	18	16	0	0.562721	0.66044	0.598838	ENSSSCG00000026886	DCHS2	protein_coding	INSIDE
DSR1925	8	75703106	75704148	1042	7	6	0	0.50481	0.611614	0.576056	ENSSSCG00000009009	MND1	protein_coding	INSIDE
DSR1926	8	75708553	75709419	866	8	7	0	0.532205	0.615988	0.580022	ENSSSCG00000009009	MND1	protein_coding	INSIDE
DSR1927	8	77166671	77167079	408	12	11	0	0.561591	0.610989	0.590576	-	-	-	-
DSR1928	8	83208079	83208629	550	8	6	0	0.525763	0.743862	0.646994	-	-	-	-
DSR1929	8	83212515	83212751	236	4	4	0	0.739716	0.82615	0.739716	-	-	-	-
DSR1930	8	83214764	83215175	411	5	5	0	0.651194	0.701941	0.651194	-	-	-	-
DSR1931	8	85120922	85120974	52	4	4	0	0.65	0.666667	0.65	ENSSSCG00000009050	INPP4B	protein_coding	INSIDE
DSR1932	8	85121408	85121665	257	4	4	0	0.580038	0.632653	0.580038	ENSSSCG00000009050	INPP4B	protein_coding	INSIDE
DSR1933	8	85131031	85136060	5029	28	20	2	0.579659	0.866716	0.724261	ENSSSCG00000009050	INPP4B	protein_coding	INSIDE
DSR1934	8	85137411	85138012	601	5	5	0	0.619368	0.674953	0.619368	ENSSSCG00000009050	INPP4B	protein_coding	INSIDE
DSR1935	8	85138351	85139391	1040	11	8	0	0.622125	0.795977	0.704798	ENSSSCG00000009050	INPP4B	protein_coding	INSIDE
DSR1936	8	85142073	85144233	2160	14	12	0	0.59962	0.78731	0.657837	ENSSSCG00000009050	INPP4B	protein_coding	INSIDE
DSR1937	8	85159614	85160675	1061	10	9	0	0.593238	0.642845	0.606866	ENSSSCG00000009050	INPP4B	protein_coding	INSIDE
DSR1938	8	85215145	85215681	536	9	7	0	0.500262	0.64477	0.605166	ENSSSCG00000009050	INPP4B	protein_coding	INSIDE
DSR1939	8	85216818	85217984	1166	15	12	0	0.614696	0.71728	0.637751	ENSSSCG00000009050	INPP4B	protein_coding	INSIDE
DSR1940	8	85220891	85221095	204	6	4	0	0.488471	0.610181	0.591193	ENSSSCG00000009050	INPP4B	protein_coding	INSIDE
DSR1941	8	85221346	85221490	144	6	5	0	0.487936	0.59722	0.577402	ENSSSCG00000009050	INPP4B	protein_coding	INSIDE
DSR1942	8	86900518	86900860	342	6	4	0	0.510041	0.680758	0.649834	ENSSSCG00000009060	MAML3	protein_coding	INSIDE
DSR1943	8	86901888	86902122	234	5	4	0	0.560154	0.682087	0.6425	ENSSSCG00000009060	MAML3	protein_coding	INSIDE
DSR1944	8	86903815	86903987	172	6	5	0	0.531649	0.68416	0.598293	ENSSSCG00000009060	MAML3	protein_coding	INSIDE
DSR1945	8	86908828	86908893	65	3	2	2	0.704598	0.842612	0.842612	ENSSSCG00000009060	MAML3	protein_coding	INSIDE
DSR1946	8	87444178	87444710	532	4	4	1	0.682848	0.842612	0.682848	-	-	-	-
DSR1947	8	87818477	87818836	359	5	5	0	0.617088	0.639704	0.617088	ENSSSCG00000057026	-	protein_coding	INSIDE
DSR1948	8	87933795	87934490	695	5	4	0	0.594722	0.65176	0.628333	-	-	-	-
DSR1949	8	87940223	87940666	443	5	5	0	0.596487	0.676115	0.596487	-	-	-	-
DSR1950	8	87942388	87943960	1572	16	11	0	0.57746	0.740315	0.631676	-	-	-	-
DSR1951	8	103111835	103112264	429	9	8	0	0.566562	0.571462	0.571462	-	-	-	-
DSR1952	8	103388940	103391213	2273	6	4	0	0.494656	0.632653	0.59883	-	-	-	-
DSR1953	8	107972154	107973141	987	6	5	0	0.596627	0.750109	0.607192	ENSSSCG00000033834	NDST4	protein_coding	INSIDE
DSR1954	8	107973430	107975097	1667	11	8	0	0.465754	0.571462	0.571462	ENSSSCG00000033834	NDST4	protein_coding	INSIDE
DSR1955	8	107981521	107982995	1474	5	4	0	0.523836	0.571462	0.571462	ENSSSCG00000033834	NDST4	protein_coding	INSIDE
DSR1956	8	107992800	107993612	812	7	6	0	0.58674	0.629593	0.594656	ENSSSCG00000033834	NDST4	protein_coding	INSIDE
DSR1957	8	107999297	108000614	1317	5	5	0	0.566655	0.571462	0.566655	ENSSSCG00000033834	NDST4	protein_coding	INSIDE
DSR1958	8	108001211	108001816	605	12	10	0	0.49142	0.6	0.585731	ENSSSCG00000033834	NDST4	protein_coding	INSIDE
DSR1959	8	108002933	108006579	3646	28	25	0	0.539614	0.571462	0.571462	ENSSSCG00000033834	NDST4	protein_coding	INSIDE
DSR1960	8	112751194	112751651	457	6	5	0	0.583626	0.63023	0.603935	ENSSSCG00000009142	SEC24B	protein_coding	INSIDE
DSR1961	8	112754345	112755263	918	12	9	0	0.55669	0.685845	0.617566	ENSSSCG00000009142	SEC24B	protein_coding	INSIDE
DSR1962	8	112755665	112755878	213	4	4	0	0.635835	0.685845	0.635835	ENSSSCG00000009142	SEC24B	protein_coding	INSIDE
DSR1963	8	112757273	112757713	440	6	5	0	0.545982	0.653067	0.617338	ENSSSCG00000009142	SEC24B	protein_coding	INSIDE
DSR1964	8	112767972	112768285	313	6	6	0	0.658125	0.757297	0.658125	-	-	-	-
DSR1965	8	112774181	112774496	315	7	5	0	0.482249	0.615512	0.603275	-	-	-	-
DSR1966	8	112774795	112775492	697	9	8	0	0.527658	0.612129	0.577784	-	-	-	-
DSR1967	8	112778279	112780541	2262	9	7	0	0.5068	0.681935	0.608589	-	-	-	-
DSR1968	8	112783784	112784121	337	9	7	0	0.553406	0.592928	0.569264	-	-	-	-
DSR1969	8	112806987	112807197	210	6	4	0	0.553956	0.600771	0.579486	-	-	-	-
DSR1970	8	112820886	112821160	274	5	5	0	0.581371	0.612129	0.581371	-	-	-	-
DSR1971	8	113492967	113492976	9	4	4	0	0.574857	0.579805	0.574857	-	-	-	-
DSR1972	8	120073155	120073802	647	8	8	0	0.700616	0.739273	0.700616	ENSSSCG00000058316	-	protein_coding	INSIDE
DSR1972	8	120073155	120073802	647	8	8	0	0.700616	0.739273	0.700616	ENSSSCG00000063067	-	protein_coding	INSIDE
DSR1973	8	121339291	121339358	67	4	4	0	0.586051	0.608629	0.586051	ENSSSCG00000009186	METAP1	protein_coding	INSIDE
DSR1974	8	121883915	121883958	43	4	4	0	0.615101	0.627075	0.615101	ENSSSCG00000022353	RAP1GDS1	protein_coding	INSIDE
DSR1975	8	121957815	121958783	968	6	4	0	0.547154	0.73581	0.648943	ENSSSCG00000022353	RAP1GDS1	protein_coding	INSIDE
DSR1976	8	123484051	123484093	42	4	4	0	0.589651	0.590481	0.589651	-	-	-	-
DSR1977	8	123651134	123651198	64	4	4	0	0.624427	0.660497	0.624427	-	-	-	-
DSR1978	8	123699007	123700884	1877	11	9	0	0.514107	0.66044	0.626718	-	-	-	-
DSR1979	8	123701217	123701737	520	17	15	0	0.599464	0.692334	0.642469	-	-	-	-
DSR1980	8	123702179	123702771	592	16	14	0	0.581105	0.66044	0.615704	-	-	-	-
DSR1981	8	123702882	123703043	161	7	7	0	0.63358	0.66044	0.63358	-	-	-	-
DSR1982	8	123703484	123704414	930	13	9	0	0.487749	0.622593	0.605432	-	-	-	-
DSR1983	8	123821007	123821363	356	8	6	0	0.526286	0.692334	0.623256	-	-	-	-
DSR1984	8	123828327	123828654	327	7	6	0	0.682185	0.826074	0.749216	-	-	-	-
DSR1985	8	123834324	123834465	141	6	5	0	0.658706	0.795977	0.778881	-	-	-	-
DSR1986	8	123974251	123974380	129	4	4	1	0.731771	0.842555	0.731771	-	-	-	-
DSR1987	8	123995870	123996160	290	5	5	0	0.573326	0.588822	0.573326	-	-	-	-
DSR1988	8	124667174	124667225	51	7	5	0	0.527479	0.59722	0.571729	ENSSSCG00000029621	BMPR1B	protein_coding	INSIDE
DSR1989	8	124667907	124668051	144	4	4	0	0.558796	0.582614	0.558796	ENSSSCG00000029621	BMPR1B	protein_coding	INSIDE
DSR1990	8	124749622	124750472	850	11	7	0	0.488445	0.749934	0.652621	ENSSSCG00000029621	BMPR1B	protein_coding	INSIDE
DSR1991	8	131942133	131942366	233	8	6	0	0.543502	0.687173	0.687173	-	-	-	-
DSR1992	8	131944151	131944656	505	5	4	0	0.551232	0.680084	0.665478	-	-	-	-
DSR1993	8	132010031	132010112	81	5	4	0	0.505609	0.635497	0.608151	ENSSSCG00000028952	SLC10A6	protein_coding	INSIDE
[truncated: 1,652 more rows]
