# Supplementary material for: Whole genome resequencing reveals genetic relationships and differences between three types of Hainan local pig breeds
Source: Front Vet Sci. 2025 May 30;12:1544321. doi: 10.3389/fvets.2025.1544321 (PMC12164305; doi:10.3389/fvets.2025.1544321)
Supplement: Supplementary file 4 [file Table_4.xlsx]

## Sheet: Sheet1
Supplyment Table4 DSRs Between WC and WZS
DSR	CHROM	START	END	DSR_Length	Total_SNPs	Significant_SNPs	Extremely_Significant_SNPs	Mean_Fst_of_all_SNPs	Max_Fst	Mean_Fst_of_All_Significant_SNPs	Gene_ID	Gene_Name	Gene_biotype	MAPTYPE
DSR1	1	2569246	2569520	274	6	4	0	0.40361	0.571462	0.571462	-	-	-	-
DSR2	1	9137487	9137619	132	7	7	0	0.591699	0.605455	0.591699	ENSSSCG00000030535	SNX9	protein_coding	INSIDE
DSR3	1	9216455	9216613	158	4	4	0	0.692809	0.704151	0.692809	ENSSSCG00000030535	SNX9	protein_coding	INSIDE
DSR4	1	9233554	9233592	38	4	4	0	0.698998	0.783071	0.698998	ENSSSCG00000030535	SNX9	protein_coding	INSIDE
DSR5	1	12465132	12465224	92	2	2	1	0.806018	0.872344	0.806018	-	-	-	-
DSR6	1	12467226	12468076	850	6	4	0	0.604202	0.833332	0.802994	-	-	-	-
DSR7	1	12468492	12469008	516	10	7	0	0.56967	0.833332	0.706781	-	-	-	-
DSR8	1	12470593	12471276	683	8	6	0	0.652069	0.833332	0.780951	-	-	-	-
DSR9	1	13218887	13219052	165	6	5	0	0.714525	0.815588	0.783574	-	-	-	-
DSR10	1	13451400	13451532	132	5	4	0	0.568564	0.679966	0.665322	ENSSSCG00000004076	MTRF1L	protein_coding	INSIDE
DSR11	1	13451770	13451968	198	6	5	0	0.555574	0.66044	0.66044	ENSSSCG00000004076	MTRF1L	protein_coding	INSIDE
DSR12	1	14033592	14033680	88	6	4	0	0.42347	0.585513	0.585513	ENSSSCG00000004082	-	protein_coding	INSIDE
DSR13	1	17325583	17326016	433	6	5	0	0.572286	0.702128	0.652263	ENSSSCG00000033175	SASH1	protein_coding	INSIDE
DSR14	1	17326450	17326675	225	6	6	0	0.653054	0.669781	0.653054	ENSSSCG00000033175	SASH1	protein_coding	INSIDE
DSR15	1	17726582	17727010	428	9	7	0	0.572637	0.658783	0.599588	-	-	-	-
DSR16	1	17790369	17790414	45	4	4	0	0.68982	0.745744	0.68982	-	-	-	-
DSR17	1	18050158	18050496	338	10	8	0	0.540828	0.664577	0.619309	-	-	-	-
DSR18	1	18051055	18052441	1386	18	11	0	0.467387	0.7166	0.633053	-	-	-	-
DSR19	1	19077741	19077936	195	6	5	0	0.648785	0.669781	0.669781	ENSSSCG00000052303	RAB32	protein_coding	INSIDE
DSR20	1	19095044	19095350	306	9	9	0	0.670621	0.725477	0.670621	ENSSSCG00000052303	RAB32	protein_coding	INSIDE
DSR21	1	19098504	19099294	790	6	4	0	0.541801	0.789549	0.68878	-	-	-	-
DSR22	1	19129745	19130665	920	10	7	0	0.525236	0.725477	0.676605	-	-	-	-
DSR23	1	19165037	19165827	790	16	14	0	0.517406	0.743527	0.586468	-	-	-	-
DSR24	1	19165998	19166824	826	7	7	0	0.60184	0.669781	0.60184	-	-	-	-
DSR25	1	19167336	19167374	38	7	6	0	0.573753	0.679966	0.645255	-	-	-	-
DSR26	1	19238266	19238523	257	5	4	0	0.519887	0.651627	0.643186	ENSSSCG00000004119	GRM1	protein_coding	INSIDE
DSR27	1	19361992	19362446	454	6	4	0	0.500775	0.615668	0.586346	ENSSSCG00000004119	GRM1	protein_coding	INSIDE
DSR28	1	19901464	19902015	551	10	8	0	0.569255	0.577282	0.577282	-	-	-	-
DSR29	1	20170965	20171861	896	7	5	0	0.52454	0.71198	0.613731	-	-	-	-
DSR30	1	20270624	20270693	69	4	3	1	0.576871	0.913052	0.757665	-	-	-	-
DSR31	1	21702549	21703009	460	12	9	0	0.497052	0.639158	0.617403	ENSSSCG00000004132	PHACTR2	protein_coding	INSIDE
DSR32	1	21825397	21825663	266	6	6	0	0.64479	0.664577	0.64479	-	-	-	-
DSR33	1	22570757	22571540	783	13	12	0	0.626762	0.714237	0.678034	-	-	-	-
DSR34	1	26069387	26070084	697	4	4	0	0.618291	0.658512	0.618291	-	-	-	-
DSR35	1	26070148	26071325	1177	10	9	0	0.586054	0.699958	0.627365	-	-	-	-
DSR36	1	26294793	26296014	1221	23	15	0	0.537298	0.745744	0.686992	-	-	-	-
DSR37	1	27274137	27275798	1661	7	6	0	0.538974	0.66044	0.606581	ENSSSCG00000004160	PEX7	protein_coding	INSIDE
DSR38	1	27474203	27474648	445	5	4	0	0.472654	0.61904	0.590812	ENSSSCG00000026041	MAP3K5	protein_coding	INSIDE
DSR39	1	30374854	30375170	316	6	4	0	0.541862	0.762231	0.668614	ENSSSCG00000034139	EYA4	protein_coding	INSIDE
DSR40	1	30972213	30972399	186	5	4	0	0.587906	0.658783	0.658783	-	-	-	-
DSR41	1	32937597	32937774	177	7	6	0	0.551543	0.626903	0.626903	-	-	-	-
DSR42	1	32937985	32938082	97	4	4	0	0.59997	0.626903	0.59997	-	-	-	-
DSR43	1	32959235	32959597	362	10	9	0	0.541137	0.574997	0.574997	-	-	-	-
DSR44	1	34696533	34697796	1263	7	6	0	0.622487	0.751937	0.658493	ENSSSCG00000004209	PTPRK	protein_coding	INSIDE
DSR45	1	41338161	41343620	5459	10	7	0	0.512687	0.699958	0.670636	-	-	-	-
DSR46	1	46629370	46632615	3245	12	10	0	0.560306	0.617897	0.59859	ENSSSCG00000004269	-	protein_coding	INSIDE
DSR47	1	56291214	56291360	146	4	4	0	0.610282	0.645277	0.610282	-	-	-	-
DSR48	1	63591798	63593518	1720	5	4	0	0.587683	0.669781	0.669781	-	-	-	-
DSR49	1	68245905	68246846	941	5	4	0	0.512835	0.615668	0.601546	ENSSSCG00000004361	GRIK2	protein_coding	INSIDE
DSR50	1	71358870	71359634	764	6	4	0	0.48649	0.703949	0.627535	ENSSSCG00000004366	BVES	protein_coding	INSIDE
DSR51	1	71742070	71742293	223	4	4	0	0.577282	0.577282	0.577282	-	-	-	-
DSR52	1	78326603	78326753	150	5	4	0	0.556586	0.626903	0.60152	-	-	-	-
DSR53	1	95389403	95389895	492	5	5	0	0.59889	0.664577	0.59889	-	-	-	-
DSR54	1	95390019	95390166	147	4	4	0	0.617189	0.641822	0.617189	-	-	-	-
DSR55	1	95390244	95390872	628	7	6	0	0.576686	0.582468	0.581603	-	-	-	-
DSR56	1	95438266	95439486	1220	11	10	0	0.569103	0.664577	0.615665	-	-	-	-
DSR57	1	96157943	96158203	260	6	5	0	0.557042	0.673865	0.609634	ENSSSCG00000004503	LOXHD1	protein_coding	INSIDE
DSR58	1	103431511	103433416	1905	30	24	0	0.606333	0.809937	0.681012	-	-	-	-
DSR59	1	103448235	103449280	1045	4	4	0	0.575829	0.577282	0.575829	-	-	-	-
DSR60	1	116421648	116423638	1990	4	4	0	0.618716	0.669781	0.618716	ENSSSCG00000004608	DNAAF4	protein_coding	INSIDE
DSR61	1	116427912	116438025	10113	25	17	0	0.509735	0.703931	0.623821	ENSSSCG00000004608	DNAAF4	protein_coding	PARTIALLY INSIDE
DSR61	1	116427912	116438025	10113	25	17	0	0.509735	0.703931	0.623821	ENSSSCG00000054223	PIERCE2	protein_coding	PARTIALLY INSIDE
DSR62	1	116466792	116469342	2550	9	8	0	0.573141	0.669781	0.616265	ENSSSCG00000004610	CCPG1	protein_coding	INSIDE
DSR63	1	147607672	147608525	853	14	11	0	0.540421	0.658512	0.605687	ENSSSCG00000038767	MBP	protein_coding	INSIDE
DSR64	1	161732196	161733198	1002	10	7	0	0.503997	0.692334	0.683221	-	-	-	-
DSR65	1	161735797	161738226	2429	11	9	0	0.575453	0.692334	0.692334	-	-	-	-
DSR66	1	161738840	161740202	1362	7	4	0	0.45127	0.692334	0.676387	-	-	-	-
DSR67	1	161745030	161746329	1299	10	9	0	0.6511	0.692334	0.692334	-	-	-	-
DSR68	1	161854819	161855363	544	8	8	0	0.697509	0.73913	0.697509	ENSSSCG00000004911	-	protein_coding	INSIDE
DSR69	1	166614197	166614946	749	6	4	0	0.485008	0.702739	0.672425	-	-	-	-
DSR70	1	166942230	166942470	240	7	5	0	0.503114	0.658783	0.605156	-	-	-	-
DSR71	1	166942807	166943020	213	5	5	0	0.591548	0.61594	0.591548	-	-	-	-
DSR72	1	166943459	166949464	6005	26	22	0	0.592976	0.751937	0.631159	-	-	-	-
DSR73	1	166950397	166955392	4995	13	10	0	0.58728	0.704151	0.663572	-	-	-	-
DSR74	1	166956758	166960050	3292	24	21	0	0.606347	0.704151	0.636806	-	-	-	-
DSR75	1	166960450	166970284	9834	72	63	0	0.598306	0.751937	0.634933	-	-	-	-
DSR76	1	184592918	184594624	1706	8	5	0	0.416538	0.611614	0.578667	-	-	-	-
DSR77	1	184598681	184599055	374	5	4	0	0.505931	0.617897	0.593658	-	-	-	-
DSR78	1	184626989	184627917	928	6	5	0	0.505917	0.617897	0.597249	ENSSSCG00000005057	FBXO34	protein_coding	INSIDE
DSR79	1	184628443	184629566	1123	9	7	0	0.551253	0.666517	0.604792	ENSSSCG00000005057	FBXO34	protein_coding	INSIDE
DSR80	1	184635800	184636728	928	5	4	0	0.471502	0.611614	0.579968	ENSSSCG00000005057	FBXO34	protein_coding	INSIDE
DSR81	1	184640418	184643012	2594	6	5	0	0.521575	0.617897	0.597319	ENSSSCG00000005057	FBXO34	protein_coding	INSIDE
DSR82	1	184643849	184645112	1263	5	4	0	0.531126	0.652591	0.602332	ENSSSCG00000005057	FBXO34	protein_coding	INSIDE
DSR83	1	184646401	184646976	575	6	4	0	0.451471	0.617897	0.605777	ENSSSCG00000005057	FBXO34	protein_coding	INSIDE
DSR84	1	184648500	184649106	606	4	4	0	0.56942	0.56942	0.56942	ENSSSCG00000005057	FBXO34	protein_coding	INSIDE
DSR85	1	184653576	184655392	1816	4	4	0	0.614987	0.641822	0.614987	ENSSSCG00000005057	FBXO34	protein_coding	INSIDE
DSR86	1	184659920	184661234	1314	7	5	0	0.471547	0.617897	0.582334	ENSSSCG00000005057	FBXO34	protein_coding	INSIDE
DSR87	1	184661549	184664009	2460	10	7	0	0.426988	0.56942	0.56942	ENSSSCG00000005057	FBXO34	protein_coding	INSIDE
DSR88	1	184677599	184678341	742	6	5	0	0.59252	0.662705	0.606211	ENSSSCG00000005057	FBXO34	protein_coding	INSIDE
DSR89	1	184681708	184684091	2383	9	6	0	0.455281	0.617897	0.591116	ENSSSCG00000005057	FBXO34	protein_coding	INSIDE
DSR90	1	187806985	187808107	1122	11	11	0	0.644153	0.743527	0.644153	-	-	-	-
DSR91	1	187854195	187854735	540	10	8	0	0.541759	0.684211	0.618006	-	-	-	-
DSR92	1	187854935	187855506	571	12	9	0	0.520313	0.699958	0.641965	-	-	-	-
DSR93	1	194070364	194071417	1053	5	4	0	0.585386	0.61594	0.605777	ENSSSCG00000005110	SYNE2	protein_coding	INSIDE
DSR94	1	194072057	194072409	352	4	4	0	0.61594	0.61594	0.61594	ENSSSCG00000005110	SYNE2	protein_coding	INSIDE
DSR95	1	194087946	194089366	1420	5	4	0	0.553689	0.645277	0.623274	ENSSSCG00000005110	SYNE2	protein_coding	INSIDE
DSR96	1	194094318	194094374	56	4	4	0	0.61594	0.61594	0.61594	ENSSSCG00000005110	SYNE2	protein_coding	INSIDE
DSR97	1	196037892	196037936	44	4	4	0	0.61904	0.61904	0.61904	ENSSSCG00000005122	TEK	protein_coding	INSIDE
DSR98	1	204552818	204553976	1158	4	3	1	0.671587	0.844686	0.748235	ENSSSCG00000040366	ADAMTSL1	protein_coding	INSIDE
DSR99	1	204555870	204558174	2304	6	3	1	0.589228	0.898498	0.738507	ENSSSCG00000040366	ADAMTSL1	protein_coding	INSIDE
DSR100	1	204561488	204561853	365	2	2	1	0.819267	0.844686	0.819267	ENSSSCG00000040366	ADAMTSL1	protein_coding	INSIDE
DSR101	1	204562496	204578668	16172	21	15	9	0.705662	0.895113	0.832807	ENSSSCG00000040366	ADAMTSL1	protein_coding	INSIDE
DSR102	1	204584276	204587688	3412	14	8	4	0.649965	0.896439	0.836114	ENSSSCG00000040366	ADAMTSL1	protein_coding	INSIDE
DSR103	1	204591701	204607634	15933	35	31	12	0.704533	0.953487	0.74268	ENSSSCG00000040366	ADAMTSL1	protein_coding	INSIDE
DSR104	1	204611754	204612804	1050	3	2	2	0.702962	0.896439	0.870563	ENSSSCG00000040366	ADAMTSL1	protein_coding	INSIDE
DSR105	1	209407593	209407794	201	5	4	0	0.532761	0.61904	0.609631	-	-	-	-
DSR106	1	209408016	209408760	744	7	7	0	0.655856	0.699958	0.655856	-	-	-	-
DSR107	1	235276680	235276816	136	6	4	0	0.45832	0.579172	0.577222	-	-	-	-
DSR108	1	236363352	236363627	275	4	4	0	0.65671	0.714237	0.65671	-	-	-	-
DSR109	1	237607988	237608025	37	4	4	0	0.621618	0.684475	0.621618	ENSSSCG00000036086	PAX5	protein_coding	INSIDE
DSR110	1	242179232	242179506	274	7	5	0	0.517407	0.639158	0.610896	ENSSSCG00000055769	MSANTD3	protein_coding	INSIDE
DSR111	1	242214755	242216412	1657	6	4	0	0.455467	0.659077	0.62286	ENSSSCG00000005391	TMEFF1	protein_coding	PARTIALLY INSIDE
DSR112	1	250612695	250614227	1532	15	12	0	0.594125	0.725477	0.678724	-	-	-	-
DSR113	1	250616456	250616591	135	6	4	0	0.519788	0.66044	0.620437	-	-	-	-
DSR114	1	250616724	250617133	409	9	8	0	0.594621	0.725477	0.660249	-	-	-	-
DSR115	1	250928994	250929209	215	7	5	0	0.529979	0.615668	0.584392	ENSSSCG00000033120	PALM2AKAP2	protein_coding	INSIDE
DSR116	1	255098154	255098521	367	6	5	0	0.566583	0.574997	0.574997	-	-	-	-
DSR117	1	255113586	255114278	692	10	9	0	0.529256	0.574997	0.574997	-	-	-	-
DSR118	1	255143108	255143312	204	7	7	0	0.590596	0.629593	0.590596	-	-	-	-
DSR119	1	255644972	255645147	175	5	4	0	0.622741	0.745744	0.722877	-	-	-	-
DSR120	1	255648464	255648798	334	5	4	0	0.658037	0.793848	0.713163	-	-	-	-
DSR121	1	255679711	255679761	50	4	4	0	0.640958	0.640958	0.640958	-	-	-	-
DSR122	1	255682628	255684148	1520	7	5	0	0.61491	0.762231	0.703563	-	-	-	-
DSR123	1	255698002	255698390	388	5	4	0	0.503799	0.653067	0.606819	-	-	-	-
DSR124	1	256983448	256983935	487	6	4	0	0.485983	0.651627	0.615164	ENSSSCG00000005502	ASTN2	protein_coding	INSIDE
DSR125	1	257173239	257173518	279	7	6	0	0.588839	0.673865	0.664756	ENSSSCG00000005502	ASTN2	protein_coding	INSIDE
DSR126	1	266093258	266093951	693	12	10	0	0.576516	0.793848	0.663125	-	-	-	-
DSR127	1	266211357	266211370	13	4	4	0	0.64035	0.64035	0.64035	ENSSSCG00000029169	MAPKAP1	protein_coding	INSIDE
DSR128	1	266236030	266236483	453	10	9	0	0.594248	0.673865	0.600646	ENSSSCG00000029169	MAPKAP1	protein_coding	INSIDE
DSR129	1	266657234	266657484	250	5	4	0	0.584768	0.66044	0.628545	-	-	-	-
DSR130	1	266717393	266718028	635	8	6	0	0.548443	0.70001	0.650057	-	-	-	-
DSR131	1	267561754	267562547	793	7	5	0	0.433632	0.637535	0.596509	ENSSSCG00000005607	RALGPS1	protein_coding	INSIDE
DSR132	1	267564523	267565710	1187	8	7	1	0.676982	0.856123	0.704775	ENSSSCG00000005607	RALGPS1	protein_coding	INSIDE
DSR133	1	268520062	268520414	352	2	2	1	0.786571	0.888931	0.786571	-	-	-	-
DSR134	1	268527812	268528139	327	5	3	3	0.726205	0.898498	0.862623	-	-	-	-
DSR135	1	268551212	268551350	138	5	4	0	0.570247	0.61904	0.590812	ENSSSCG00000005636	SLC25A25	protein_coding	INSIDE
DSR136	1	268570576	268570710	134	3	3	2	0.815809	0.872344	0.815809	ENSSSCG00000005636	SLC25A25	protein_coding	INSIDE
DSR137	1	268583018	268583293	275	5	4	0	0.622899	0.759944	0.723404	-	-	-	-
DSR138	1	268586263	268586490	227	5	4	0	0.61226	0.759944	0.694565	ENSSSCG00000022655	PTGES2	protein_coding	INSIDE
DSR139	1	268588328	268588382	54	4	4	0	0.69906	0.759944	0.69906	ENSSSCG00000022655	PTGES2	protein_coding	INSIDE
DSR140	1	268595164	268595404	240	5	4	0	0.544898	0.759944	0.641625	-	-	-	-
DSR141	1	268597178	268597924	746	11	9	0	0.585365	0.761741	0.651306	-	-	-	-
DSR142	1	268601320	268601864	544	6	6	0	0.655707	0.769591	0.655707	-	-	-	-
DSR143	1	268602558	268603411	853	16	14	0	0.651153	0.739693	0.700842	-	-	-	-
DSR144	1	271109708	271109771	63	4	4	1	0.691067	0.882353	0.691067	ENSSSCG00000005711	NUP214	protein_coding	INSIDE
DSR145	1	271109912	271110192	280	4	4	0	0.629367	0.658512	0.629367	ENSSSCG00000005711	NUP214	protein_coding	INSIDE
DSR146	1	271110961	271111078	117	5	4	0	0.584759	0.658512	0.634016	ENSSSCG00000005711	NUP214	protein_coding	INSIDE
DSR147	1	272391017	272391071	54	6	5	0	0.524472	0.673865	0.627701	ENSSSCG00000005729	DDX31	protein_coding	INSIDE
DSR148	2	1988815	1989536	721	5	4	0	0.570142	0.658783	0.638932	ENSSSCG00000039556	KCNQ1	protein_coding	PARTIALLY INSIDE
DSR149	2	7709387	7709563	176	5	4	0	0.517133	0.61904	0.603597	-	-	-	-
DSR150	2	7713767	7714174	407	7	6	0	0.541182	0.686383	0.611856	-	-	-	-
DSR151	2	9289775	9289839	64	6	5	0	0.58662	0.629593	0.611837	-	-	-	-
DSR152	2	9955964	9956055	91	4	4	0	0.643805	0.717294	0.643805	ENSSSCG00000021906	SYT7	protein_coding	INSIDE
DSR153	2	9960713	9961853	1140	6	5	0	0.653239	0.833332	0.756269	ENSSSCG00000021906	SYT7	protein_coding	INSIDE
DSR154	2	9966145	9966931	786	6	6	0	0.765898	0.844366	0.765898	ENSSSCG00000021906	SYT7	protein_coding	INSIDE
DSR155	2	9970239	9970342	103	4	4	0	0.607398	0.629593	0.607398	ENSSSCG00000021906	SYT7	protein_coding	INSIDE
DSR156	2	11740629	11741171	542	5	4	0	0.573361	0.617897	0.581539	ENSSSCG00000013119	STX3	protein_coding	PARTIALLY INSIDE
DSR157	2	11741726	11742787	1061	4	4	0	0.641758	0.692334	0.641758	-	-	-	-
DSR158	2	11747679	11748189	510	13	11	0	0.58416	0.692334	0.674437	-	-	-	-
DSR159	2	19985035	19987234	2199	6	4	0	0.666278	0.833332	0.805227	-	-	-	-
DSR160	2	20213255	20213618	363	7	6	0	0.576318	0.64035	0.619439	-	-	-	-
DSR161	2	20217893	20218311	418	6	5	0	0.54346	0.664577	0.632986	-	-	-	-
DSR162	2	20231540	20231621	81	4	4	0	0.626903	0.626903	0.626903	-	-	-	-
DSR163	2	20231681	20232081	400	14	13	0	0.586397	0.673865	0.617761	-	-	-	-
DSR164	2	20356624	20357296	672	7	5	1	0.625328	0.856123	0.701346	-	-	-	-
DSR165	2	20357581	20357837	256	8	8	0	0.655098	0.751937	0.655098	-	-	-	-
DSR166	2	21296350	21297128	778	5	5	0	0.668733	0.704151	0.668733	-	-	-	-
DSR167	2	21584338	21584348	10	4	4	0	0.571462	0.571462	0.571462	ENSSSCG00000013286	LRRC4C	protein_coding	INSIDE
DSR168	2	24755150	24755448	298	6	5	0	0.621391	0.795985	0.711439	ENSSSCG00000013292	PRR5L	protein_coding	INSIDE
DSR169	2	39178794	39180431	1637	5	5	0	0.59956	0.651627	0.59956	-	-	-	-
DSR170	2	39181721	39184456	2735	5	4	0	0.574749	0.602645	0.579258	-	-	-	-
DSR171	2	40319497	40319649	152	5	4	0	0.542548	0.576572	0.576572	-	-	-	-
DSR172	2	47825441	47826193	752	8	6	1	0.684244	0.882353	0.845307	-	-	-	-
DSR173	2	62619588	62620154	566	8	6	0	0.522159	0.56942	0.56942	ENSSSCG00000013833	SLC1A6	protein_coding	INSIDE
DSR174	2	62620475	62621405	930	16	13	0	0.555762	0.617897	0.599252	ENSSSCG00000013833	SLC1A6	protein_coding	INSIDE
DSR175	2	62621998	62622669	671	13	12	0	0.569327	0.669781	0.606085	ENSSSCG00000013833	SLC1A6	protein_coding	INSIDE
DSR176	2	62623029	62624326	1297	17	15	0	0.555605	0.666517	0.599588	ENSSSCG00000013833	SLC1A6	protein_coding	PARTIALLY INSIDE
DSR177	2	62624505	62626697	2192	43	37	0	0.542355	0.617897	0.584317	-	-	-	-
DSR178	2	62626955	62627405	450	6	6	0	0.56942	0.56942	0.56942	-	-	-	-
DSR179	2	62627742	62628821	1079	24	20	0	0.523976	0.617897	0.583334	-	-	-	-
DSR180	2	62629295	62633948	4653	99	88	0	0.560835	0.669781	0.596113	-	-	-	-
DSR181	2	62634014	62635194	1180	16	12	0	0.549803	0.624753	0.579983	-	-	-	-
DSR182	2	62635684	62636322	638	5	4	0	0.496567	0.56942	0.56942	-	-	-	-
DSR183	2	62637657	62639634	1977	22	20	0	0.564443	0.617897	0.586558	-	-	-	-
DSR184	2	62640096	62644546	4450	38	30	0	0.530833	0.703949	0.598165	-	-	-	-
DSR185	2	69768313	69771421	3108	9	8	0	0.597824	0.776793	0.663404	ENSSSCG00000013629	SMARCA4	protein_coding	INSIDE
DSR186	2	84044382	84044974	592	14	12	0	0.608501	0.776793	0.666285	-	-	-	-
DSR187	2	84045202	84045240	38	5	5	0	0.660349	0.673865	0.660349	-	-	-	-
DSR188	2	84046363	84046477	114	4	4	0	0.577282	0.577282	0.577282	-	-	-	-
DSR189	2	85564751	85564866	115	6	6	0	0.629188	0.688681	0.629188	ENSSSCG00000014088	IQGAP2	protein_coding	INSIDE
DSR190	2	85565258	85565366	108	4	4	0	0.582468	0.582468	0.582468	ENSSSCG00000014088	IQGAP2	protein_coding	INSIDE
DSR191	2	85940745	85941937	1192	6	4	0	0.567106	0.692334	0.65082	-	-	-	-
DSR192	2	86872542	86872548	6	4	4	0	0.575287	0.575287	0.575287	-	-	-	-
DSR193	2	87534889	87535662	773	9	7	3	0.629878	0.913052	0.773736	-	-	-	-
DSR194	2	89473561	89475732	2171	10	8	0	0.630802	0.776793	0.722529	-	-	-	-
DSR195	2	89529490	89533413	3923	32	30	0	0.660016	0.769591	0.693388	ENSSSCG00000014127	RASGRF2	protein_coding	INSIDE
DSR196	2	89568445	89568948	503	7	5	0	0.573458	0.725477	0.705932	ENSSSCG00000014127	RASGRF2	protein_coding	INSIDE
DSR197	2	89571621	89572805	1184	8	7	0	0.638789	0.759944	0.708551	ENSSSCG00000014127	RASGRF2	protein_coding	INSIDE
DSR198	2	89573269	89575528	2259	42	39	0	0.674206	0.803771	0.704726	ENSSSCG00000014127	RASGRF2	protein_coding	INSIDE
DSR199	2	89577582	89579964	2382	25	22	2	0.702285	0.872344	0.739143	ENSSSCG00000014127	RASGRF2	protein_coding	INSIDE
DSR200	2	89580799	89581929	1130	5	4	0	0.650692	0.826084	0.763312	ENSSSCG00000014127	RASGRF2	protein_coding	INSIDE
DSR201	2	92363654	92364239	585	6	5	0	0.602211	0.636982	0.61176	ENSSSCG00000026780	EDIL3	protein_coding	INSIDE
DSR202	2	92364488	92364862	374	8	7	0	0.557817	0.692334	0.614134	ENSSSCG00000026780	EDIL3	protein_coding	INSIDE
DSR203	2	92506207	92506396	189	6	5	0	0.62335	0.776793	0.734102	ENSSSCG00000026780	EDIL3	protein_coding	INSIDE
DSR204	2	92508072	92508911	839	11	8	0	0.480775	0.6	0.585731	ENSSSCG00000026780	EDIL3	protein_coding	INSIDE
DSR205	2	92527269	92530101	2832	4	4	0	0.622947	0.759944	0.622947	ENSSSCG00000026780	EDIL3	protein_coding	INSIDE
DSR206	2	92619391	92620126	735	6	5	0	0.576915	0.591063	0.584869	-	-	-	-
DSR207	2	92624432	92627605	3173	6	4	0	0.470409	0.637535	0.614299	-	-	-	-
DSR208	2	93279886	93280143	257	12	10	0	0.563598	0.656762	0.644515	-	-	-	-
DSR209	2	93621460	93724646	103186	145	115	2	0.640998	0.846211	0.773933	-	-	-	-
DSR210	2	96949479	96950842	1363	6	4	0	0.490472	0.658783	0.60246	-	-	-	-
DSR211	2	97675271	97678563	3292	8	5	4	0.559949	0.856123	0.799223	ENSSSCG00000026233	-	protein_coding	INSIDE
DSR212	2	97731638	97731823	185	2	2	1	0.71556	0.856123	0.71556	-	-	-	-
DSR213	2	97734348	97734808	460	3	2	2	0.657178	0.856123	0.856123	-	-	-	-
DSR214	2	97738607	97739893	1286	6	4	0	0.460046	0.574997	0.574997	ENSSSCG00000035025	ADGRV1	protein_coding	INSIDE
DSR215	2	97768947	97769387	440	5	4	0	0.504358	0.61594	0.598048	ENSSSCG00000035025	ADGRV1	protein_coding	INSIDE
DSR216	2	97826939	97827767	828	5	4	1	0.63677	0.913052	0.659511	ENSSSCG00000035025	ADGRV1	protein_coding	INSIDE
DSR217	2	97850691	97851188	497	7	5	0	0.580899	0.815588	0.714121	ENSSSCG00000035025	ADGRV1	protein_coding	INSIDE
DSR218	2	97862833	97863562	729	5	3	1	0.450305	0.856123	0.668706	ENSSSCG00000035025	ADGRV1	protein_coding	INSIDE
DSR219	2	97864650	97873811	9161	33	26	1	0.597755	0.856123	0.659523	ENSSSCG00000035025	ADGRV1	protein_coding	INSIDE
DSR220	2	97897105	97904762	7657	47	38	25	0.660802	0.860465	0.77841	ENSSSCG00000035025	ADGRV1	protein_coding	INSIDE
DSR221	2	98353187	98353570	383	6	5	0	0.496799	0.606284	0.588882	-	-	-	-
DSR222	2	98357991	98358553	562	7	6	0	0.554883	0.606284	0.582115	-	-	-	-
DSR223	2	98364037	98364884	847	7	6	0	0.581305	0.619645	0.595009	-	-	-	-
DSR224	2	98442806	98443658	852	5	4	0	0.519902	0.703949	0.612838	ENSSSCG00000014156	ARRDC3	protein_coding	INSIDE
DSR225	2	98563897	98564577	680	7	7	0	0.639387	0.703949	0.639387	-	-	-	-
DSR226	2	98660228	98660360	132	6	5	0	0.589006	0.602645	0.595465	-	-	-	-
DSR227	2	100245160	100247467	2307	6	4	0	0.61521	0.802511	0.694715	-	-	-	-
DSR228	2	100430997	100432206	1209	3	3	3	0.873755	0.88829	0.873755	-	-	-	-
DSR229	2	102526191	102527009	818	8	7	0	0.515006	0.611614	0.584841	ENSSSCG00000014168	ELL2	protein_coding	INSIDE
DSR230	2	102528278	102529049	771	6	5	0	0.560732	0.617897	0.579115	ENSSSCG00000014168	ELL2	protein_coding	INSIDE
DSR231	2	102557560	102558507	947	4	4	0	0.606629	0.669781	0.606629	ENSSSCG00000014168	ELL2	protein_coding	INSIDE
DSR232	2	102567711	102568001	290	5	4	0	0.506371	0.617897	0.581539	ENSSSCG00000014168	ELL2	protein_coding	INSIDE
DSR233	2	102707058	102716333	9275	9	7	0	0.562829	0.759944	0.716196	-	-	-	-
DSR234	2	102717806	102720080	2274	5	5	0	0.723229	0.725477	0.723229	-	-	-	-
DSR235	2	102977471	102977541	70	6	4	0	0.518119	0.664703	0.628547	-	-	-	-
DSR236	2	104024625	104026031	1406	6	4	0	0.590914	0.759944	0.732865	-	-	-	-
DSR237	2	104054009	104057774	3765	9	7	0	0.571584	0.669781	0.60749	-	-	-	-
DSR238	2	104063414	104065091	1677	7	5	0	0.464088	0.602645	0.602645	-	-	-	-
DSR239	2	104069391	104074147	4756	9	5	0	0.396483	0.602645	0.598629	-	-	-	-
DSR240	2	104220457	104224669	4212	7	6	0	0.542724	0.651627	0.607755	-	-	-	-
DSR241	2	104229711	104233252	3541	7	5	0	0.539049	0.651627	0.612442	-	-	-	-
DSR242	2	104238626	104250768	12142	28	25	0	0.603017	0.651627	0.609782	-	-	-	-
DSR243	2	104257306	104258994	1688	8	6	0	0.593449	0.651627	0.608878	-	-	-	-
DSR244	2	104260733	104263010	2277	4	4	0	0.625551	0.651627	0.625551	-	-	-	-
DSR245	2	104594862	104594932	70	5	4	0	0.564095	0.759944	0.681294	-	-	-	-
DSR246	2	105361108	105361901	793	5	4	0	0.585382	0.621665	0.591468	-	-	-	-
DSR247	2	105364054	105364477	423	7	6	0	0.576561	0.658512	0.612657	-	-	-	-
DSR248	2	105369791	105370067	276	5	4	0	0.53419	0.61904	0.590812	-	-	-	-
DSR249	2	108349616	108350222	606	6	5	0	0.530816	0.6	0.585122	ENSSSCG00000014184	PAM	protein_coding	INSIDE
DSR250	2	108503126	108505819	2693	7	6	0	0.598865	0.684211	0.647392	ENSSSCG00000014184	PAM	protein_coding	INSIDE
DSR251	2	108506651	108508336	1685	5	4	0	0.517622	0.658512	0.638205	ENSSSCG00000014184	PAM	protein_coding	INSIDE
DSR252	2	113096807	113097052	245	5	4	4	0.763256	0.844686	0.844686	ENSSSCG00000014190	FBXL17	protein_coding	INSIDE
DSR253	2	113480443	113481823	1380	3	2	1	0.628389	0.882353	0.81294	-	-	-	-
DSR254	2	113492129	113492818	689	4	4	0	0.680259	0.743527	0.680259	-	-	-	-
DSR255	2	113494174	113497112	2938	13	12	0	0.665871	0.837897	0.697773	-	-	-	-
DSR256	2	113499113	113500898	1785	4	3	1	0.690595	0.939488	0.809682	-	-	-	-
DSR257	2	113723574	113724055	481	5	5	2	0.775102	0.953487	0.775102	-	-	-	-
DSR258	2	113728427	113729304	877	9	8	7	0.791956	0.898498	0.860234	-	-	-	-
DSR259	2	113827455	113829347	1892	4	2	1	0.621952	0.95555	0.850647	ENSSSCG00000027074	FER	protein_coding	INSIDE
DSR260	2	114277645	114278189	544	9	7	0	0.60466	0.724311	0.64794	-	-	-	-
DSR261	2	114284547	114284945	398	7	5	0	0.515492	0.658512	0.650618	-	-	-	-
DSR262	2	114598081	114598693	612	3	2	1	0.556607	0.844686	0.795215	-	-	-	-
DSR263	2	114602976	114603946	970	5	3	1	0.516208	0.898498	0.812697	-	-	-	-
DSR264	2	114607916	114613047	5131	13	11	1	0.60008	0.895113	0.661065	-	-	-	-
DSR265	2	114920871	114923208	2337	11	8	1	0.547841	0.856123	0.690643	-	-	-	-
DSR266	2	118012201	118012837	636	5	4	0	0.587531	0.692334	0.68436	ENSSSCG00000014211	YTHDC2	protein_coding	INSIDE
DSR267	2	118108798	118114465	5667	9	7	0	0.579388	0.692334	0.654061	-	-	-	-
DSR268	2	121072747	121073232	485	3	3	1	0.780789	0.844686	0.780789	-	-	-	-
DSR269	2	121096671	121096789	118	6	6	0	0.637936	0.70001	0.637936	-	-	-	-
DSR270	2	122581748	122582270	522	11	10	0	0.640508	0.692334	0.680919	-	-	-	-
DSR271	2	122616700	122616791	91	5	5	0	0.723739	0.723739	0.723739	-	-	-	-
DSR272	2	122639666	122641025	1359	14	14	0	0.626903	0.626903	0.626903	-	-	-	-
DSR273	2	122641254	122641306	52	4	4	0	0.673865	0.673865	0.673865	-	-	-	-
DSR274	2	126518007	126518231	224	4	4	0	0.629346	0.789549	0.629346	-	-	-	-
DSR275	2	126597082	126597198	116	5	4	0	0.618008	0.69401	0.641494	-	-	-	-
DSR276	2	126814164	126814266	102	5	4	0	0.557772	0.619645	0.591762	-	-	-	-
DSR277	2	127434553	127435237	684	7	5	0	0.535648	0.629593	0.603498	-	-	-	-
DSR278	2	128907282	128907456	174	5	4	0	0.535138	0.664577	0.664577	-	-	-	-
DSR279	2	128907840	128908057	217	8	7	0	0.530495	0.61904	0.600063	-	-	-	-
DSR280	2	129594283	129595366	1083	7	4	0	0.500515	0.795977	0.781906	ENSSSCG00000022402	GRAMD2B	protein_coding	INSIDE
DSR281	2	129601654	129601804	150	6	4	0	0.422372	0.575287	0.573375	ENSSSCG00000022402	GRAMD2B	protein_coding	INSIDE
DSR282	2	130246644	130247127	483	6	5	0	0.532085	0.602645	0.589355	ENSSSCG00000032877	MEGF10	protein_coding	INSIDE
DSR283	2	132241351	132241492	141	4	4	0	0.593658	0.617897	0.593658	ENSSSCG00000014259	ADAMTS19	protein_coding	INSIDE
DSR284	2	132737333	132737601	268	6	4	0	0.467567	0.725477	0.63628	ENSSSCG00000035069	CHSY3	protein_coding	INSIDE
DSR285	2	134603576	134606750	3174	11	8	0	0.539675	0.751937	0.677212	ENSSSCG00000014275	SLC22A4	protein_coding	INSIDE
DSR286	2	138163019	138163576	557	5	5	0	0.638448	0.692536	0.638448	-	-	-	-
DSR287	2	139240473	139240502	29	4	4	0	0.795977	0.795977	0.795977	ENSSSCG00000032423	SPOCK1	protein_coding	INSIDE
DSR288	2	141519386	141519682	296	5	5	0	0.676928	0.725477	0.676928	-	-	-	-
DSR289	2	142019408	142020635	1227	6	4	0	0.498738	0.815588	0.715552	ENSSSCG00000038493	PFDN1	protein_coding	INSIDE
DSR290	2	142110435	142111136	701	7	6	0	0.610007	0.696929	0.669198	ENSSSCG00000014362	HBEGF	protein_coding	INSIDE
DSR291	2	142111675	142113040	1365	9	6	0	0.540716	0.743527	0.699744	ENSSSCG00000014362	HBEGF	protein_coding	INSIDE
DSR292	2	142412931	142413112	181	3	2	2	0.653079	0.844686	0.844686	ENSSSCG00000029158	ZMAT2	protein_coding	INSIDE
DSR293	2	142415505	142415774	269	4	2	2	0.483346	0.895113	0.869899	ENSSSCG00000029158	ZMAT2	protein_coding	INSIDE
DSR294	2	142472449	142472489	40	5	4	0	0.471027	0.605455	0.57996	ENSSSCG00000029281	PCDHAC2	protein_coding	INSIDE
DSR294	2	142472449	142472489	40	5	4	0	0.471027	0.605455	0.57996	ENSSSCG00000061745	PCDHA3	protein_coding	INSIDE
DSR295	2	142542095	142542152	57	7	5	0	0.633529	0.78731	0.727183	ENSSSCG00000029281	PCDHAC2	protein_coding	INSIDE
DSR296	2	142547650	142548358	708	18	11	1	0.510484	0.844686	0.711675	ENSSSCG00000029281	PCDHAC2	protein_coding	INSIDE
DSR297	2	142566278	142570502	4224	19	15	2	0.634476	0.898498	0.739741	ENSSSCG00000029281	PCDHAC2	protein_coding	INSIDE
DSR298	2	142571089	142571452	363	7	4	0	0.475085	0.776793	0.737211	ENSSSCG00000029281	PCDHAC2	protein_coding	INSIDE
DSR299	2	142573871	142574600	729	13	9	0	0.496304	0.669781	0.634829	ENSSSCG00000029281	PCDHAC2	protein_coding	INSIDE
DSR300	2	142581254	142582968	1714	15	14	2	0.697005	0.844686	0.709376	ENSSSCG00000029281	PCDHAC2	protein_coding	INSIDE
DSR301	2	143059752	143060007	255	9	7	0	0.541323	0.802511	0.692347	ENSSSCG00000027371	PCDHGA4	protein_coding	INSIDE
DSR302	2	143061163	143062076	913	15	11	0	0.528225	0.699958	0.613015	ENSSSCG00000027371	PCDHGA4	protein_coding	INSIDE
DSR303	2	143126572	143126586	14	2	2	1	0.843966	0.872344	0.843966	ENSSSCG00000027371	PCDHGA4	protein_coding	INSIDE
DSR304	2	143365177	143365605	428	5	4	0	0.620807	0.837897	0.742675	-	-	-	-
DSR305	2	143365962	143366252	290	5	5	1	0.852629	0.95555	0.852629	-	-	-	-
DSR306	2	143419895	143420212	317	11	9	0	0.595961	0.732435	0.67008	-	-	-	-
DSR307	2	146659697	146659808	111	4	4	0	0.59612	0.615668	0.59612	-	-	-	-
DSR308	2	147549353	147550020	667	10	7	0	0.555376	0.637535	0.611725	ENSSSCG00000014411	LARS1	protein_coding	INSIDE
DSR309	2	148466987	148466999	12	4	4	0	0.605455	0.605455	0.605455	-	-	-	-
DSR310	2	150973370	150973817	447	11	9	0	0.496824	0.66044	0.606925	ENSSSCG00000014438	PDE6A	protein_coding	INSIDE
DSR311	3	782761	782860	99	5	5	0	0.627715	0.649983	0.627715	-	-	-	-
DSR312	3	3057630	3057635	5	4	4	0	0.574997	0.574997	0.574997	ENSSSCG00000007574	SDK1	protein_coding	INSIDE
DSR313	3	3075383	3075657	274	7	7	0	0.619108	0.636982	0.619108	ENSSSCG00000007574	SDK1	protein_coding	INSIDE
DSR314	3	3353940	3354085	145	7	6	0	0.631746	0.723739	0.661884	-	-	-	-
DSR315	3	3354523	3354878	355	5	4	0	0.646063	0.692334	0.68436	-	-	-	-
DSR316	3	4033440	4033661	221	4	4	0	0.613337	0.636982	0.613337	ENSSSCG00000038526	FBXL18	protein_coding	PARTIALLY INSIDE
DSR317	3	4033787	4034676	889	16	13	0	0.576408	0.750499	0.654333	ENSSSCG00000038526	FBXL18	protein_coding	INSIDE
DSR318	3	4690888	4691119	231	4	4	0	0.609422	0.637535	0.609422	ENSSSCG00000037070	GRID2IP	protein_coding	INSIDE
DSR319	3	4929744	4930125	381	9	6	0	0.619483	0.795977	0.741391	ENSSSCG00000034768	CYTH3	protein_coding	INSIDE
DSR320	3	4937339	4937938	599	14	10	0	0.597785	0.759944	0.722247	ENSSSCG00000034768	CYTH3	protein_coding	INSIDE
DSR321	3	4993401	4993852	451	4	4	0	0.661621	0.782445	0.661621	ENSSSCG00000034768	CYTH3	protein_coding	INSIDE
DSR322	3	5070568	5070683	115	5	5	4	0.859047	0.913052	0.859047	-	-	-	-
DSR323	3	5072238	5072415	177	9	7	4	0.654266	0.856123	0.781025	-	-	-	-
DSR324	3	5072455	5072910	455	6	4	3	0.681753	0.913052	0.851796	-	-	-	-
DSR325	3	5073527	5074119	592	6	3	3	0.580297	0.913052	0.873974	-	-	-	-
DSR326	3	5074783	5074878	95	5	4	4	0.751392	0.913052	0.908907	-	-	-	-
DSR327	3	5133193	5133514	321	6	5	0	0.57189	0.759944	0.683026	ENSSSCG00000007590	PMS2	protein_coding	INSIDE
DSR328	3	5136241	5137427	1186	5	4	0	0.534248	0.66044	0.638414	ENSSSCG00000007590	PMS2	protein_coding	INSIDE
DSR329	3	5139045	5139423	378	5	4	0	0.595382	0.66044	0.645017	ENSSSCG00000007590	PMS2	protein_coding	INSIDE
DSR330	3	5424159	5424322	163	9	7	0	0.575802	0.700644	0.677685	ENSSSCG00000007601	TECPR1	protein_coding	INSIDE
DSR331	3	5525994	5526107	113	9	9	0	0.587317	0.6	0.587317	ENSSSCG00000007602	BAIAP2L1	protein_coding	INSIDE
DSR332	3	5541493	5541762	269	6	6	3	0.833433	1	0.833433	ENSSSCG00000007602	BAIAP2L1	protein_coding	INSIDE
DSR333	3	5546532	5546600	68	5	5	0	0.734443	0.789549	0.734443	ENSSSCG00000007602	BAIAP2L1	protein_coding	INSIDE
DSR334	3	5546849	5548065	1216	5	5	0	0.691956	0.745744	0.691956	ENSSSCG00000007602	BAIAP2L1	protein_coding	INSIDE
DSR335	3	5609460	5609674	214	5	4	0	0.49685	0.629593	0.615944	-	-	-	-
DSR336	3	5800697	5801485	788	5	4	0	0.593281	0.834502	0.74118	-	-	-	-
DSR337	3	5912079	5912917	838	11	8	0	0.548398	0.658783	0.62159	ENSSSCG00000007606	TRRAP	protein_coding	INSIDE
DSR338	3	5914373	5914518	145	6	6	0	0.658783	0.658783	0.658783	ENSSSCG00000007606	TRRAP	protein_coding	INSIDE
DSR339	3	5937144	5937788	644	9	5	0	0.437112	0.633652	0.613925	ENSSSCG00000007606	TRRAP	protein_coding	INSIDE
DSR340	3	6261006	6261053	47	4	4	2	0.76774	0.898498	0.76774	ENSSSCG00000007625	ARPC1B	protein_coding	INSIDE
DSR340	3	6261006	6261053	47	4	4	2	0.76774	0.898498	0.76774	ENSSSCG00000035534	-	protein_coding	INSIDE
DSR341	3	6347487	6347656	169	5	5	1	0.669457	0.882353	0.669457	ENSSSCG00000033450	PDAP1	protein_coding	INSIDE
DSR342	3	6348383	6348801	418	9	6	0	0.524082	0.751937	0.65352	ENSSSCG00000033450	PDAP1	protein_coding	INSIDE
DSR343	3	6355535	6356877	1342	19	14	11	0.693342	0.95555	0.863629	ENSSSCG00000007623	BUD31	protein_coding	INSIDE
DSR344	3	6356987	6357186	199	7	4	3	0.513286	0.888931	0.847688	ENSSSCG00000007623	BUD31	protein_coding	INSIDE
DSR345	3	6358287	6358540	253	5	5	2	0.772516	0.844686	0.772516	ENSSSCG00000007623	BUD31	protein_coding	INSIDE
DSR346	3	6363958	6364285	327	7	4	0	0.474728	0.745744	0.634514	ENSSSCG00000007622	PTCD1	protein_coding	INSIDE
DSR347	3	6367247	6367444	197	8	6	0	0.525403	0.66044	0.607972	ENSSSCG00000007622	PTCD1	protein_coding	INSIDE
DSR348	3	6732004	6732505	501	5	4	0	0.574458	0.65258	0.606129	-	-	-	-
DSR349	3	6733045	6733627	582	6	5	0	0.584176	0.666667	0.620949	-	-	-	-
DSR350	3	6815538	6816527	989	7	5	1	0.621592	0.856123	0.742908	ENSSSCG00000038518	-	protein_coding	INSIDE
DSR351	3	6820252	6820322	70	6	4	2	0.522626	0.856123	0.775207	-	-	-	-
DSR352	3	10200901	10201136	235	7	6	0	0.568905	0.611614	0.583484	ENSSSCG00000061894	STYXL1	protein_coding	INSIDE
DSR353	3	10201835	10202154	319	6	5	0	0.535297	0.56942	0.56942	ENSSSCG00000061894	STYXL1	protein_coding	INSIDE
DSR354	3	10826959	10827162	203	6	5	0	0.583719	0.626903	0.600242	ENSSSCG00000027342	BAZ1B	protein_coding	INSIDE
DSR355	3	10827609	10827834	225	5	4	0	0.583764	0.626903	0.592911	ENSSSCG00000027342	BAZ1B	protein_coding	INSIDE
DSR356	3	10863966	10864125	159	6	5	0	0.610238	0.704151	0.654025	ENSSSCG00000007708	BCL7B	protein_coding	INSIDE
DSR357	3	13482471	13483031	560	7	5	0	0.496237	0.656762	0.607789	-	-	-	-
DSR358	3	13484782	13484993	211	6	5	0	0.576482	0.61594	0.584446	-	-	-	-
DSR359	3	13634618	13635121	503	9	7	0	0.527684	0.645285	0.613686	ENSSSCG00000007727	AUTS2	protein_coding	INSIDE
DSR360	3	13640983	13641939	956	7	5	0	0.498559	0.651627	0.611316	ENSSSCG00000007727	AUTS2	protein_coding	INSIDE
DSR361	3	13719286	13719783	497	9	7	0	0.517721	0.686898	0.618023	ENSSSCG00000007727	AUTS2	protein_coding	INSIDE
DSR362	3	14308588	14309258	670	10	7	0	0.597436	0.83813	0.69819	ENSSSCG00000007727	AUTS2	protein_coding	INSIDE
DSR363	3	14654800	14655486	686	11	8	0	0.578238	0.725477	0.649187	ENSSSCG00000007727	AUTS2	protein_coding	INSIDE
DSR364	3	15063220	15063543	323	7	7	0	0.645584	0.703949	0.645584	ENSSSCG00000026457	GALNT17	protein_coding	INSIDE
DSR365	3	15268125	15268155	30	4	4	0	0.574179	0.574997	0.574179	ENSSSCG00000026457	GALNT17	protein_coding	INSIDE
DSR366	3	15422991	15423039	48	6	5	0	0.579709	0.591063	0.584308	ENSSSCG00000026457	GALNT17	protein_coding	INSIDE
DSR367	3	15819722	15819804	82	4	4	0	0.643537	0.723739	0.643537	ENSSSCG00000007733	-	protein_coding	INSIDE
DSR368	3	15886804	15887089	285	8	4	2	0.511158	0.942879	0.810326	ENSSSCG00000007733	-	protein_coding	INSIDE
DSR369	3	15956834	15957025	191	7	6	0	0.611107	0.743527	0.648336	ENSSSCG00000007733	-	protein_coding	INSIDE
DSR370	3	16037857	16037896	39	9	8	0	0.580078	0.602934	0.59936	ENSSSCG00000007733	-	protein_coding	INSIDE
DSR371	3	16074489	16074523	34	4	4	0	0.616168	0.656762	0.616168	ENSSSCG00000007733	-	protein_coding	INSIDE
DSR372	3	16098987	16099372	385	6	5	0	0.599822	0.791809	0.716442	ENSSSCG00000007733	-	protein_coding	INSIDE
DSR373	3	16099535	16099642	107	6	5	0	0.59781	0.831337	0.716816	ENSSSCG00000007733	-	protein_coding	INSIDE
DSR374	3	16645346	16645350	4	2	2	2	0.935546	0.935546	0.935546	ENSSSCG00000007738	ASL	protein_coding	INSIDE
DSR375	3	16649864	16650289	425	5	4	0	0.619223	0.729805	0.645662	-	-	-	-
DSR376	3	16655832	16656738	906	8	7	0	0.585522	0.666517	0.607695	-	-	-	-
DSR377	3	16657287	16657994	707	4	4	0	0.735281	0.826084	0.735281	-	-	-	-
DSR378	3	16680088	16680344	256	5	4	0	0.570422	0.61594	0.595546	ENSSSCG00000007739	GUSB	protein_coding	INSIDE
DSR379	3	18129089	18129713	624	7	6	0	0.591099	0.739693	0.684565	ENSSSCG00000040888	KCTD13	protein_coding	INSIDE
DSR380	3	18131672	18131960	288	7	6	0	0.618412	0.739693	0.710731	ENSSSCG00000040888	KCTD13	protein_coding	INSIDE
DSR381	3	18132230	18132581	351	6	6	0	0.694729	0.749934	0.694729	ENSSSCG00000040888	KCTD13	protein_coding	INSIDE
DSR382	3	18136487	18136918	431	5	4	0	0.536656	0.651627	0.610129	ENSSSCG00000040888	KCTD13	protein_coding	INSIDE
DSR383	3	18140418	18140458	40	4	4	0	0.616326	0.617897	0.616326	ENSSSCG00000040888	KCTD13	protein_coding	INSIDE
DSR384	3	18144025	18144553	528	5	5	0	0.692923	0.739693	0.692923	-	-	-	-
DSR385	3	18144681	18145310	629	7	5	0	0.534986	0.759944	0.666949	-	-	-	-
DSR386	3	18148515	18148824	309	4	4	0	0.69625	0.725477	0.69625	-	-	-	-
DSR387	3	18151031	18151994	963	7	5	0	0.517659	0.703949	0.624075	-	-	-	-
DSR388	3	18169612	18170402	790	17	16	0	0.652662	0.731092	0.693453	ENSSSCG00000052107	TMEM219	protein_coding	INSIDE
DSR389	3	18177469	18179034	1565	5	4	0	0.61828	0.703949	0.646894	ENSSSCG00000031967	TAOK2	protein_coding	PARTIALLY INSIDE
DSR390	3	20210791	20212342	1551	7	6	0	0.631885	0.656762	0.64731	-	-	-	-
DSR391	3	25654990	25655494	504	7	5	0	0.56059	0.673865	0.620089	-	-	-	-
DSR392	3	25704194	25705258	1064	8	5	0	0.491745	0.692334	0.626472	-	-	-	-
DSR393	3	26327150	26327983	833	10	9	3	0.673106	0.909089	0.74708	ENSSSCG00000007866	TMC7	protein_coding	INSIDE
DSR394	3	26345040	26345240	200	6	6	0	0.684841	0.736367	0.684841	ENSSSCG00000007866	TMC7	protein_coding	INSIDE
DSR395	3	26922635	26922937	302	5	5	0	0.585916	0.629593	0.585916	-	-	-	-
DSR396	3	27493750	27496043	2293	17	10	2	0.526197	0.95555	0.802668	-	-	-	-
DSR397	3	27496933	27500490	3557	45	36	11	0.695316	0.95555	0.809829	-	-	-	-
DSR398	3	27507424	27508222	798	6	5	0	0.689998	0.767409	0.725312	-	-	-	-
DSR399	3	27508433	27510026	1593	15	14	0	0.697931	0.759944	0.719307	-	-	-	-
DSR400	3	27510208	27512713	2505	23	20	0	0.675639	0.818182	0.734649	-	-	-	-
DSR401	3	27530638	27532144	1506	8	6	0	0.615609	0.795977	0.758537	-	-	-	-
DSR402	3	29078980	29079421	441	4	4	0	0.786969	0.795977	0.786969	ENSSSCG00000039171	MRTFB	protein_coding	INSIDE
DSR403	3	29083280	29085268	1988	6	4	0	0.585807	0.795977	0.768952	ENSSSCG00000039171	MRTFB	protein_coding	INSIDE
DSR404	3	29096335	29101995	5660	31	27	0	0.682574	0.795977	0.749517	ENSSSCG00000039171	MRTFB	protein_coding	INSIDE
DSR405	3	29107991	29111031	3040	9	6	0	0.506717	0.759944	0.671561	ENSSSCG00000039171	MRTFB	protein_coding	INSIDE
DSR406	3	29147114	29149011	1897	5	3	1	0.600632	0.898498	0.806128	ENSSSCG00000039171	MRTFB	protein_coding	INSIDE
DSR407	3	29231332	29232404	1072	12	7	0	0.589995	0.795977	0.760646	-	-	-	-
DSR408	3	29314006	29314321	315	5	5	0	0.582468	0.582468	0.582468	-	-	-	-
DSR409	3	30101268	30101371	103	8	8	0	0.596794	0.629593	0.596794	ENSSSCG00000032878	SHISA9	protein_coding	INSIDE
DSR410	3	45522359	45536882	14523	9	7	0	0.486902	0.66044	0.612531	ENSSSCG00000037846	ACOXL	protein_coding	INSIDE
DSR411	3	46579588	46581510	1922	18	16	0	0.654742	0.789549	0.7164	-	-	-	-
DSR412	3	46780973	46781044	71	4	4	0	0.600111	0.61904	0.600111	-	-	-	-
DSR413	3	52323555	52324506	951	6	6	0	0.65906	0.669781	0.65906	-	-	-	-
DSR414	3	52757308	52757372	64	4	4	0	0.640958	0.640958	0.640958	-	-	-	-
DSR415	3	57735490	57738359	2869	25	22	0	0.567483	0.658783	0.617271	-	-	-	-
DSR416	3	57753934	57754290	356	5	4	0	0.612942	0.751937	0.717937	-	-	-	-
DSR417	3	57920194	57920474	280	8	6	0	0.486125	0.6	0.576219	-	-	-	-
DSR418	3	57946535	57946953	418	6	5	0	0.558861	0.571462	0.571462	-	-	-	-
DSR419	3	63625717	63626092	375	5	4	0	0.581745	0.61904	0.590812	-	-	-	-
DSR420	3	75423792	75423930	138	4	4	0	0.574997	0.574997	0.574997	-	-	-	-
DSR421	3	76635276	76635638	362	9	8	0	0.58889	0.669781	0.631713	ENSSSCG00000008357	SPRED2	protein_coding	INSIDE
DSR422	3	93719417	93719467	50	5	5	0	0.6	0.6	0.6	-	-	-	-
DSR423	3	93775644	93776213	569	5	4	0	0.605717	0.692334	0.663386	-	-	-	-
DSR424	3	93776788	93777041	253	5	4	0	0.554038	0.725477	0.692548	-	-	-	-
DSR425	3	93778851	93778951	100	7	6	0	0.499551	0.6	0.582809	-	-	-	-
DSR426	3	94460760	94462900	2140	10	7	1	0.560802	0.844686	0.714516	ENSSSCG00000008444	PRKCE	protein_coding	INSIDE
DSR427	3	94463757	94464141	384	6	4	0	0.52552	0.70001	0.620464	ENSSSCG00000008444	PRKCE	protein_coding	INSIDE
DSR428	3	94469407	94469573	166	6	4	0	0.476647	0.637535	0.608851	ENSSSCG00000008444	PRKCE	protein_coding	INSIDE
DSR429	3	94470130	94470168	38	5	4	0	0.522926	0.637535	0.637535	ENSSSCG00000008444	PRKCE	protein_coding	INSIDE
DSR430	3	94470316	94470858	542	8	6	0	0.599813	0.795977	0.651278	ENSSSCG00000008444	PRKCE	protein_coding	INSIDE
DSR431	3	94471186	94471357	171	7	6	0	0.566882	0.637535	0.615267	ENSSSCG00000008444	PRKCE	protein_coding	INSIDE
DSR432	3	94488030	94489011	981	21	17	0	0.572249	0.66044	0.63133	ENSSSCG00000008444	PRKCE	protein_coding	INSIDE
DSR433	3	94502125	94503227	1102	18	17	0	0.637444	0.739693	0.673957	ENSSSCG00000008444	PRKCE	protein_coding	INSIDE
DSR434	3	94507714	94507946	232	6	5	0	0.613512	0.706374	0.660856	ENSSSCG00000008444	PRKCE	protein_coding	INSIDE
DSR435	3	94590002	94591429	1427	6	5	0	0.569382	0.686985	0.679913	ENSSSCG00000008444	PRKCE	protein_coding	INSIDE
DSR436	3	94598957	94599502	545	7	4	0	0.335855	0.598277	0.581677	ENSSSCG00000008444	PRKCE	protein_coding	INSIDE
DSR437	3	94947679	94948849	1170	5	5	0	0.604794	0.605455	0.604794	ENSSSCG00000008445	SRBD1	protein_coding	INSIDE
DSR438	3	95023288	95024979	1691	7	5	0	0.517857	0.605455	0.605455	ENSSSCG00000008445	SRBD1	protein_coding	INSIDE
DSR439	3	95026958	95030428	3470	21	17	0	0.516535	0.633652	0.598917	ENSSSCG00000008445	SRBD1	protein_coding	INSIDE
DSR440	3	95057504	95057532	28	4	4	0	0.574997	0.574997	0.574997	ENSSSCG00000008445	SRBD1	protein_coding	INSIDE
DSR441	3	95071868	95073208	1340	4	4	0	0.644939	0.793848	0.644939	ENSSSCG00000008445	SRBD1	protein_coding	INSIDE
DSR442	3	95162691	95163960	1269	7	6	0	0.609474	0.66044	0.618642	-	-	-	-
DSR443	3	95168097	95169659	1562	12	10	0	0.5735	0.636982	0.582613	-	-	-	-
DSR444	3	95211572	95214651	3079	7	6	0	0.573455	0.70001	0.658618	-	-	-	-
DSR445	3	95271836	95274753	2917	8	5	0	0.493373	0.658512	0.655002	-	-	-	-
DSR446	3	95397097	95397184	87	6	6	0	0.614619	0.66044	0.614619	-	-	-	-
DSR447	3	95419944	95420844	900	13	9	0	0.471701	0.574997	0.574997	-	-	-	-
DSR448	3	95681701	95686475	4774	6	4	0	0.488938	0.651627	0.643186	-	-	-	-
DSR449	3	95711280	95712631	1351	10	10	0	0.646754	0.725477	0.646754	ENSSSCG00000008447	CAMKMT	protein_coding	INSIDE
DSR450	3	95726340	95726637	297	4	4	0	0.651627	0.651627	0.651627	ENSSSCG00000008447	CAMKMT	protein_coding	INSIDE
DSR451	3	95727114	95730431	3317	17	14	0	0.568124	0.651627	0.633381	ENSSSCG00000008447	CAMKMT	protein_coding	INSIDE
DSR452	3	95733008	95733883	875	6	4	0	0.501834	0.651627	0.651627	ENSSSCG00000008447	CAMKMT	protein_coding	INSIDE
DSR453	3	95734063	95734973	910	12	9	0	0.527019	0.789549	0.68228	ENSSSCG00000008447	CAMKMT	protein_coding	INSIDE
DSR454	3	95754724	95756697	1973	5	5	0	0.660392	0.703931	0.660392	ENSSSCG00000008447	CAMKMT	protein_coding	INSIDE
DSR455	3	95760505	95761656	1151	10	9	0	0.609725	0.704151	0.663197	ENSSSCG00000008447	CAMKMT	protein_coding	INSIDE
DSR456	3	95762188	95763518	1330	6	6	0	0.657436	0.704151	0.657436	ENSSSCG00000008447	CAMKMT	protein_coding	INSIDE
DSR457	3	95805070	95806232	1162	6	5	0	0.568851	0.651627	0.620443	ENSSSCG00000008447	CAMKMT	protein_coding	INSIDE
DSR458	3	96002549	96003805	1256	7	5	0	0.511276	0.656762	0.623887	ENSSSCG00000008447	CAMKMT	protein_coding	INSIDE
DSR459	3	96096464	96097629	1165	13	10	0	0.483051	0.615668	0.611759	ENSSSCG00000008448	PREPL	protein_coding	INSIDE
DSR460	3	96098330	96101017	2687	26	23	0	0.572492	0.67093	0.605767	ENSSSCG00000008448	PREPL	protein_coding	INSIDE
DSR461	3	96392928	96393028	100	7	5	0	0.474849	0.605455	0.58718	-	-	-	-
DSR462	3	97168897	97169036	139	5	4	0	0.616839	0.656762	0.636215	-	-	-	-
DSR463	3	97342668	97343237	569	6	5	0	0.613635	0.686383	0.648855	-	-	-	-
DSR464	3	97343720	97343903	183	5	4	0	0.47847	0.66044	0.597539	-	-	-	-
DSR465	3	97349058	97349106	48	2	2	1	0.855582	0.95122	0.855582	-	-	-	-
DSR466	3	97430111	97430734	623	4	4	0	0.648233	0.704151	0.648233	-	-	-	-
DSR467	3	97439845	97440198	353	2	2	1	0.771323	0.913052	0.771323	-	-	-	-
DSR468	3	97440857	97442615	1758	6	4	2	0.544505	0.913052	0.78552	-	-	-	-
DSR469	3	97445937	97446005	68	4	2	1	0.456946	0.913052	0.780046	-	-	-	-
DSR470	3	97446532	97447033	501	7	4	3	0.546228	0.913052	0.842187	-	-	-	-
DSR471	3	97544492	97544574	82	5	4	0	0.496712	0.62375	0.588367	-	-	-	-
DSR472	3	97584143	97584524	381	5	4	0	0.587091	0.61594	0.604347	ENSSSCG00000038660	HAAO	protein_coding	INSIDE
DSR473	3	98549386	98549744	358	7	7	0	0.599436	0.61904	0.599436	-	-	-	-
DSR474	3	98549939	98552115	2176	21	19	0	0.57506	0.640958	0.594442	-	-	-	-
DSR475	3	98552732	98553553	821	18	15	0	0.556987	0.729805	0.62456	-	-	-	-
DSR476	3	98558105	98558257	152	5	4	0	0.696027	0.743527	0.729774	-	-	-	-
DSR477	3	98558557	98558589	32	3	2	1	0.706987	0.844686	0.819267	-	-	-	-
DSR478	3	98559001	98560122	1121	7	5	0	0.523843	0.70001	0.690958	-	-	-	-
DSR479	3	98664677	98669602	4925	5	4	0	0.593031	0.745744	0.670529	-	-	-	-
DSR480	3	98684375	98684904	529	8	5	0	0.480169	0.745744	0.650306	-	-	-	-
DSR481	3	98687627	98692542	4915	43	37	0	0.563835	0.70001	0.624762	-	-	-	-
DSR482	3	98696644	98697036	392	5	5	0	0.607849	0.615668	0.607849	-	-	-	-
DSR483	3	98697285	98698190	905	9	9	0	0.653196	0.70001	0.653196	-	-	-	-
DSR484	3	98703401	98703927	526	4	4	0	0.576572	0.576572	0.576572	-	-	-	-
DSR485	3	98704111	98704676	565	6	4	0	0.494118	0.598277	0.581999	-	-	-	-
DSR486	3	98756571	98758052	1481	13	10	0	0.567573	0.729805	0.626325	-	-	-	-
DSR487	3	98759200	98760306	1106	11	10	0	0.608856	0.704151	0.636408	-	-	-	-
DSR488	3	98761320	98761628	308	4	4	0	0.636215	0.656762	0.636215	-	-	-	-
DSR489	3	98766132	98766572	440	6	5	0	0.534817	0.656762	0.625903	-	-	-	-
DSR490	3	98768452	98770790	2338	7	5	0	0.608226	0.70001	0.677289	-	-	-	-
DSR491	3	98804067	98805227	1160	12	10	0	0.579137	0.70001	0.633578	-	-	-	-
DSR492	3	98805330	98805554	224	4	4	0	0.606394	0.656762	0.606394	-	-	-	-
DSR493	3	98806325	98807074	749	4	4	0	0.616885	0.656762	0.616885	-	-	-	-
DSR494	3	98848204	98849189	985	8	7	0	0.565264	0.70001	0.634181	-	-	-	-
DSR495	3	99687449	99688943	1494	4	4	0	0.664937	0.684211	0.664937	-	-	-	-
DSR496	3	99691030	99694947	3917	8	7	0	0.587441	0.684211	0.642759	-	-	-	-
DSR497	3	101525128	101528209	3081	10	7	0	0.556716	0.759944	0.705446	ENSSSCG00000008479	DHX57	protein_coding	INSIDE
DSR498	3	101531889	101532034	145	5	4	0	0.594453	0.759944	0.717934	ENSSSCG00000008479	DHX57	protein_coding	INSIDE
DSR499	3	101532180	101532349	169	5	5	0	0.659159	0.703931	0.659159	ENSSSCG00000008479	DHX57	protein_coding	INSIDE
DSR500	3	101565738	101573470	7732	15	12	0	0.579497	0.759944	0.695096	-	-	-	-
DSR501	3	101584545	101595005	10460	39	32	0	0.596706	0.828696	0.679361	-	-	-	-
DSR502	3	101917214	101918186	972	4	4	0	0.607398	0.629593	0.607398	-	-	-	-
DSR503	3	102306601	102306770	169	3	2	1	0.617351	0.844686	0.788353	ENSSSCG00000008488	-	protein_coding	INSIDE
DSR504	3	102308820	102309331	511	5	5	0	0.626134	0.656762	0.626134	-	-	-	-
DSR505	3	102327264	102327905	641	8	7	0	0.59582	0.656762	0.633319	-	-	-	-
DSR506	3	102328177	102328449	272	4	4	0	0.627519	0.656762	0.627519	-	-	-	-
DSR507	3	102328630	102328818	188	6	6	0	0.652247	0.686383	0.652247	-	-	-	-
DSR508	3	102347893	102348810	917	6	4	0	0.467352	0.615668	0.605894	-	-	-	-
DSR509	3	102391342	102391458	116	4	4	0	0.595478	0.615668	0.595478	-	-	-	-
DSR510	3	103448960	103449802	842	6	4	0	0.47852	0.656762	0.646488	ENSSSCG00000008501	VIT	protein_coding	INSIDE
DSR511	3	105164983	105165116	133	5	5	0	0.66044	0.66044	0.66044	-	-	-	-
DSR512	3	105165405	105165704	299	9	6	0	0.488274	0.66044	0.639876	-	-	-	-
DSR513	3	105462522	105463225	703	9	6	0	0.492538	0.692334	0.655682	-	-	-	-
DSR514	3	105463415	105463647	232	7	4	0	0.491709	0.66044	0.637305	-	-	-	-
DSR515	3	105499478	105501002	1524	16	13	0	0.581943	0.66044	0.647747	-	-	-	-
DSR516	3	105507918	105508608	690	9	8	2	0.69747	0.872344	0.73414	-	-	-	-
DSR517	3	105509428	105510853	1425	14	13	0	0.687633	0.777778	0.719347	-	-	-	-
DSR518	3	105510939	105512861	1922	23	20	0	0.656986	0.759944	0.709973	-	-	-	-
DSR519	3	105512917	105513130	213	9	8	0	0.646188	0.759944	0.714863	-	-	-	-
DSR520	3	105513272	105513510	238	7	6	0	0.568461	0.66044	0.645963	-	-	-	-
DSR521	3	105519127	105519293	166	4	4	0	0.703267	0.725477	0.703267	-	-	-	-
DSR522	3	105520198	105520330	132	6	5	0	0.656962	0.725477	0.693781	-	-	-	-
DSR523	3	105522420	105523729	1309	9	6	0	0.523398	0.725477	0.689144	-	-	-	-
DSR524	3	105526225	105527534	1309	7	5	0	0.558555	0.725477	0.7166	-	-	-	-
DSR525	3	105583757	105585048	1291	6	5	0	0.658844	0.776793	0.739182	-	-	-	-
DSR526	3	105592944	105593176	232	6	4	2	0.629054	0.872344	0.79891	-	-	-	-
DSR527	3	105594237	105595462	1225	13	10	6	0.697933	0.872344	0.826534	-	-	-	-
DSR528	3	105610770	105611117	347	9	7	0	0.677751	0.795977	0.748755	-	-	-	-
DSR529	3	105664851	105665037	186	7	5	0	0.527118	0.725477	0.69206	-	-	-	-
DSR530	3	105665231	105665577	346	8	8	0	0.677876	0.762231	0.677876	-	-	-	-
DSR531	3	105665784	105666449	665	12	9	0	0.594293	0.703931	0.673576	-	-	-	-
DSR532	3	105666521	105666620	99	5	4	0	0.632676	0.725477	0.683705	-	-	-	-
DSR533	3	105994034	105996418	2384	5	5	0	0.652529	0.723739	0.652529	-	-	-	-
DSR534	3	106001183	106002006	823	7	5	0	0.530705	0.615512	0.586437	-	-	-	-
DSR535	3	106003906	106006220	2314	8	7	0	0.592215	0.629969	0.599581	-	-	-	-
DSR536	3	106008261	106011484	3223	14	11	0	0.527147	0.626903	0.591596	-	-	-	-
DSR537	3	106012201	106024137	11936	55	49	0	0.59089	0.739693	0.639692	-	-	-	-
DSR538	3	106328832	106329080	248	5	4	0	0.518649	0.669781	0.631711	ENSSSCG00000008510	LTBP1	protein_coding	INSIDE
DSR539	3	106334035	106335319	1284	5	4	0	0.60414	0.725477	0.683705	ENSSSCG00000008510	LTBP1	protein_coding	INSIDE
DSR540	3	106335480	106335714	234	4	4	0	0.669781	0.669781	0.669781	ENSSSCG00000008510	LTBP1	protein_coding	INSIDE
DSR541	3	106479124	106484032	4908	26	21	0	0.590142	0.743527	0.698805	ENSSSCG00000008510	LTBP1	protein_coding	INSIDE
DSR542	3	106725506	106726424	918	9	8	0	0.580476	0.664577	0.625261	-	-	-	-
DSR543	3	106831584	106831954	370	4	4	0	0.604739	0.629969	0.604739	ENSSSCG00000008512	TTC27	protein_coding	INSIDE
DSR544	3	107050195	107050305	110	4	4	0	0.581403	0.581403	0.581403	ENSSSCG00000008513	BIRC6	protein_coding	INSIDE
DSR545	3	107755604	107755938	334	7	5	0	0.50876	0.636982	0.616395	-	-	-	-
DSR546	3	107755994	107756222	228	5	5	0	0.606101	0.636982	0.606101	-	-	-	-
DSR547	3	107756891	107757218	327	7	6	0	0.598632	0.636982	0.605993	-	-	-	-
DSR548	3	108268047	108268515	468	7	6	0	0.586146	0.61904	0.593948	ENSSSCG00000008524	GALNT14	protein_coding	INSIDE
DSR549	3	108407849	108407974	125	7	7	0	0.655123	0.686383	0.655123	ENSSSCG00000008524	GALNT14	protein_coding	INSIDE
DSR550	3	108408014	108408296	282	9	6	0	0.421613	0.703931	0.631486	ENSSSCG00000008524	GALNT14	protein_coding	INSIDE
DSR551	3	108408349	108408487	138	7	6	0	0.53932	0.656762	0.629189	ENSSSCG00000008524	GALNT14	protein_coding	INSIDE
DSR552	3	108409582	108410116	534	5	4	0	0.491296	0.682542	0.613501	ENSSSCG00000008524	GALNT14	protein_coding	INSIDE
DSR553	3	110642755	110642940	185	8	7	0	0.585833	0.833332	0.65386	ENSSSCG00000034756	PLB1	protein_coding	INSIDE
DSR554	3	111355660	111355992	332	5	4	0	0.631424	0.703949	0.660923	ENSSSCG00000038001	RBKS	protein_coding	INSIDE
DSR555	3	113316984	113317019	35	4	4	0	0.61872	0.624959	0.61872	ENSSSCG00000008576	-	protein_coding	INSIDE
DSR556	3	114986995	114987026	31	5	5	0	0.615232	0.61904	0.615232	ENSSSCG00000008593	KLHL29	protein_coding	INSIDE
DSR557	3	115549117	115549829	712	5	5	0	0.701806	0.739693	0.701806	-	-	-	-
DSR558	3	115672421	115674959	2538	20	18	0	0.566968	0.629593	0.579448	-	-	-	-
DSR559	3	115685668	115687980	2312	6	6	0	0.571462	0.571462	0.571462	-	-	-	-
DSR560	3	115689738	115690216	478	8	7	0	0.510385	0.571462	0.571462	-	-	-	-
DSR561	3	115691762	115692453	691	6	5	0	0.51548	0.571462	0.571462	-	-	-	-
DSR562	3	115916635	115916959	324	6	5	0	0.557938	0.6	0.6	-	-	-	-
DSR563	3	115935912	115936266	354	7	4	0	0.437311	0.6	0.592866	-	-	-	-
DSR564	3	115936424	115937261	837	14	10	0	0.462325	0.6	0.597146	-	-	-	-
DSR565	3	115946174	115946684	510	5	5	0	0.6	0.6	0.6	-	-	-	-
DSR566	3	115946753	115947865	1112	11	7	0	0.425949	0.6	0.595923	-	-	-	-
DSR567	3	115948061	115948986	925	6	4	0	0.477858	0.6	0.592866	-	-	-	-
DSR568	3	117021655	117021772	117	4	4	0	0.759944	0.759944	0.759944	-	-	-	-
DSR569	3	117073955	117074252	297	9	6	0	0.468001	0.70001	0.629816	-	-	-	-
DSR570	3	117784582	117784690	108	7	5	0	0.508186	0.651627	0.609778	-	-	-	-
DSR571	3	117798088	117798389	301	6	5	0	0.538765	0.584912	0.576842	-	-	-	-
DSR572	3	117836702	117836811	109	3	3	1	0.728381	0.95555	0.728381	-	-	-	-
DSR573	3	117978054	117979364	1310	9	5	0	0.485554	0.751937	0.678627	-	-	-	-
DSR574	3	118157348	118159129	1781	5	4	0	0.544611	0.651593	0.607019	ENSSSCG00000008602	LAPTM4A	protein_coding	INSIDE
DSR575	3	118442159	118442327	168	4	4	0	0.689102	0.837897	0.689102	-	-	-	-
DSR576	3	118463317	118464000	683	5	5	1	0.711172	0.913052	0.711172	-	-	-	-
DSR577	3	119448851	119449042	191	4	4	0	0.636627	0.654681	0.636627	ENSSSCG00000008607	NT5C1B	protein_coding	INSIDE
DSR578	3	119504212	119505221	1009	5	3	1	0.474151	0.872344	0.720792	-	-	-	-
DSR579	3	119962435	119962679	244	6	5	0	0.669797	0.793848	0.737089	ENSSSCG00000031905	KCNS3	protein_coding	INSIDE
DSR580	3	119963200	119963422	222	6	6	0	0.663006	0.699958	0.663006	ENSSSCG00000031905	KCNS3	protein_coding	INSIDE
DSR581	3	120560847	120561675	828	11	8	0	0.580504	0.833332	0.709868	-	-	-	-
DSR582	3	122133042	122133149	107	5	4	0	0.540461	0.699958	0.659958	ENSSSCG00000008621	NBAS	protein_coding	INSIDE
DSR583	3	122134019	122134358	339	6	4	0	0.626631	0.699958	0.675791	ENSSSCG00000008621	NBAS	protein_coding	INSIDE
DSR584	3	122135024	122135077	53	4	4	1	0.726478	0.888931	0.726478	ENSSSCG00000008621	NBAS	protein_coding	INSIDE
DSR585	3	122135560	122135889	329	6	5	1	0.606667	0.856123	0.715505	ENSSSCG00000008621	NBAS	protein_coding	INSIDE
DSR586	3	122141938	122143087	1149	7	6	0	0.617509	0.776793	0.70083	ENSSSCG00000008621	NBAS	protein_coding	INSIDE
DSR587	3	123670087	123670509	422	5	4	0	0.530149	0.651627	0.605385	-	-	-	-
DSR588	3	123672068	123672350	282	5	4	0	0.512721	0.651627	0.616687	-	-	-	-
DSR589	3	123681067	123681760	693	8	6	0	0.478462	0.651627	0.619675	-	-	-	-
DSR590	3	123887671	123887930	259	4	4	0	0.646694	0.66044	0.646694	-	-	-	-
DSR591	3	124779584	124779799	215	9	7	0	0.638291	0.776793	0.673665	-	-	-	-
DSR592	3	124788933	124792267	3334	11	6	4	0.562219	0.942879	0.847739	-	-	-	-
DSR593	3	124792590	124793774	1184	20	14	14	0.757884	1	0.931109	-	-	-	-
DSR594	3	124798054	124798062	8	2	2	2	0.942879	0.942879	0.942879	-	-	-	-
DSR595	3	124862908	124863659	751	6	5	0	0.6224	0.66044	0.654271	-	-	-	-
DSR596	3	124864214	124864462	248	7	5	0	0.514472	0.66044	0.64341	-	-	-	-
DSR597	3	124864731	124865030	299	6	5	0	0.51973	0.66044	0.617291	-	-	-	-
DSR598	3	124865802	124866259	457	8	6	0	0.588932	0.66044	0.641561	-	-	-	-
DSR599	3	124868586	124868817	231	7	6	0	0.660024	0.759944	0.729348	-	-	-	-
DSR600	3	124871466	124871887	421	7	7	0	0.657141	0.692334	0.657141	-	-	-	-
DSR601	3	124872324	124872602	278	6	4	0	0.492012	0.692334	0.669933	-	-	-	-
DSR602	3	124872657	124872925	268	13	10	0	0.548235	0.692334	0.663629	-	-	-	-
DSR603	3	124880888	124880920	32	5	5	0	0.605455	0.605455	0.605455	-	-	-	-
DSR604	3	124888759	124890409	1650	24	19	0	0.571144	0.66044	0.630429	-	-	-	-
DSR605	3	124892198	124893086	888	7	6	0	0.583039	0.605455	0.5957	-	-	-	-
DSR606	3	124894000	124894116	116	8	8	0	0.689971	0.739693	0.689971	-	-	-	-
DSR607	3	124901870	124902457	587	8	6	0	0.497183	0.66044	0.613566	-	-	-	-
DSR608	3	124927432	124927539	107	4	4	0	0.629593	0.629593	0.629593	-	-	-	-
DSR609	3	125007820	125008156	336	5	4	0	0.594599	0.651627	0.614891	ENSSSCG00000008624	LPIN1	protein_coding	INSIDE
DSR610	3	125219051	125219185	134	6	3	1	0.562768	0.872344	0.760986	-	-	-	-
DSR611	3	125219209	125219542	333	8	6	1	0.678091	0.95555	0.776308	-	-	-	-
DSR612	3	125220582	125220875	293	7	5	4	0.711844	0.95555	0.897006	-	-	-	-
DSR613	3	125263608	125263811	203	6	5	0	0.607325	0.723739	0.640461	ENSSSCG00000026161	E2F6	protein_coding	INSIDE
DSR614	3	125835787	125835965	178	7	5	0	0.507255	0.73474	0.678722	-	-	-	-
DSR615	3	126092200	126092676	476	12	11	3	0.695327	0.856123	0.755403	ENSSSCG00000027121	ODC1	protein_coding	INSIDE
DSR616	3	126372326	126372447	121	5	4	0	0.504799	0.664577	0.62588	-	-	-	-
DSR617	3	126381133	126383051	1918	26	19	1	0.60118	0.852748	0.672309	-	-	-	-
DSR618	3	126396826	126397136	310	9	8	0	0.613299	0.714237	0.658104	-	-	-	-
DSR619	3	126505357	126505556	199	7	5	0	0.463742	0.692334	0.646795	ENSSSCG00000026068	GRHL1	protein_coding	INSIDE
DSR620	3	126871042	126871496	454	8	7	0	0.616834	0.66044	0.631065	ENSSSCG00000020799	CPSF3	protein_coding	INSIDE
DSR621	3	126873094	126873194	100	6	6	0	0.600528	0.629593	0.600528	ENSSSCG00000020799	CPSF3	protein_coding	INSIDE
DSR622	3	126942927	126943164	237	4	4	0	0.640717	0.701992	0.640717	ENSSSCG00000008642	ASAP2	protein_coding	INSIDE
DSR623	3	126943457	126943675	218	8	6	0	0.542612	0.717294	0.629342	ENSSSCG00000008642	ASAP2	protein_coding	INSIDE
DSR624	3	127934146	127934946	800	9	8	0	0.578193	0.673865	0.6126	-	-	-	-
DSR625	3	127935159	127940170	5011	22	20	0	0.553648	0.673865	0.605773	-	-	-	-
DSR626	3	127944703	127947523	2820	4	4	0	0.634531	0.680588	0.634531	-	-	-	-
DSR627	3	127949554	127950244	690	6	5	0	0.605622	0.626903	0.618617	-	-	-	-
DSR628	3	127964623	127964967	344	8	6	0	0.508676	0.732503	0.678088	-	-	-	-
DSR629	3	127981670	127982377	707	13	11	0	0.589145	0.690921	0.639973	-	-	-	-
DSR630	3	128005236	128006082	846	5	4	0	0.592147	0.651627	0.60339	-	-	-	-
DSR631	3	128014079	128014688	609	7	6	0	0.596979	0.651627	0.607448	-	-	-	-
DSR632	3	128183310	128183322	12	4	4	0	0.619645	0.619645	0.619645	-	-	-	-
DSR633	3	128186417	128187500	1083	22	20	0	0.625779	0.812227	0.675214	-	-	-	-
DSR634	3	128240742	128241213	471	5	5	0	0.654497	0.70001	0.654497	-	-	-	-
DSR635	3	128242957	128243462	505	7	5	0	0.578897	0.61594	0.592265	-	-	-	-
DSR636	3	128243838	128244052	214	5	4	0	0.581457	0.656762	0.599035	-	-	-	-
DSR637	3	128339956	128340233	277	13	12	0	0.677818	0.784482	0.690652	-	-	-	-
DSR638	3	128345323	128345596	273	6	5	0	0.591034	0.70001	0.70001	-	-	-	-
DSR639	3	128346323	128346394	71	5	5	0	0.70001	0.70001	0.70001	-	-	-	-
DSR640	3	128346611	128347272	661	5	4	0	0.587989	0.784482	0.679201	-	-	-	-
DSR641	3	128347463	128347638	175	4	4	0	0.669151	0.70001	0.669151	-	-	-	-
DSR642	3	128349456	128351486	2030	11	9	0	0.610598	0.793848	0.672212	-	-	-	-
DSR643	3	128359420	128359748	328	8	6	2	0.659323	0.942879	0.731338	-	-	-	-
DSR644	3	128363970	128364233	263	7	5	1	0.603118	0.844686	0.730602	-	-	-	-
DSR645	3	128726321	128726964	643	6	4	0	0.513158	0.703949	0.659727	-	-	-	-
DSR646	3	128735246	128735779	533	8	7	0	0.616902	0.651627	0.648479	-	-	-	-
DSR647	3	128740253	128740358	105	4	4	0	0.615944	0.629593	0.615944	-	-	-	-
DSR648	3	128781280	128781494	214	5	4	0	0.629033	0.812227	0.783979	ENSSSCG00000008646	RNF144A	protein_coding	INSIDE
DSR649	3	128781772	128783212	1440	16	11	2	0.658337	0.872344	0.819274	ENSSSCG00000008646	RNF144A	protein_coding	INSIDE
DSR650	3	128783992	128784232	240	5	4	2	0.676002	0.872344	0.776166	ENSSSCG00000008646	RNF144A	protein_coding	INSIDE
DSR651	3	128798793	128798944	151	5	4	0	0.626387	0.759944	0.745945	ENSSSCG00000008646	RNF144A	protein_coding	INSIDE
DSR652	3	128820203	128820816	613	14	11	1	0.597557	0.844686	0.697767	-	-	-	-
DSR653	3	128839500	128840230	730	5	5	0	0.683171	0.793848	0.683171	-	-	-	-
DSR654	3	128841172	128842310	1138	10	7	2	0.629229	0.898498	0.766552	-	-	-	-
DSR655	3	128901982	128902104	122	4	4	0	0.668874	0.699958	0.668874	-	-	-	-
DSR656	3	129046595	129046702	107	4	4	0	0.63172	0.669781	0.63172	-	-	-	-
DSR657	3	129099469	129101170	1701	31	19	1	0.51157	0.888931	0.722685	-	-	-	-
DSR658	4	1989910	1990895	985	8	4	2	0.59058	0.844686	0.789714	-	-	-	-
DSR659	4	4824449	4824490	41	4	3	1	0.647689	0.882353	0.745309	-	-	-	-
DSR660	4	7040317	7040459	142	4	4	0	0.600317	0.640958	0.600317	ENSSSCG00000030947	ZFAT	protein_coding	INSIDE
DSR661	4	9148124	9148348	224	7	4	0	0.492273	0.692334	0.665583	-	-	-	-
DSR662	4	11745587	11745693	106	6	6	0	0.670021	0.751937	0.670021	-	-	-	-
DSR663	4	15255720	15255747	27	4	4	0	0.598463	0.619645	0.598463	-	-	-	-
DSR664	4	15473127	15473278	151	5	4	0	0.576462	0.626903	0.611194	ENSSSCG00000033333	FER1L6	protein_coding	INSIDE
DSR665	4	15919764	15921573	1809	9	7	0	0.545788	0.795977	0.659546	ENSSSCG00000005981	FBXO32	protein_coding	INSIDE
DSR666	4	16113507	16114409	902	6	5	0	0.608601	0.703949	0.642499	-	-	-	-
DSR667	4	16125803	16130044	4241	27	23	0	0.641055	0.759944	0.690383	-	-	-	-
DSR668	4	16132260	16133257	997	8	7	0	0.625232	0.703949	0.703949	-	-	-	-
DSR669	4	16142856	16142990	134	4	4	0	0.717948	0.759944	0.717948	ENSSSCG00000021744	C8orf76	protein_coding	INSIDE
DSR670	4	16315236	16315839	603	14	11	0	0.538812	0.617897	0.615821	ENSSSCG00000056684	DERL1	protein_coding	INSIDE
DSR671	4	16319177	16319562	385	8	6	0	0.522522	0.617897	0.617897	ENSSSCG00000056684	DERL1	protein_coding	INSIDE
DSR672	4	16325787	16326659	872	8	7	0	0.571791	0.615378	0.588234	ENSSSCG00000056684	DERL1	protein_coding	INSIDE
DSR673	4	16356239	16356256	17	4	4	0	0.66044	0.66044	0.66044	-	-	-	-
DSR674	4	16541613	16541883	270	5	4	0	0.567659	0.575287	0.575287	ENSSSCG00000021586	ZHX2	protein_coding	INSIDE
DSR675	4	16564055	16564278	223	6	6	0	0.600221	0.61904	0.600221	-	-	-	-
DSR676	4	16797939	16798691	752	5	4	0	0.635811	0.745744	0.724004	-	-	-	-
DSR677	4	16979722	16980175	453	6	4	0	0.505979	0.686985	0.622645	-	-	-	-
DSR678	4	16983260	16983647	387	5	4	0	0.585106	0.70001	0.681135	-	-	-	-
DSR679	4	17302745	17305488	2743	9	6	6	0.658165	0.945942	0.904807	-	-	-	-
DSR680	4	17307331	17309689	2358	19	17	4	0.684432	0.95555	0.72654	-	-	-	-
DSR681	4	17318038	17320739	2701	24	21	16	0.758018	0.95555	0.844289	-	-	-	-
DSR682	4	17324521	17326143	1622	15	10	0	0.594225	0.833332	0.816264	-	-	-	-
DSR683	4	17326755	17328128	1373	4	4	0	0.758409	0.833332	0.758409	-	-	-	-
DSR684	4	17332061	17335319	3258	15	13	0	0.637209	0.725477	0.686624	-	-	-	-
DSR685	4	19204479	19204503	24	2	2	1	0.819267	0.844686	0.819267	ENSSSCG00000006000	TAF2	protein_coding	INSIDE
DSR686	4	19204730	19205709	979	11	8	1	0.609339	0.844686	0.758914	ENSSSCG00000006000	TAF2	protein_coding	INSIDE
DSR687	4	19567552	19567811	259	6	4	0	0.4839	0.577282	0.577282	-	-	-	-
DSR688	4	19719270	19719528	258	4	3	3	0.684045	0.888931	0.859434	ENSSSCG00000029324	COLEC10	protein_coding	INSIDE
DSR689	4	23317048	23317937	889	7	6	0	0.560286	0.651627	0.610809	-	-	-	-
DSR690	4	23607414	23608125	711	6	4	2	0.599426	0.913052	0.830906	-	-	-	-
DSR691	4	23612861	23614787	1926	13	11	0	0.654234	0.787779	0.734186	-	-	-	-
DSR692	4	23624858	23624946	88	2	2	1	0.826054	0.856123	0.826054	-	-	-	-
DSR693	4	23680982	23683375	2393	4	4	0	0.70934	0.793848	0.70934	-	-	-	-
DSR694	4	24780798	24781818	1020	14	12	0	0.628023	0.751937	0.690255	ENSSSCG00000031031	CSMD3	protein_coding	INSIDE
DSR695	4	24782308	24784516	2208	19	16	0	0.671478	0.802511	0.725475	ENSSSCG00000031031	CSMD3	protein_coding	INSIDE
DSR696	4	24786586	24786703	117	4	4	0	0.721969	0.751937	0.721969	ENSSSCG00000031031	CSMD3	protein_coding	INSIDE
DSR697	4	24787489	24789697	2208	19	14	1	0.598273	0.847864	0.727577	ENSSSCG00000031031	CSMD3	protein_coding	INSIDE
DSR698	4	24794826	24795086	260	6	4	0	0.502682	0.742627	0.647612	ENSSSCG00000031031	CSMD3	protein_coding	INSIDE
DSR699	4	24801954	24802270	316	4	4	0	0.669409	0.745744	0.669409	ENSSSCG00000031031	CSMD3	protein_coding	INSIDE
DSR700	4	24865232	24867132	1900	7	6	0	0.734479	0.837897	0.797607	ENSSSCG00000031031	CSMD3	protein_coding	INSIDE
DSR701	4	24882849	24883916	1067	5	4	0	0.655896	0.748039	0.724646	ENSSSCG00000031031	CSMD3	protein_coding	INSIDE
DSR702	4	24885629	24888749	3120	12	9	0	0.647355	0.793848	0.722933	ENSSSCG00000031031	CSMD3	protein_coding	INSIDE
DSR703	4	24890181	24891589	1408	5	5	0	0.692829	0.793848	0.692829	ENSSSCG00000031031	CSMD3	protein_coding	INSIDE
DSR704	4	24897520	24899815	2295	9	6	0	0.575995	0.721101	0.675088	ENSSSCG00000031031	CSMD3	protein_coding	INSIDE
DSR705	4	24909279	24911766	2487	6	4	0	0.51949	0.793848	0.735962	ENSSSCG00000031031	CSMD3	protein_coding	INSIDE
DSR706	4	24992989	24994459	1470	7	6	0	0.6581	0.837897	0.753199	ENSSSCG00000031031	CSMD3	protein_coding	INSIDE
DSR707	4	25003636	25005016	1380	8	5	0	0.578152	0.789549	0.735304	ENSSSCG00000031031	CSMD3	protein_coding	INSIDE
DSR708	4	25007476	25009657	2181	16	11	2	0.647474	0.896439	0.755047	ENSSSCG00000031031	CSMD3	protein_coding	INSIDE
DSR709	4	25062115	25072243	10128	6	4	0	0.459416	0.658512	0.610089	ENSSSCG00000031031	CSMD3	protein_coding	INSIDE
DSR710	4	25529190	25529713	523	6	4	2	0.613113	0.872344	0.79891	ENSSSCG00000031031	CSMD3	protein_coding	INSIDE
DSR711	4	25531583	25532709	1126	6	4	1	0.57509	0.872344	0.753908	ENSSSCG00000031031	CSMD3	protein_coding	INSIDE
DSR712	4	25537241	25546689	9448	52	35	23	0.64523	0.913052	0.849972	ENSSSCG00000031031	CSMD3	protein_coding	INSIDE
DSR713	4	25547919	25549630	1711	7	5	2	0.638898	0.913052	0.818828	ENSSSCG00000031031	CSMD3	protein_coding	INSIDE
DSR714	4	25572190	25575027	2837	6	5	0	0.64939	0.759944	0.739263	ENSSSCG00000031031	CSMD3	protein_coding	INSIDE
DSR715	4	25580450	25580995	545	5	4	1	0.669981	0.913052	0.77237	ENSSSCG00000031031	CSMD3	protein_coding	INSIDE
DSR716	4	26052652	26053486	834	4	4	0	0.628124	0.658783	0.628124	-	-	-	-
DSR717	4	26483162	26483841	679	6	4	0	0.441559	0.651627	0.617722	-	-	-	-
DSR718	4	26485674	26485925	251	5	4	0	0.620467	0.651627	0.638789	-	-	-	-
DSR719	4	26507842	26509882	2040	7	6	0	0.625518	0.703949	0.651927	-	-	-	-
DSR720	4	26552723	26555110	2387	6	4	0	0.576372	0.700644	0.651636	-	-	-	-
DSR721	4	26577587	26583053	5466	7	4	0	0.501655	0.725477	0.654321	-	-	-	-
DSR722	4	26909974	26910000	26	4	4	0	0.654432	0.70001	0.654432	-	-	-	-
DSR723	4	27235373	27235966	593	5	4	0	0.536308	0.634885	0.610418	-	-	-	-
DSR724	4	27438617	27439668	1051	14	9	0	0.528959	0.815588	0.768498	-	-	-	-
DSR725	4	27440207	27442776	2569	18	16	0	0.708017	0.815588	0.769823	-	-	-	-
DSR726	4	27443429	27445174	1745	6	5	0	0.7123	0.815588	0.783574	-	-	-	-
DSR727	4	27445956	27446577	621	8	5	0	0.490318	0.808322	0.655752	-	-	-	-
DSR728	4	27453616	27457246	3630	6	4	0	0.536742	0.615668	0.586346	-	-	-	-
DSR729	4	27499036	27499120	84	2	2	1	0.837427	0.872344	0.837427	-	-	-	-
DSR730	4	27507065	27507955	890	6	6	0	0.762231	0.762231	0.762231	-	-	-	-
DSR731	4	27900025	27901159	1134	5	4	0	0.470061	0.593669	0.578768	ENSSSCG00000006023	SYBU	protein_coding	PARTIALLY INSIDE
DSR732	4	28352826	28352915	89	5	4	0	0.516302	0.629593	0.629593	-	-	-	-
DSR733	4	35649831	35649946	115	6	4	0	0.542761	0.686383	0.641737	-	-	-	-
DSR734	4	36168175	36170163	1988	24	19	2	0.631118	0.909089	0.733836	-	-	-	-
DSR735	4	36171711	36173092	1381	7	6	0	0.610885	0.698	0.666033	-	-	-	-
DSR736	4	36285577	36286677	1100	24	20	0	0.683291	0.837897	0.781339	-	-	-	-
DSR737	4	37062287	37062504	217	7	6	0	0.58852	0.615668	0.602636	-	-	-	-
DSR738	4	38100740	38106572	5832	9	6	1	0.564544	0.95555	0.712133	ENSSSCG00000006074	STK3	protein_coding	INSIDE
DSR739	4	38107514	38113204	5690	6	4	3	0.650039	0.95555	0.87058	ENSSSCG00000006074	STK3	protein_coding	INSIDE
DSR740	4	38144693	38158986	14293	10	7	5	0.757824	0.95555	0.894739	ENSSSCG00000006074	STK3	protein_coding	INSIDE
DSR741	4	38254248	38257277	3029	6	4	0	0.5574	0.759944	0.759944	ENSSSCG00000006074	STK3	protein_coding	INSIDE
DSR742	4	39088759	39093827	5068	5	5	0	0.718867	0.791809	0.718867	ENSSSCG00000006084	-	protein_coding	INSIDE
DSR743	4	39095160	39096371	1211	5	4	0	0.625582	0.745744	0.722877	ENSSSCG00000006084	-	protein_coding	INSIDE
DSR744	4	39101570	39103514	1944	6	3	2	0.520696	0.844686	0.797841	ENSSSCG00000006084	-	protein_coding	INSIDE
DSR745	4	39115021	39115652	631	8	6	0	0.621936	0.793848	0.724081	-	-	-	-
DSR746	4	39697032	39697571	539	10	9	0	0.621036	0.651627	0.633246	ENSSSCG00000006087	CPQ	protein_coding	INSIDE
DSR747	4	39701691	39701992	301	5	4	0	0.528066	0.702128	0.659321	ENSSSCG00000006087	CPQ	protein_coding	INSIDE
DSR748	4	39716365	39716636	271	4	4	0	0.632494	0.700644	0.632494	ENSSSCG00000006087	CPQ	protein_coding	INSIDE
DSR749	4	39769596	39769787	191	4	4	0	0.579258	0.602645	0.579258	ENSSSCG00000006087	CPQ	protein_coding	INSIDE
DSR750	4	39777944	39779504	1560	30	26	0	0.574937	0.703949	0.630299	ENSSSCG00000006087	CPQ	protein_coding	INSIDE
DSR751	4	39799174	39800125	951	8	8	0	0.690976	0.73202	0.690976	ENSSSCG00000006087	CPQ	protein_coding	INSIDE
DSR752	4	40135331	40135528	197	5	5	0	0.716289	0.837897	0.716289	-	-	-	-
DSR753	4	40140626	40140829	203	6	5	0	0.573298	0.582468	0.579828	-	-	-	-
DSR754	4	40143005	40143235	230	7	6	0	0.534907	0.582468	0.582468	-	-	-	-
DSR755	4	40159450	40160060	610	7	6	0	0.608953	0.725477	0.688845	-	-	-	-
DSR756	4	40240737	40241024	287	6	6	0	0.754199	0.759944	0.754199	-	-	-	-
DSR757	4	40255167	40255370	203	4	4	0	0.639046	0.658512	0.639046	-	-	-	-
DSR758	4	40265227	40265276	49	4	4	0	0.673055	0.784482	0.673055	-	-	-	-
DSR759	4	40303418	40303436	18	4	4	0	0.697582	0.729805	0.697582	ENSSSCG00000006089	PTDSS1	protein_coding	INSIDE
DSR760	4	40370702	40370899	197	9	7	0	0.494062	0.669781	0.625795	ENSSSCG00000006089	PTDSS1	protein_coding	INSIDE
DSR761	4	40371718	40372256	538	5	5	0	0.647517	0.679966	0.647517	ENSSSCG00000006089	PTDSS1	protein_coding	INSIDE
DSR762	4	40387007	40387996	989	8	6	0	0.506034	0.703949	0.621468	ENSSSCG00000006090	MTERF3	protein_coding	INSIDE
DSR763	4	40396690	40397684	994	9	7	0	0.516671	0.703949	0.645988	ENSSSCG00000006090	MTERF3	protein_coding	INSIDE
DSR764	4	40403992	40405232	1240	12	10	0	0.541222	0.725477	0.638503	ENSSSCG00000055783	UQCRB	protein_coding	INSIDE
DSR765	4	40405321	40405751	430	6	5	0	0.540337	0.617897	0.617897	ENSSSCG00000055783	UQCRB	protein_coding	INSIDE
DSR766	4	40411134	40412183	1049	11	8	0	0.481254	0.617897	0.612293	-	-	-	-
DSR767	4	40427355	40427562	207	4	4	0	0.656336	0.703949	0.656336	-	-	-	-
DSR768	4	40445332	40445463	131	3	2	1	0.554489	0.866716	0.783337	-	-	-	-
DSR769	4	40826656	40828632	1976	5	4	0	0.55423	0.619645	0.609054	-	-	-	-
DSR770	4	42728022	42730656	2634	9	5	1	0.450983	0.848801	0.700218	-	-	-	-
DSR771	4	42759101	42760350	1249	13	12	0	0.587084	0.636982	0.589802	-	-	-	-
DSR772	4	42762198	42763411	1213	7	7	0	0.596217	0.66044	0.596217	-	-	-	-
DSR773	4	55779850	55780436	586	4	4	0	0.581403	0.581403	0.581403	ENSSSCG00000022989	ZNF704	protein_coding	INSIDE
DSR774	4	55908672	55909461	789	5	4	0	0.639174	0.793643	0.729826	ENSSSCG00000022989	ZNF704	protein_coding	INSIDE
DSR775	4	56887981	56888313	332	7	5	0	0.488324	0.647039	0.609663	-	-	-	-
DSR776	4	60479916	60480888	972	8	7	0	0.580317	0.615668	0.5968	-	-	-	-
DSR777	4	60491020	60492352	1332	7	5	0	0.526203	0.615668	0.60003	-	-	-	-
DSR778	4	60492542	60492615	73	5	4	0	0.576944	0.615668	0.586346	-	-	-	-
DSR779	4	60586756	60589823	3067	16	13	4	0.694351	0.856123	0.803452	ENSSSCG00000034242	HNF4G	protein_coding	INSIDE
DSR780	4	60604817	60605250	433	6	4	0	0.457514	0.795977	0.630242	-	-	-	-
DSR781	4	60657361	60660386	3025	13	10	0	0.637167	0.833332	0.786479	-	-	-	-
DSR782	4	60660808	60662074	1266	5	4	0	0.649883	0.833332	0.794956	-	-	-	-
DSR783	4	60662623	60665585	2962	11	9	0	0.659543	0.815588	0.779113	-	-	-	-
DSR784	4	60704831	60705184	353	5	4	0	0.5949	0.723739	0.624194	-	-	-	-
DSR785	4	60803327	60806879	3552	6	5	0	0.594482	0.776793	0.706994	-	-	-	-
DSR786	4	62643888	62644638	750	8	7	0	0.595369	0.658512	0.627797	-	-	-	-
DSR787	4	62988112	62988613	501	6	4	0	0.501198	0.664577	0.631766	ENSSSCG00000006185	KCNB2	protein_coding	INSIDE
DSR788	4	64385155	64385665	510	8	7	0	0.567216	0.658512	0.611205	-	-	-	-
DSR789	4	67006409	67007091	682	8	7	0	0.608492	0.745744	0.655302	-	-	-	-
DSR790	4	72377611	72377989	378	6	6	0	0.685987	0.739693	0.685987	-	-	-	-
DSR791	4	75360672	75360863	191	4	4	0	0.605777	0.617897	0.605777	-	-	-	-
DSR792	4	76312340	76314082	1742	9	6	0	0.478212	0.636982	0.597653	ENSSSCG00000031813	XKR4	protein_coding	INSIDE
DSR793	4	79287328	79287399	71	5	5	0	0.612209	0.619645	0.612209	-	-	-	-
DSR794	4	81601792	81603991	2199	20	18	0	0.615479	0.815588	0.662332	ENSSSCG00000022396	BLZF1	protein_coding	INSIDE
DSR795	4	81608429	81609190	761	8	6	0	0.577649	0.742627	0.675957	ENSSSCG00000022396	BLZF1	protein_coding	INSIDE
DSR796	4	81638477	81640791	2314	18	14	0	0.626415	0.815588	0.732944	ENSSSCG00000022396	BLZF1	protein_coding	PARTIALLY INSIDE
DSR796	4	81638477	81640791	2314	18	14	0	0.626415	0.815588	0.732944	ENSSSCG00000006294	NME7	protein_coding	PARTIALLY INSIDE
DSR797	4	81650583	81651277	694	9	7	0	0.613659	0.762231	0.731431	ENSSSCG00000006294	NME7	protein_coding	INSIDE
DSR798	4	81653499	81654788	1289	16	13	0	0.658115	0.815588	0.751555	ENSSSCG00000006294	NME7	protein_coding	INSIDE
DSR799	4	81658486	81661659	3173	16	12	0	0.605054	0.762231	0.713229	ENSSSCG00000006294	NME7	protein_coding	INSIDE
DSR800	4	82040865	82041375	510	5	4	0	0.519238	0.658512	0.60068	-	-	-	-
DSR801	4	82044010	82044180	170	6	4	0	0.475826	0.61904	0.61904	-	-	-	-
DSR802	4	82046136	82047206	1070	9	8	0	0.587549	0.61904	0.595517	-	-	-	-
DSR803	4	82228985	82229414	429	4	4	0	0.63757	0.739693	0.63757	-	-	-	-
DSR804	4	83389843	83390304	461	4	4	0	0.669367	0.699958	0.669367	ENSSSCG00000006307	RCSD1	protein_coding	INSIDE
DSR805	4	83407557	83408632	1075	14	13	0	0.588072	0.615668	0.594553	-	-	-	-
DSR806	4	83488484	83488898	414	4	4	0	0.705711	0.723739	0.705711	-	-	-	-
DSR807	4	83493049	83494023	974	9	4	1	0.450746	0.860465	0.757921	-	-	-	-
DSR808	4	83823250	83823430	180	6	5	0	0.621555	0.745744	0.704557	-	-	-	-
DSR809	4	83827832	83828500	668	8	7	0	0.664594	0.745744	0.7228	-	-	-	-
DSR810	4	83829810	83830538	728	12	9	0	0.596105	0.745744	0.720336	-	-	-	-
DSR811	4	84699147	84699442	295	6	5	0	0.591614	0.640958	0.600841	-	-	-	-
DSR812	4	85851072	85851340	268	5	4	0	0.482655	0.61904	0.594254	-	-	-	-
DSR813	4	86038500	86039227	727	8	6	1	0.56576	0.913052	0.689857	ENSSSCG00000061621	-	protein_coding	INSIDE
DSR814	4	89362404	89363511	1107	6	5	0	0.528136	0.61594	0.591805	ENSSSCG00000026861	NECTIN4	protein_coding	INSIDE
DSR815	4	90315760	90316362	602	5	4	0	0.703048	0.837897	0.76712	ENSSSCG00000054190	ATP1A4	protein_coding	INSIDE
DSR816	4	90334949	90338444	3495	34	31	5	0.737346	0.882353	0.774186	-	-	-	-
DSR817	4	90340378	90343663	3285	4	3	1	0.677673	0.857183	0.740792	ENSSSCG00000006391	ATP1A2	protein_coding	PARTIALLY INSIDE
DSR818	4	90563615	90565698	2083	16	14	0	0.667709	0.833332	0.738426	ENSSSCG00000006396	IGSF9	protein_coding	PARTIALLY INSIDE
DSR819	4	90566313	90567215	902	6	4	0	0.524705	0.762231	0.728415	ENSSSCG00000006395	-	protein_coding	PARTIALLY INSIDE
DSR820	4	90568821	90569212	391	4	4	0	0.625135	0.739693	0.625135	ENSSSCG00000006395	-	protein_coding	INSIDE
DSR821	4	90571394	90571639	245	5	4	0	0.599231	0.776793	0.68792	ENSSSCG00000006395	-	protein_coding	INSIDE
DSR822	4	90572708	90573623	915	11	6	1	0.488466	0.866664	0.765854	ENSSSCG00000006395	-	protein_coding	INSIDE
DSR823	4	102627995	102629859	1864	7	7	0	0.598847	0.626903	0.598847	ENSSSCG00000006726	SPAG17	protein_coding	INSIDE
DSR824	4	102842795	102843295	500	5	4	0	0.613682	0.787779	0.66333	ENSSSCG00000006727	WDR3	protein_coding	INSIDE
DSR825	4	102963907	102964593	686	5	4	0	0.598455	0.673865	0.666899	-	-	-	-
DSR826	4	106822374	106824099	1725	8	6	0	0.557163	0.692334	0.624679	ENSSSCG00000006766	PHTF1	protein_coding	INSIDE
DSR827	4	106827198	106828409	1211	10	6	0	0.464998	0.615378	0.583538	ENSSSCG00000006766	PHTF1	protein_coding	INSIDE
DSR828	4	108959939	108960331	392	11	9	0	0.500883	0.574997	0.574997	ENSSSCG00000006792	PGB	protein_coding	INSIDE
DSR829	4	112056310	112056638	328	8	6	0	0.58105	0.802511	0.735765	-	-	-	-
DSR830	4	113801618	113801944	326	12	9	0	0.495104	0.651627	0.615431	-	-	-	-
DSR831	4	115315186	115315377	191	5	5	0	0.631443	0.70001	0.631443	-	-	-	-
DSR832	4	115794885	115795411	526	5	4	0	0.513984	0.664577	0.630878	ENSSSCG00000006857	COL11A1	protein_coding	INSIDE
DSR833	4	115829344	115829804	460	11	8	0	0.533275	0.833332	0.712286	ENSSSCG00000006857	COL11A1	protein_coding	INSIDE
DSR834	4	116926844	116926911	67	4	4	0	0.693466	0.723739	0.693466	-	-	-	-
DSR835	4	117588251	117588408	157	5	3	1	0.435876	0.898498	0.720238	-	-	-	-
DSR836	4	117770532	117770573	41	3	2	1	0.626347	0.872344	0.852838	ENSSSCG00000006864	CDC14A	protein_coding	INSIDE
DSR837	4	118228891	118229146	255	10	8	0	0.515101	0.656762	0.59547	ENSSSCG00000006872	AGL	protein_coding	INSIDE
DSR838	4	118801680	118801909	229	4	4	0	0.625942	0.656762	0.625942	-	-	-	-
DSR839	4	118853254	118853565	311	5	5	0	0.646657	0.684211	0.646657	-	-	-	-
DSR840	4	118867607	118867610	3	2	2	1	0.780137	0.856123	0.780137	-	-	-	-
DSR841	4	119195966	119196484	518	10	7	2	0.580292	0.913052	0.740458	ENSSSCG00000006877	SNX7	protein_coding	INSIDE
DSR842	4	119196979	119197172	193	6	3	1	0.498261	0.872344	0.734997	ENSSSCG00000006877	SNX7	protein_coding	INSIDE
DSR843	4	119558038	119558410	372	5	5	0	0.77983	0.795977	0.77983	-	-	-	-
DSR844	4	119565125	119565501	376	7	6	0	0.705151	0.833332	0.802203	-	-	-	-
DSR845	4	119582779	119582950	171	5	5	0	0.591355	0.626903	0.591355	-	-	-	-
DSR846	4	119960196	119960361	165	9	6	0	0.497015	0.617897	0.60877	ENSSSCG00000006878	DPYD	protein_coding	INSIDE
DSR847	4	119961494	119961840	346	4	4	0	0.584664	0.6	0.584664	ENSSSCG00000006878	DPYD	protein_coding	INSIDE
DSR848	4	119970430	119971721	1291	18	17	1	0.682849	0.909089	0.721994	ENSSSCG00000006878	DPYD	protein_coding	INSIDE
DSR849	4	119977650	119978688	1038	8	6	0	0.570186	0.773448	0.733472	ENSSSCG00000006878	DPYD	protein_coding	INSIDE
DSR850	4	119985171	119985220	49	7	6	0	0.581979	0.739693	0.646816	ENSSSCG00000006878	DPYD	protein_coding	INSIDE
DSR851	4	119985491	119986968	1477	15	9	0	0.491127	0.739693	0.693801	ENSSSCG00000006878	DPYD	protein_coding	INSIDE
DSR852	4	120251379	120251400	21	3	2	2	0.727407	0.872344	0.872344	ENSSSCG00000006878	DPYD	protein_coding	INSIDE
DSR853	4	120251611	120252037	426	5	4	1	0.635086	0.872344	0.788044	ENSSSCG00000006878	DPYD	protein_coding	INSIDE
DSR854	4	120288104	120288255	151	6	5	0	0.580669	0.66044	0.654271	ENSSSCG00000006878	DPYD	protein_coding	INSIDE
DSR855	4	120496430	120497673	1243	23	18	0	0.72537	0.833332	0.828116	ENSSSCG00000006878	DPYD	protein_coding	INSIDE
DSR855	4	120496430	120497673	1243	23	18	0	0.72537	0.833332	0.828116	ENSSSCG00000041080	-	protein_coding	INSIDE
DSR856	4	120663498	120663538	40	2	2	1	0.721481	0.844686	0.721481	ENSSSCG00000006878	DPYD	protein_coding	INSIDE
DSR857	4	121191961	121191979	18	4	4	0	0.586346	0.615668	0.586346	-	-	-	-
DSR858	4	122918005	122920070	2065	16	13	0	0.649125	0.784482	0.730344	ENSSSCG00000028620	ABCD3	protein_coding	INSIDE
DSR859	4	122939771	122939876	105	6	5	0	0.669731	0.776793	0.703456	ENSSSCG00000028620	ABCD3	protein_coding	INSIDE
DSR860	4	122981329	122981604	275	5	4	0	0.614157	0.725477	0.673914	-	-	-	-
DSR861	4	122996331	122996890	559	11	9	0	0.605523	0.71198	0.649004	-	-	-	-
DSR862	4	123263652	123263897	245	5	5	0	0.572169	0.574997	0.572169	ENSSSCG00000006890	ABCA4	protein_coding	INSIDE
DSR863	4	123519179	123519309	130	5	5	0	0.692334	0.692334	0.692334	ENSSSCG00000006893	BCAR3	protein_coding	INSIDE
DSR864	4	123594409	123594598	189	5	4	0	0.517171	0.703949	0.646458	ENSSSCG00000006893	BCAR3	protein_coding	INSIDE
DSR865	4	123595116	123596089	973	20	15	0	0.537732	0.703949	0.649391	ENSSSCG00000006893	BCAR3	protein_coding	INSIDE
DSR866	4	123596528	123597378	850	15	14	0	0.583814	0.704151	0.61862	ENSSSCG00000006893	BCAR3	protein_coding	INSIDE
DSR867	4	124217542	124217640	98	5	4	0	0.524512	0.575287	0.575287	-	-	-	-
DSR868	4	124551972	124552249	277	5	5	0	0.571462	0.571462	0.571462	ENSSSCG00000006901	EVI5	protein_coding	INSIDE
DSR869	4	125119800	125119870	70	6	5	0	0.67531	0.815588	0.76784	ENSSSCG00000006911	TGFBR3	protein_coding	INSIDE
DSR870	4	125399012	125399303	291	6	4	0	0.576592	0.798585	0.739706	-	-	-	-
DSR871	4	125627330	125627508	178	4	4	0	0.717191	0.725477	0.717191	-	-	-	-
DSR872	4	125725808	125725898	90	7	4	1	0.459268	0.856123	0.655659	-	-	-	-
DSR873	4	125741745	125742694	949	9	8	3	0.729567	0.913052	0.806526	ENSSSCG00000022534	ZNF644	protein_coding	INSIDE
DSR874	4	126520804	126521871	1067	17	15	1	0.679227	0.872344	0.757825	-	-	-	-
DSR875	4	126659718	126659898	180	4	4	0	0.627764	0.734042	0.627764	-	-	-	-
DSR876	4	126986536	126986546	10	2	2	1	0.817287	0.872344	0.817287	ENSSSCG00000006917	LRRC8C	protein_coding	INSIDE
DSR877	4	127530545	127531496	951	7	5	0	0.470593	0.584912	0.574152	ENSSSCG00000006926	GTF2B	protein_coding	INSIDE
DSR878	4	127537329	127537468	139	6	4	1	0.567685	0.844686	0.639768	ENSSSCG00000006926	GTF2B	protein_coding	INSIDE
DSR879	4	127538345	127538919	574	9	7	2	0.507981	0.844686	0.649526	ENSSSCG00000006926	GTF2B	protein_coding	INSIDE
DSR880	4	127572822	127572988	166	2	2	1	0.830489	0.872344	0.830489	-	-	-	-
DSR881	4	127573143	127574580	1437	11	8	4	0.65331	0.913052	0.742257	ENSSSCG00000006927	PKN2	protein_coding	PARTIALLY INSIDE
DSR882	4	127577462	127577501	39	3	3	1	0.681562	0.844686	0.681562	ENSSSCG00000006927	PKN2	protein_coding	INSIDE
DSR883	4	127577706	127577775	69	6	4	0	0.556745	0.742627	0.66711	ENSSSCG00000006927	PKN2	protein_coding	INSIDE
DSR884	4	127583266	127583319	53	3	3	1	0.662537	0.844686	0.662537	ENSSSCG00000006927	PKN2	protein_coding	INSIDE
DSR885	4	127585776	127586385	609	6	4	0	0.497122	0.576572	0.574017	ENSSSCG00000006927	PKN2	protein_coding	INSIDE
DSR886	4	127745324	127745533	209	5	4	3	0.704135	0.852748	0.848113	-	-	-	-
DSR887	4	127748571	127748586	15	2	2	2	0.896805	0.898498	0.896805	-	-	-	-
DSR888	4	127751022	127751094	72	2	2	2	0.896805	0.898498	0.896805	-	-	-	-
DSR889	4	127751392	127751431	39	2	2	1	0.824986	0.856123	0.824986	-	-	-	-
DSR890	4	128100997	128101362	365	5	4	2	0.699973	0.844686	0.823599	-	-	-	-
DSR891	4	128152538	128152574	36	2	2	2	0.852748	0.852748	0.852748	-	-	-	-
DSR892	4	128778514	128778651	137	5	4	0	0.612178	0.699958	0.649137	-	-	-	-
DSR893	4	128889133	128889573	440	6	5	0	0.534695	0.61594	0.61594	-	-	-	-
DSR894	5	764476	765447	971	4	4	0	0.642584	0.656762	0.642584	-	-	-	-
DSR895	5	767843	768559	716	8	7	0	0.590061	0.70001	0.664941	-	-	-	-
DSR896	5	1780483	1780803	320	4	4	0	0.636982	0.636982	0.636982	-	-	-	-
DSR897	5	1796174	1796219	45	4	4	0	0.591063	0.591063	0.591063	-	-	-	-
DSR898	5	1837992	1838364	372	8	7	0	0.574717	0.686985	0.631747	-	-	-	-
DSR899	5	1860892	1861090	198	7	4	0	0.44979	0.651627	0.645836	-	-	-	-
DSR900	5	2037524	2038096	572	7	6	0	0.622374	0.704151	0.636214	-	-	-	-
DSR901	5	2115244	2115626	382	5	5	0	0.602186	0.629969	0.602186	-	-	-	-
DSR902	5	2116130	2116317	187	5	4	0	0.496997	0.600482	0.583112	-	-	-	-
DSR903	5	2184951	2185273	322	8	5	0	0.56677	0.802511	0.620732	-	-	-	-
DSR904	5	3525061	3525198	137	5	4	0	0.527941	0.734042	0.646311	ENSSSCG00000027365	WNT7B	protein_coding	INSIDE
DSR905	5	3534940	3534944	4	2	2	1	0.754755	0.852748	0.754755	ENSSSCG00000027365	WNT7B	protein_coding	INSIDE
DSR906	5	3621570	3621714	144	7	6	0	0.635007	0.802511	0.709308	-	-	-	-
DSR907	5	3623790	3624891	1101	21	18	3	0.655428	0.852748	0.717533	-	-	-	-
DSR908	5	4102195	4102574	379	8	8	0	0.750375	0.815588	0.750375	-	-	-	-
DSR909	5	4104272	4104358	86	5	5	0	0.618904	0.619645	0.618904	-	-	-	-
DSR910	5	4344537	4345184	647	12	8	0	0.518728	0.795977	0.682045	ENSSSCG00000000020	PHF21B	protein_coding	INSIDE
DSR911	5	4428776	4428808	32	4	4	0	0.591063	0.591063	0.591063	ENSSSCG00000000021	ARHGAP8	protein_coding	INSIDE
DSR912	5	4761493	4761774	281	7	5	1	0.613405	0.872344	0.735965	-	-	-	-
DSR913	5	5519176	5519524	348	8	5	3	0.624348	0.844686	0.802769	-	-	-	-
DSR914	5	5519624	5519664	40	4	4	4	0.844686	0.844686	0.844686	-	-	-	-
DSR915	5	5524494	5524496	2	2	2	2	0.844686	0.844686	0.844686	-	-	-	-
DSR916	5	5551786	5552347	561	10	8	0	0.60348	0.73913	0.686667	-	-	-	-
DSR917	5	5556929	5557000	71	4	4	1	0.813055	0.844686	0.813055	-	-	-	-
DSR918	5	5557348	5557402	54	6	3	2	0.652319	0.898498	0.788978	-	-	-	-
DSR919	5	5557674	5558059	385	6	4	3	0.570744	0.856123	0.782759	-	-	-	-
DSR920	5	5558835	5560070	1235	6	6	6	0.86537	0.898498	0.86537	-	-	-	-
DSR921	5	5575828	5577142	1314	4	4	0	0.692334	0.692334	0.692334	ENSSSCG00000000029	SCUBE1	protein_coding	INSIDE
DSR922	5	5599721	5601399	1678	14	11	0	0.571591	0.725477	0.685465	ENSSSCG00000000029	SCUBE1	protein_coding	INSIDE
DSR923	5	5604506	5604802	296	5	4	0	0.559635	0.714237	0.646236	ENSSSCG00000000029	SCUBE1	protein_coding	INSIDE
DSR924	5	5685708	5685765	57	7	5	1	0.671716	0.888931	0.769217	ENSSSCG00000000029	SCUBE1	protein_coding	INSIDE
DSR925	5	5702897	5703156	259	7	3	2	0.550531	0.898498	0.773252	ENSSSCG00000000034	TTLL12	protein_coding	INSIDE
DSR926	5	5703298	5703595	297	4	3	3	0.713797	0.844686	0.844686	ENSSSCG00000000034	TTLL12	protein_coding	INSIDE
DSR927	5	5706056	5706441	385	4	2	1	0.490528	0.891179	0.781055	ENSSSCG00000000034	TTLL12	protein_coding	INSIDE
DSR928	5	5711980	5712073	93	4	2	2	0.465999	0.95122	0.901697	ENSSSCG00000000034	TTLL12	protein_coding	INSIDE
DSR929	5	5729929	5729997	68	2	2	2	0.844686	0.844686	0.844686	ENSSSCG00000000033	TSPO	protein_coding	INSIDE
DSR930	5	5731009	5731038	29	4	2	1	0.524815	0.844686	0.772322	ENSSSCG00000000033	TSPO	protein_coding	INSIDE
DSR931	5	5731316	5731571	255	8	5	2	0.472962	0.898498	0.74729	ENSSSCG00000000033	TSPO	protein_coding	INSIDE
DSR932	5	5753815	5754166	351	4	2	1	0.403159	0.844686	0.794107	-	-	-	-
DSR933	5	5775500	5777405	1905	24	20	0	0.703435	0.802511	0.765517	-	-	-	-
DSR934	5	5780406	5781782	1376	4	4	0	0.800345	0.802511	0.800345	-	-	-	-
DSR935	5	5783160	5783696	536	6	6	0	0.687811	0.802511	0.687811	-	-	-	-
DSR936	5	5784638	5786203	1565	8	6	1	0.607005	0.913052	0.700769	-	-	-	-
DSR937	5	5786471	5787809	1338	17	16	0	0.664724	0.802511	0.689402	-	-	-	-
DSR938	5	5793586	5795813	2227	29	19	1	0.625977	0.844686	0.80705	ENSSSCG00000000035	TTLL1	protein_coding	PARTIALLY INSIDE
DSR939	5	7124642	7125368	726	10	10	0	0.621298	0.658512	0.621298	ENSSSCG00000035152	TEF	protein_coding	INSIDE
DSR940	5	7125682	7126037	355	6	5	0	0.510688	0.640958	0.603595	ENSSSCG00000035152	TEF	protein_coding	INSIDE
DSR941	5	7126935	7127065	130	4	4	0	0.661493	0.684211	0.661493	ENSSSCG00000035152	TEF	protein_coding	INSIDE
DSR942	5	7162763	7163011	248	4	3	1	0.591481	0.888931	0.759832	ENSSSCG00000033036	ZC3H7B	protein_coding	INSIDE
DSR943	5	7211333	7211741	408	5	4	0	0.547371	0.692536	0.675592	ENSSSCG00000028202	RANGAP1	protein_coding	INSIDE
DSR944	5	7212573	7213322	749	11	9	0	0.548171	0.789587	0.660625	ENSSSCG00000028202	RANGAP1	protein_coding	INSIDE
DSR945	5	7213629	7214090	461	7	6	0	0.673215	0.751937	0.692463	ENSSSCG00000028202	RANGAP1	protein_coding	INSIDE
DSR946	5	7214271	7214660	389	6	4	0	0.539822	0.743719	0.702701	ENSSSCG00000028202	RANGAP1	protein_coding	INSIDE
DSR947	5	7221900	7222029	129	2	2	1	0.83022	1	0.83022	ENSSSCG00000028202	RANGAP1	protein_coding	INSIDE
DSR948	5	7250648	7251495	847	14	12	0	0.660514	0.791809	0.738439	ENSSSCG00000000067	CHADL	protein_coding	INSIDE
DSR949	5	7253209	7253459	250	8	6	0	0.655761	0.837897	0.787219	-	-	-	-
DSR950	5	7880700	7880894	194	7	5	0	0.509395	0.658783	0.614115	-	-	-	-
DSR951	5	8161725	8163563	1838	7	5	0	0.492247	0.71198	0.646143	ENSSSCG00000000078	TNRC6B	protein_coding	INSIDE
DSR952	5	8192571	8195217	2646	9	6	0	0.556036	0.664703	0.640599	ENSSSCG00000000078	TNRC6B	protein_coding	INSIDE
DSR953	5	8866874	8866969	95	7	3	1	0.416211	0.856123	0.803524	-	-	-	-
DSR954	5	8867348	8867922	574	5	5	3	0.822743	0.872344	0.822743	-	-	-	-
DSR955	5	8868181	8868417	236	5	3	2	0.606181	0.860465	0.769953	-	-	-	-
DSR956	5	10497097	10497291	194	6	6	0	0.601049	0.645285	0.601049	ENSSSCG00000000130	CYTH4	protein_coding	INSIDE
DSR957	5	10511859	10512098	239	11	10	0	0.666384	0.796514	0.700509	ENSSSCG00000000130	CYTH4	protein_coding	INSIDE
DSR958	5	10512478	10512752	274	11	10	2	0.703297	0.888931	0.753079	ENSSSCG00000000130	CYTH4	protein_coding	INSIDE
DSR959	5	10573986	10574009	23	4	4	0	0.576572	0.576572	0.576572	-	-	-	-
DSR960	5	13433588	13435622	2034	5	4	0	0.580286	0.725477	0.656947	-	-	-	-
DSR961	5	13527458	13528751	1293	6	6	0	0.674716	0.749934	0.674716	ENSSSCG00000000167	RIC8B	protein_coding	INSIDE
DSR962	5	13530101	13540892	10791	20	17	0	0.635957	0.818182	0.694557	ENSSSCG00000000167	RIC8B	protein_coding	INSIDE
DSR963	5	13555917	13558225	2308	5	4	0	0.597209	0.66044	0.652728	ENSSSCG00000000167	RIC8B	protein_coding	INSIDE
DSR964	5	13561591	13569449	7858	16	14	0	0.630834	0.66044	0.65728	ENSSSCG00000000167	RIC8B	protein_coding	INSIDE
DSR965	5	13675834	13676134	300	5	5	0	0.675112	0.704151	0.675112	ENSSSCG00000052141	RFX4	protein_coding	INSIDE
DSR966	5	13716684	13717709	1025	8	6	0	0.545973	0.629593	0.629593	ENSSSCG00000052141	RFX4	protein_coding	INSIDE
DSR967	5	13940080	13940345	265	6	6	0	0.7076	0.723739	0.7076	ENSSSCG00000024881	TCP11L2	protein_coding	INSIDE
DSR968	5	13993847	13994034	187	5	4	0	0.540651	0.626903	0.600023	-	-	-	-
DSR969	5	14004931	14006213	1282	6	4	0	0.580104	0.756621	0.704083	-	-	-	-
DSR970	5	14053863	14055161	1298	14	13	0	0.597262	0.725477	0.631808	-	-	-	-
DSR971	5	14055374	14057217	1843	6	5	0	0.606226	0.692334	0.615361	-	-	-	-
DSR972	5	14059024	14062725	3701	20	17	0	0.620819	0.725477	0.689682	-	-	-	-
DSR973	5	14064039	14065417	1378	5	4	0	0.556317	0.777778	0.662374	-	-	-	-
DSR974	5	14206033	14206145	112	4	4	0	0.584532	0.606284	0.584532	-	-	-	-
DSR975	5	15337107	15337152	45	4	4	0	0.596304	0.602645	0.596304	-	-	-	-
DSR976	5	16101681	16103319	1638	27	26	0	0.666391	0.776793	0.675422	ENSSSCG00000032269	LIMA1	protein_coding	INSIDE
DSR977	5	16103762	16103899	137	9	9	0	0.638091	0.723739	0.638091	ENSSSCG00000032269	LIMA1	protein_coding	INSIDE
DSR978	5	17464323	17464683	360	8	8	0	0.722996	0.767409	0.722996	-	-	-	-
DSR979	5	17466239	17466735	496	6	6	0	0.670935	0.692334	0.670935	-	-	-	-
DSR980	5	19399821	19400950	1129	8	5	0	0.550938	0.637535	0.608585	ENSSSCG00000024221	SMUG1	protein_coding	INSIDE
DSR981	5	19439171	19440487	1316	16	13	0	0.567999	0.692334	0.650481	-	-	-	-
DSR982	5	25844867	25845077	210	7	5	0	0.541684	0.624753	0.586132	-	-	-	-
DSR983	5	25846257	25846482	225	4	4	0	0.727415	0.739108	0.727415	-	-	-	-
DSR984	5	26333630	26333977	347	6	4	0	0.500528	0.658783	0.626651	-	-	-	-
DSR985	5	28161587	28161785	198	5	5	0	0.582877	0.6	0.582877	-	-	-	-
DSR986	5	28161856	28162006	150	4	4	0	0.571462	0.571462	0.571462	-	-	-	-
DSR987	5	29122537	29122745	208	5	5	0	0.75417	0.759944	0.75417	-	-	-	-
DSR988	5	29138851	29139214	363	5	5	0	0.571462	0.571462	0.571462	ENSSSCG00000023715	GNS	protein_coding	INSIDE
DSR989	5	29516936	29517574	638	7	6	0	0.590204	0.686985	0.662259	ENSSSCG00000030998	WIF1	protein_coding	INSIDE
DSR990	5	29517737	29517977	240	4	4	0	0.591063	0.591063	0.591063	ENSSSCG00000030998	WIF1	protein_coding	INSIDE
DSR991	5	30734250	30734570	320	11	8	0	0.559357	0.6	0.589298	ENSSSCG00000000478	GRIP1	protein_coding	INSIDE
DSR992	5	30735315	30735512	197	5	5	0	0.6	0.6	0.6	ENSSSCG00000000478	GRIP1	protein_coding	INSIDE
DSR993	5	32164793	32165900	1107	5	4	0	0.543059	0.717294	0.650132	-	-	-	-
DSR994	5	32892569	32893297	728	4	4	0	0.659424	0.725477	0.659424	-	-	-	-
DSR995	5	33313015	33313311	296	5	4	0	0.601937	0.67093	0.612338	-	-	-	-
DSR996	5	33746849	33746900	51	4	4	0	0.596854	0.602645	0.596854	ENSSSCG00000000493	FRS2	protein_coding	INSIDE
DSR997	5	33776194	33778101	1907	8	5	0	0.571695	0.645285	0.602429	ENSSSCG00000000493	FRS2	protein_coding	INSIDE
DSR998	5	33792840	33793524	684	6	6	0	0.648985	0.725477	0.648985	ENSSSCG00000000493	FRS2	protein_coding	INSIDE
DSR999	5	33795810	33796971	1161	11	10	0	0.619549	0.759944	0.63545	ENSSSCG00000000493	FRS2	protein_coding	INSIDE
DSR1000	5	33797164	33797478	314	4	4	0	0.617292	0.635497	0.617292	ENSSSCG00000000493	FRS2	protein_coding	INSIDE
DSR1001	5	33798746	33799666	920	9	7	0	0.618836	0.666517	0.637947	ENSSSCG00000000493	FRS2	protein_coding	INSIDE
DSR1002	5	33804220	33804490	270	7	6	0	0.599743	0.700644	0.623315	ENSSSCG00000000493	FRS2	protein_coding	INSIDE
DSR1003	5	33807478	33807684	206	4	4	0	0.681294	0.759944	0.681294	ENSSSCG00000000493	FRS2	protein_coding	INSIDE
DSR1004	5	33810573	33811465	892	7	4	0	0.589657	0.645285	0.614364	ENSSSCG00000000493	FRS2	protein_coding	INSIDE
DSR1005	5	33812218	33815797	3579	7	5	0	0.599758	0.725477	0.616976	ENSSSCG00000000493	FRS2	protein_coding	INSIDE
DSR1006	5	33817449	33817774	325	7	6	0	0.609186	0.759944	0.637025	ENSSSCG00000000493	FRS2	protein_coding	INSIDE
DSR1007	5	33819987	33820591	604	4	4	0	0.655374	0.725477	0.655374	ENSSSCG00000000493	FRS2	protein_coding	INSIDE
DSR1008	5	33829537	33830856	1319	5	4	0	0.62155	0.795977	0.640143	ENSSSCG00000000493	FRS2	protein_coding	INSIDE
DSR1009	5	33835988	33836216	228	4	4	0	0.591063	0.591063	0.591063	ENSSSCG00000000493	FRS2	protein_coding	INSIDE
DSR1010	5	33837841	33838344	503	5	5	0	0.598543	0.628461	0.598543	ENSSSCG00000000493	FRS2	protein_coding	INSIDE
DSR1011	5	33840881	33842149	1268	11	8	0	0.574493	0.628461	0.591516	ENSSSCG00000000493	FRS2	protein_coding	INSIDE
DSR1012	5	33847111	33850366	3255	7	6	0	0.734398	0.833332	0.782518	ENSSSCG00000000493	FRS2	protein_coding	PARTIALLY INSIDE
DSR1013	5	34152076	34153147	1071	11	9	0	0.552074	0.602645	0.59373	ENSSSCG00000023936	MYRFL	protein_coding	INSIDE
DSR1014	5	35054197	35054307	110	9	9	0	0.621765	0.67093	0.621765	-	-	-	-
DSR1015	5	35107809	35108332	523	8	5	0	0.492874	0.658783	0.604176	-	-	-	-
DSR1016	5	35108684	35110449	1765	9	9	0	0.643988	0.784715	0.643988	-	-	-	-
DSR1017	5	35156269	35156920	651	12	11	0	0.582646	0.71198	0.621262	-	-	-	-
DSR1018	5	36029219	36029415	196	7	5	2	0.665214	0.904762	0.758663	-	-	-	-
DSR1019	5	36035443	36036536	1093	7	4	1	0.537721	0.856123	0.808508	-	-	-	-
DSR1020	5	46750815	46752487	1672	7	6	0	0.597361	0.704151	0.673905	ENSSSCG00000000553	TM7SF3	protein_coding	INSIDE
DSR1021	5	46753688	46754528	840	15	11	0	0.551901	0.751937	0.672995	ENSSSCG00000000553	TM7SF3	protein_coding	INSIDE
DSR1022	5	46755309	46755482	173	6	4	0	0.50158	0.702739	0.669772	ENSSSCG00000000553	TM7SF3	protein_coding	INSIDE
DSR1023	5	46755879	46758101	2222	15	12	0	0.580437	0.751937	0.681295	ENSSSCG00000000553	TM7SF3	protein_coding	INSIDE
DSR1024	5	46764063	46769824	5761	40	34	0	0.608209	0.833829	0.68513	ENSSSCG00000000553	TM7SF3	protein_coding	INSIDE
DSR1024	5	46764063	46769824	5761	40	34	0	0.608209	0.833829	0.68513	ENSSSCG00000036398	-	protein_coding	PARTIALLY INSIDE
DSR1025	5	49570577	49576274	5697	18	15	0	0.58236	0.734042	0.621637	ENSSSCG00000000567	SOX5	protein_coding	INSIDE
DSR1026	5	49582289	49590877	8588	25	22	0	0.620061	0.70001	0.649342	ENSSSCG00000000567	SOX5	protein_coding	INSIDE
DSR1027	5	64452079	64452230	151	5	4	0	0.610572	0.719525	0.675564	ENSSSCG00000022230	CD9	protein_coding	INSIDE
DSR1028	5	64854937	64855235	298	10	8	0	0.571844	0.703949	0.668652	ENSSSCG00000000712	VWF	protein_coding	INSIDE
DSR1029	5	64855348	64855815	467	4	4	0	0.669221	0.673865	0.669221	ENSSSCG00000000712	VWF	protein_coding	INSIDE
DSR1030	5	64864149	64864346	197	8	8	0	0.66943	0.812227	0.66943	ENSSSCG00000000712	VWF	protein_coding	INSIDE
DSR1031	5	64865162	64865606	444	13	13	0	0.624502	0.664577	0.624502	ENSSSCG00000000712	VWF	protein_coding	INSIDE
DSR1032	5	64865727	64865989	262	7	6	0	0.562602	0.802675	0.650732	ENSSSCG00000000712	VWF	protein_coding	INSIDE
DSR1033	5	65731628	65731833	205	8	7	0	0.678621	0.759944	0.698831	ENSSSCG00000000718	GALNT8	protein_coding	INSIDE
DSR1034	5	66180584	66181280	696	18	17	0	0.632078	0.759944	0.653384	-	-	-	-
DSR1035	5	66196370	66196735	365	7	6	0	0.664739	0.759944	0.725147	-	-	-	-
DSR1036	5	66197026	66197271	245	8	6	0	0.594417	0.759944	0.731663	-	-	-	-
DSR1037	5	66577545	66577957	412	5	4	0	0.612461	0.664577	0.640595	ENSSSCG00000000732	CRACR2A	protein_coding	INSIDE
DSR1038	5	66678278	66678323	45	4	4	0	0.642413	0.647583	0.642413	ENSSSCG00000000730	PRMT8	protein_coding	INSIDE
DSR1039	5	66869386	66869487	101	4	4	0	0.631946	0.656762	0.631946	ENSSSCG00000000734	TSPAN11	protein_coding	INSIDE
DSR1040	5	67250204	67255494	5290	48	44	0	0.663434	0.725477	0.709904	ENSSSCG00000000739	FOXM1	protein_coding	INSIDE
DSR1041	5	67467232	67467423	191	6	5	0	0.625476	0.72734	0.651679	ENSSSCG00000000748	IQSEC3	protein_coding	INSIDE
DSR1042	5	67724801	67727137	2336	11	8	0	0.498316	0.66044	0.622926	ENSSSCG00000000751	CCDC77	protein_coding	PARTIALLY INSIDE
DSR1043	5	67730410	67734655	4245	14	10	0	0.485147	0.66044	0.618916	ENSSSCG00000000751	CCDC77	protein_coding	INSIDE
DSR1044	5	67735556	67737516	1960	12	10	0	0.560693	0.632653	0.623981	ENSSSCG00000000751	CCDC77	protein_coding	INSIDE
DSR1045	5	67739221	67742497	3276	9	9	0	0.623017	0.629593	0.623017	ENSSSCG00000000751	CCDC77	protein_coding	INSIDE
DSR1046	5	67745812	67747913	2101	14	11	0	0.507293	0.629593	0.608359	ENSSSCG00000000751	CCDC77	protein_coding	INSIDE
DSR1047	5	67748015	67749898	1883	9	7	0	0.511724	0.629593	0.618983	ENSSSCG00000000751	CCDC77	protein_coding	INSIDE
DSR1048	5	67771496	67773514	2018	7	5	1	0.512143	0.856123	0.694667	ENSSSCG00000033412	B4GALNT3	protein_coding	PARTIALLY INSIDE
DSR1049	5	67773735	67776229	2494	13	7	0	0.426577	0.751937	0.678415	ENSSSCG00000033412	B4GALNT3	protein_coding	INSIDE
DSR1050	5	67777113	67779907	2794	7	4	0	0.43981	0.787779	0.663105	ENSSSCG00000033412	B4GALNT3	protein_coding	INSIDE
DSR1051	5	67788321	67790125	1804	7	5	0	0.556457	0.605455	0.605455	ENSSSCG00000033412	B4GALNT3	protein_coding	INSIDE
DSR1052	5	79960999	79961538	539	4	4	0	0.582583	0.600482	0.582583	ENSSSCG00000000837	CHST11	protein_coding	INSIDE
DSR1053	5	79962043	79964493	2450	26	23	0	0.64286	0.759944	0.656091	ENSSSCG00000000837	CHST11	protein_coding	INSIDE
DSR1054	5	79971688	79972768	1080	11	7	0	0.552173	0.725477	0.641044	ENSSSCG00000000837	CHST11	protein_coding	INSIDE
DSR1055	5	79973343	79973688	345	8	7	0	0.575537	0.749934	0.652615	ENSSSCG00000000837	CHST11	protein_coding	INSIDE
DSR1056	5	81185784	81186375	591	17	16	0	0.612066	0.669781	0.642886	-	-	-	-
DSR1057	5	81188952	81189643	691	5	4	0	0.675885	0.725477	0.708905	-	-	-	-
DSR1058	5	81189744	81189917	173	4	4	0	0.678687	0.725477	0.678687	-	-	-	-
DSR1059	5	81190020	81190812	792	9	7	0	0.555484	0.725477	0.615466	-	-	-	-
DSR1060	5	81191175	81191447	272	5	4	0	0.496509	0.571462	0.571462	-	-	-	-
DSR1061	5	81244391	81244812	421	7	6	0	0.569781	0.755742	0.645617	-	-	-	-
DSR1062	5	81252493	81252863	370	5	4	0	0.58992	0.71198	0.673685	-	-	-	-
DSR1063	5	89545879	89546227	348	7	6	0	0.567403	0.61594	0.602682	-	-	-	-
DSR1064	5	93374913	93375306	393	5	4	0	0.480123	0.571462	0.571462	-	-	-	-
DSR1065	5	93378842	93379552	710	7	5	0	0.440728	0.6	0.57717	-	-	-	-
DSR1066	5	93391267	93397622	6355	33	26	10	0.624755	0.898498	0.725712	-	-	-	-
DSR1067	5	93584075	93584291	216	7	6	0	0.739051	0.833332	0.833332	-	-	-	-
DSR1068	5	93597819	93597912	93	4	4	0	0.761277	0.833332	0.761277	-	-	-	-
DSR1069	5	93598769	93599079	310	6	5	0	0.723337	0.833332	0.833332	-	-	-	-
DSR1070	5	93680172	93680174	2	2	2	1	0.816458	0.856123	0.816458	-	-	-	-
DSR1071	5	93716813	93716909	96	3	2	1	0.671652	0.844686	0.823599	-	-	-	-
DSR1072	5	93725719	93725726	7	2	2	2	0.856123	0.856123	0.856123	-	-	-	-
DSR1073	5	93776119	93776171	52	3	3	2	0.90165	0.95555	0.90165	-	-	-	-
DSR1074	5	93791349	93791912	563	4	2	1	0.499639	0.856123	0.80403	-	-	-	-
DSR1075	5	93804801	93805139	338	4	2	1	0.453983	0.844686	0.710629	-	-	-	-
DSR1076	5	93805539	93805650	111	4	4	0	0.633057	0.802511	0.633057	-	-	-	-
DSR1077	5	93884140	93884267	127	4	2	1	0.529211	0.856123	0.756442	-	-	-	-
DSR1078	5	93891372	93891529	157	3	2	1	0.580643	0.856123	0.736032	-	-	-	-
DSR1079	5	93910064	93910082	18	4	2	2	0.571293	0.913052	0.913052	-	-	-	-
DSR1080	5	93920027	93920084	57	6	5	0	0.679424	0.793848	0.756313	-	-	-	-
DSR1081	5	93947617	93947667	50	4	2	2	0.595734	0.898498	0.87731	-	-	-	-
DSR1082	5	94403083	94403252	169	5	4	0	0.539186	0.626903	0.600237	ENSSSCG00000000926	CEP290	protein_coding	INSIDE
DSR1083	5	94433734	94433975	241	5	4	0	0.667533	0.71198	0.700129	ENSSSCG00000000926	CEP290	protein_coding	INSIDE
DSR1084	5	98438507	98438558	51	5	5	0	0.606644	0.658783	0.606644	-	-	-	-
DSR1085	5	100293421	100294055	634	8	6	0	0.558734	0.71198	0.68953	ENSSSCG00000000939	ACSS3	protein_coding	INSIDE
DSR1086	5	100384280	100385499	1219	6	4	0	0.543938	0.636982	0.614572	ENSSSCG00000000939	ACSS3	protein_coding	INSIDE
DSR1087	5	100425689	100426310	621	6	4	0	0.492111	0.669781	0.630868	ENSSSCG00000000939	ACSS3	protein_coding	INSIDE
DSR1088	5	100427035	100428341	1306	5	5	0	0.629717	0.725477	0.629717	ENSSSCG00000000939	ACSS3	protein_coding	INSIDE
DSR1089	5	100456051	100457081	1030	17	14	0	0.55656	0.6	0.585731	-	-	-	-
DSR1090	5	100457281	100457687	406	5	5	0	0.6	0.6	0.6	-	-	-	-
DSR1091	5	100460960	100462022	1062	12	7	0	0.452359	0.6	0.595923	-	-	-	-
DSR1092	5	100479067	100479358	291	4	4	0	0.571462	0.571462	0.571462	-	-	-	-
DSR1093	5	100489305	100490199	894	7	6	0	0.616046	0.658512	0.627524	-	-	-	-
DSR1094	5	100491230	100491906	676	9	9	0	0.680778	0.818182	0.680778	-	-	-	-
DSR1095	5	100513422	100513516	94	5	4	0	0.470351	0.571462	0.571462	-	-	-	-
DSR1096	5	100513913	100515505	1592	38	34	0	0.543081	0.6	0.594125	-	-	-	-
DSR1097	5	100517408	100517556	148	4	4	0	0.592866	0.6	0.592866	-	-	-	-
DSR1098	5	100546319	100546810	491	12	12	0	0.596525	0.615378	0.596525	ENSSSCG00000040348	LIN7A	protein_coding	INSIDE
DSR1099	5	100548599	100548907	308	10	7	0	0.449552	0.6	0.595923	ENSSSCG00000040348	LIN7A	protein_coding	INSIDE
DSR1100	5	100552395	100552404	9	4	4	0	0.626903	0.626903	0.626903	ENSSSCG00000040348	LIN7A	protein_coding	INSIDE
DSR1101	5	100642277	100642499	222	7	7	0	0.669781	0.669781	0.669781	ENSSSCG00000040348	LIN7A	protein_coding	INSIDE
DSR1102	5	100643716	100643759	43	4	4	0	0.665721	0.751937	0.665721	ENSSSCG00000040348	LIN7A	protein_coding	INSIDE
DSR1103	5	100644464	100644519	55	2	2	1	0.765835	0.844686	0.765835	ENSSSCG00000040348	LIN7A	protein_coding	INSIDE
DSR1104	5	100644917	100645458	541	17	9	1	0.464298	0.882353	0.68722	ENSSSCG00000040348	LIN7A	protein_coding	INSIDE
DSR1105	5	100646355	100646370	15	2	2	2	0.893146	0.895113	0.893146	ENSSSCG00000040348	LIN7A	protein_coding	INSIDE
DSR1106	5	100646456	100647134	678	8	5	4	0.591197	0.939488	0.894248	ENSSSCG00000040348	LIN7A	protein_coding	INSIDE
DSR1107	5	100648010	100648142	132	8	5	0	0.407824	0.636982	0.636982	ENSSSCG00000040348	LIN7A	protein_coding	INSIDE
DSR1108	5	100681053	100681165	112	5	4	0	0.524732	0.602645	0.59975	-	-	-	-
DSR1109	5	100878712	100879269	557	7	6	0	0.590672	0.71198	0.672985	ENSSSCG00000031716	PTPRQ	protein_coding	INSIDE
DSR1110	5	101006007	101006547	540	9	7	0	0.556502	0.696929	0.642009	ENSSSCG00000031716	PTPRQ	protein_coding	INSIDE
DSR1111	5	101023599	101024009	410	5	5	0	0.614175	0.664577	0.614175	ENSSSCG00000031716	PTPRQ	protein_coding	INSIDE
DSR1112	5	101033598	101033639	41	4	4	0	0.673865	0.673865	0.673865	-	-	-	-
DSR1113	5	101034135	101034376	241	4	4	0	0.676232	0.728109	0.676232	-	-	-	-
DSR1114	5	101607245	101608750	1505	7	4	1	0.494241	0.898498	0.792933	ENSSSCG00000038973	PPP1R12A	protein_coding	INSIDE
DSR1115	5	101623296	101624028	732	4	4	0	0.608417	0.703949	0.608417	ENSSSCG00000038973	PPP1R12A	protein_coding	INSIDE
DSR1116	5	101635741	101636936	1195	6	5	0	0.614067	0.70001	0.649374	ENSSSCG00000038973	PPP1R12A	protein_coding	INSIDE
DSR1117	5	101640413	101640730	317	6	5	0	0.57118	0.736367	0.674482	-	-	-	-
DSR1118	5	101899425	101900553	1128	6	6	0	0.605734	0.636982	0.605734	ENSSSCG00000000948	SYT1	protein_coding	INSIDE
DSR1119	5	101976909	101977571	662	6	4	0	0.495028	0.692334	0.68436	ENSSSCG00000000948	SYT1	protein_coding	INSIDE
DSR1120	5	101997787	101998328	541	13	10	0	0.568692	0.686985	0.65237	ENSSSCG00000000948	SYT1	protein_coding	INSIDE
DSR1121	5	101998396	101998519	123	5	4	0	0.621357	0.739693	0.682483	ENSSSCG00000000948	SYT1	protein_coding	INSIDE
DSR1122	5	102681011	102682781	1770	23	21	1	0.741629	0.848827	0.809713	-	-	-	-
DSR1123	5	102685975	102686258	283	5	5	0	0.795977	0.795977	0.795977	-	-	-	-
DSR1124	5	102687214	102687524	310	6	3	1	0.521141	0.904762	0.820228	-	-	-	-
DSR1125	5	102698751	102698928	177	4	4	0	0.805316	0.833332	0.805316	-	-	-	-
DSR1126	5	102706407	102706811	404	9	8	0	0.724108	0.795977	0.791473	-	-	-	-
DSR1127	5	102707704	102708456	752	11	7	0	0.530478	0.795977	0.735875	-	-	-	-
DSR1128	5	102711501	102713282	1781	22	14	1	0.586271	0.844686	0.772642	-	-	-	-
DSR1129	5	102715937	102716460	523	14	13	0	0.751201	0.795977	0.775885	-	-	-	-
DSR1130	5	102718492	102719055	563	6	4	0	0.61932	0.795977	0.781906	-	-	-	-
DSR1131	5	102723702	102728533	4831	31	28	6	0.724861	0.953487	0.780143	-	-	-	-
DSR1132	5	102729107	102729290	183	4	4	0	0.767083	0.802511	0.767083	-	-	-	-
DSR1133	5	102758389	102778070	19681	102	90	5	0.712525	0.872344	0.776508	-	-	-	-
DSR1134	5	102778881	102779061	180	5	4	0	0.652415	0.795977	0.759886	-	-	-	-
DSR1135	5	102784588	102784719	131	6	6	0	0.823909	0.833332	0.823909	-	-	-	-
DSR1136	5	102791134	102794175	3041	14	8	0	0.47205	0.802511	0.712035	-	-	-	-
DSR1137	5	102797963	102802389	4426	42	35	2	0.709465	0.895113	0.790458	-	-	-	-
DSR1138	5	102802911	102804232	1321	22	18	2	0.723967	0.872344	0.822287	-	-	-	-
DSR1139	5	102919176	102919381	205	4	4	0	0.576572	0.576572	0.576572	-	-	-	-
DSR1140	5	102920311	102920396	85	5	4	0	0.509765	0.725477	0.635125	-	-	-	-
DSR1141	5	102922836	102924383	1547	18	16	0	0.595311	0.673865	0.613791	-	-	-	-
DSR1142	5	102924765	102925147	382	7	6	0	0.526566	0.70001	0.607963	-	-	-	-
DSR1143	5	102945857	102948142	2285	14	12	0	0.608682	0.692334	0.648243	-	-	-	-
DSR1144	5	102968558	102969057	499	8	8	0	0.637436	0.692334	0.637436	-	-	-	-
DSR1145	5	102977446	102977593	147	5	4	0	0.602766	0.725477	0.684673	-	-	-	-
DSR1146	5	102998281	103003123	4842	18	16	0	0.683462	0.833332	0.727398	-	-	-	-
DSR1147	5	103007085	103009752	2667	7	4	0	0.496977	0.692334	0.68436	-	-	-	-
DSR1148	5	103228942	103229416	474	8	7	0	0.606504	0.658783	0.636641	ENSSSCG00000029249	NAV3	protein_coding	INSIDE
DSR1149	5	103241908	103242784	876	7	5	0	0.568087	0.686985	0.647425	ENSSSCG00000029249	NAV3	protein_coding	INSIDE
DSR1150	5	103243890	103244103	213	5	5	0	0.637535	0.637535	0.637535	ENSSSCG00000029249	NAV3	protein_coding	INSIDE
DSR1151	5	103253555	103254123	568	8	7	0	0.603399	0.751937	0.689599	ENSSSCG00000029249	NAV3	protein_coding	INSIDE
DSR1152	5	103349240	103349375	135	4	4	0	0.625917	0.637535	0.625917	ENSSSCG00000029249	NAV3	protein_coding	INSIDE
DSR1153	5	104025526	104025717	191	5	5	0	0.647822	0.651627	0.647822	-	-	-	-
DSR1154	6	2971524	2971573	49	5	5	0	0.635622	0.673865	0.635622	-	-	-	-
DSR1155	6	2971956	2972462	506	10	7	2	0.599673	0.898498	0.776711	-	-	-	-
DSR1156	6	2972736	2975153	2417	19	14	1	0.566217	1	0.700465	-	-	-	-
DSR1157	6	2975348	2975632	284	11	9	0	0.568043	0.789549	0.693191	-	-	-	-
DSR1158	6	2975785	2976429	644	9	7	0	0.582632	0.615668	0.604498	-	-	-	-
DSR1159	6	2977595	2977758	163	6	5	0	0.573983	0.598277	0.580913	-	-	-	-
DSR1160	6	2978554	2978855	301	6	6	0	0.616061	0.640958	0.616061	-	-	-	-
DSR1161	6	2979201	2979464	263	4	4	0	0.599233	0.641143	0.599233	-	-	-	-
DSR1162	6	3325438	3325448	10	4	4	0	0.6	0.6	0.6	ENSSSCG00000002664	GSE1	protein_coding	INSIDE
DSR1163	6	3542911	3543601	690	10	9	0	0.719048	0.837897	0.744327	-	-	-	-
DSR1164	6	3799891	3800022	131	6	4	0	0.502474	0.776793	0.688335	ENSSSCG00000002667	ZDHHC7	protein_coding	INSIDE
DSR1165	6	3821185	3821264	79	4	4	0	0.619997	0.656762	0.619997	-	-	-	-
DSR1166	6	4770055	4771236	1181	13	11	0	0.52828	0.6	0.6	-	-	-	-
DSR1167	6	7162633	7163865	1232	9	6	0	0.553646	0.71198	0.628303	ENSSSCG00000039200	PKD1L2	protein_coding	INSIDE
DSR1168	6	8606843	8606887	44	4	4	0	0.575287	0.575287	0.575287	ENSSSCG00000058620	-	protein_coding	INSIDE
DSR1169	6	10451445	10451744	299	12	12	0	0.721741	0.755742	0.721741	ENSSSCG00000038627	ADAMTS18	protein_coding	INSIDE
DSR1170	6	10923359	10923971	612	5	5	0	0.624371	0.636982	0.624371	-	-	-	-
DSR1171	6	12329674	12330075	401	5	4	0	0.580103	0.703949	0.703949	ENSSSCG00000033842	CFDP1	protein_coding	INSIDE
DSR1172	6	12340976	12342373	1397	5	4	0	0.56187	0.669781	0.630868	ENSSSCG00000033842	CFDP1	protein_coding	INSIDE
DSR1173	6	12671903	12672294	391	6	4	0	0.533851	0.615512	0.608591	-	-	-	-
DSR1174	6	12984520	12984521	1	2	2	2	0.844686	0.844686	0.844686	ENSSSCG00000002715	RFWD3	protein_coding	INSIDE
DSR1175	6	12986795	12987156	361	4	3	2	0.711397	0.856123	0.841487	ENSSSCG00000002715	RFWD3	protein_coding	INSIDE
DSR1176	6	12992398	12992534	136	6	4	0	0.575227	0.802511	0.789867	ENSSSCG00000002715	RFWD3	protein_coding	INSIDE
DSR1177	6	12993255	12993749	494	4	2	1	0.419665	0.856123	0.715705	ENSSSCG00000002715	RFWD3	protein_coding	INSIDE
DSR1178	6	12999567	12999757	190	3	2	1	0.609633	1	0.881115	-	-	-	-
DSR1179	6	13001492	13001639	147	3	2	1	0.642833	0.856123	0.829317	-	-	-	-
DSR1180	6	13004991	13006956	1965	7	5	3	0.6281	0.913052	0.82546	-	-	-	-
DSR1181	6	13027152	13027311	159	3	2	1	0.610345	0.856123	0.829317	ENSSSCG00000030420	GLG1	protein_coding	INSIDE
DSR1182	6	13028102	13031948	3846	15	10	2	0.564668	0.913052	0.769011	ENSSSCG00000030420	GLG1	protein_coding	INSIDE
DSR1183	6	13032377	13041592	9215	89	77	11	0.681235	0.913052	0.745311	ENSSSCG00000030420	GLG1	protein_coding	INSIDE
DSR1184	6	13041743	13046048	4305	57	49	27	0.748482	0.953487	0.842358	ENSSSCG00000030420	GLG1	protein_coding	INSIDE
DSR1185	6	13046349	13046756	407	6	4	1	0.593452	0.856123	0.722493	ENSSSCG00000030420	GLG1	protein_coding	INSIDE
DSR1186	6	13051408	13051657	249	5	5	0	0.634153	0.70001	0.634153	ENSSSCG00000030420	GLG1	protein_coding	INSIDE
DSR1187	6	13051833	13055018	3185	21	18	0	0.590591	0.83813	0.670894	ENSSSCG00000030420	GLG1	protein_coding	INSIDE
DSR1188	6	13055875	13057168	1293	15	11	4	0.643675	0.94871	0.785331	ENSSSCG00000030420	GLG1	protein_coding	INSIDE
DSR1189	6	13057595	13058051	456	7	4	1	0.462173	0.856123	0.681707	ENSSSCG00000030420	GLG1	protein_coding	INSIDE
DSR1190	6	13059688	13060115	427	6	4	0	0.41742	0.641143	0.592715	ENSSSCG00000030420	GLG1	protein_coding	INSIDE
DSR1191	6	13128600	13128858	258	4	4	0	0.59705	0.645277	0.59705	ENSSSCG00000030420	GLG1	protein_coding	INSIDE
DSR1192	6	13271118	13272211	1093	7	5	0	0.599542	0.833332	0.785764	ENSSSCG00000002720	-	protein_coding	INSIDE
DSR1193	6	13273396	13273838	442	8	7	0	0.659678	0.776793	0.744993	ENSSSCG00000002720	-	protein_coding	INSIDE
DSR1194	6	13274298	13274412	114	4	4	0	0.795977	0.795977	0.795977	ENSSSCG00000002720	-	protein_coding	INSIDE
DSR1195	6	14251603	14251783	180	6	6	0	0.697895	0.70001	0.697895	ENSSSCG00000040973	-	protein_coding	INSIDE
DSR1196	6	14251944	14252820	876	16	13	0	0.555655	0.745744	0.67026	ENSSSCG00000040973	-	protein_coding	INSIDE
DSR1197	6	14252948	14254282	1334	16	13	0	0.611633	0.83813	0.728336	ENSSSCG00000040973	-	protein_coding	INSIDE
DSR1198	6	14406284	14406568	284	12	10	0	0.602707	0.745744	0.692134	ENSSSCG00000002730	CALB2	protein_coding	INSIDE
DSR1199	6	14418512	14419708	1196	7	4	1	0.493646	0.844686	0.768731	ENSSSCG00000002730	CALB2	protein_coding	INSIDE
DSR1200	6	14420846	14420904	58	3	2	2	0.627092	0.898498	0.871592	-	-	-	-
DSR1201	6	14422167	14422609	442	5	4	2	0.619873	0.844686	0.75413	-	-	-	-
DSR1202	6	14425715	14427044	1329	9	5	1	0.546221	0.844686	0.74735	-	-	-	-
DSR1203	6	14428884	14430508	1624	2	2	1	0.750724	0.844686	0.750724	-	-	-	-
DSR1204	6	14872259	14873116	857	5	3	3	0.61677	1	0.896457	ENSSSCG00000002743	IST1	protein_coding	INSIDE
DSR1205	6	15112017	15112210	193	9	7	0	0.54431	0.645277	0.626531	-	-	-	-
DSR1206	6	15745799	15745898	99	7	5	0	0.58408	0.739693	0.690455	ENSSSCG00000002752	ZFHX3	protein_coding	INSIDE
DSR1207	6	16355450	16356799	1349	16	14	0	0.612656	0.789549	0.668335	-	-	-	-
DSR1208	6	16375351	16375681	330	7	7	0	0.63893	0.704151	0.63893	-	-	-	-
DSR1209	6	16475374	16475569	195	4	4	0	0.61941	0.645277	0.61941	-	-	-	-
DSR1210	6	18958015	18958049	34	4	4	0	0.595557	0.632737	0.595557	ENSSSCG00000039751	NLRC5	protein_coding	INSIDE
DSR1211	6	19072459	19072570	111	6	4	3	0.638327	0.913052	0.860827	ENSSSCG00000021519	CPNE2	protein_coding	INSIDE
DSR1212	6	19496269	19496543	274	5	4	0	0.576877	0.703949	0.656275	-	-	-	-
DSR1213	6	19744701	19745178	477	9	9	0	0.711413	0.833332	0.711413	-	-	-	-
DSR1214	6	20566785	20567322	537	5	4	0	0.600524	0.833332	0.731986	-	-	-	-
DSR1215	6	20568694	20570245	1551	6	4	0	0.494899	0.717294	0.656813	-	-	-	-
DSR1216	6	20587564	20587694	130	9	8	0	0.613566	0.664577	0.664577	-	-	-	-
DSR1217	6	20840550	20840728	178	4	2	2	0.547291	0.844686	0.844686	-	-	-	-
DSR1218	6	20840945	20842857	1912	12	7	2	0.528324	0.844686	0.712427	-	-	-	-
DSR1219	6	20874947	20875488	541	5	4	0	0.585459	0.745744	0.671404	-	-	-	-
DSR1220	6	20878889	20879799	910	7	5	1	0.597593	0.888931	0.68644	-	-	-	-
DSR1221	6	23498463	23500895	2432	8	6	0	0.658835	0.762231	0.72471	-	-	-	-
DSR1222	6	23846276	23848543	2267	19	16	0	0.550908	0.71198	0.637814	-	-	-	-
DSR1223	6	24221308	24221592	284	6	6	0	0.617418	0.619645	0.617418	-	-	-	-
DSR1224	6	25682676	25682944	268	5	5	0	0.623409	0.658512	0.623409	-	-	-	-
DSR1225	6	30487221	30487295	74	4	4	0	0.638747	0.656762	0.638747	-	-	-	-
DSR1226	6	30492741	30494023	1282	20	16	0	0.592706	0.830744	0.652958	-	-	-	-
DSR1227	6	30495768	30496142	374	4	4	0	0.586346	0.615668	0.586346	-	-	-	-
DSR1228	6	31271783	31272101	318	4	4	0	0.751545	0.789549	0.751545	ENSSSCG00000035949	FTO	protein_coding	INSIDE
DSR1229	6	31281917	31282879	962	8	6	0	0.552383	0.802511	0.664172	ENSSSCG00000035949	FTO	protein_coding	INSIDE
DSR1230	6	32189552	32189819	267	5	4	0	0.518964	0.6	0.586052	-	-	-	-
DSR1231	6	32530859	32532591	1732	4	4	0	0.658512	0.658512	0.658512	ENSSSCG00000002835	TOX3	protein_coding	INSIDE
DSR1232	6	32537077	32537291	214	4	4	0	0.637276	0.699958	0.637276	ENSSSCG00000002835	TOX3	protein_coding	INSIDE
DSR1233	6	32611726	32612959	1233	5	4	0	0.548371	0.692334	0.678634	-	-	-	-
DSR1234	6	32621048	32622132	1084	16	14	0	0.610073	0.759944	0.671236	-	-	-	-
DSR1235	6	32714396	32715655	1259	11	9	0	0.510153	0.571462	0.571462	-	-	-	-
DSR1236	6	32743285	32744182	897	5	4	0	0.585765	0.795977	0.651924	-	-	-	-
DSR1237	6	32765065	32765556	491	8	6	0	0.575567	0.776793	0.751812	-	-	-	-
DSR1238	6	32766716	32767129	413	6	5	0	0.491363	0.574997	0.574997	-	-	-	-
DSR1239	6	32839519	32839641	122	4	4	0	0.572346	0.574997	0.572346	-	-	-	-
DSR1240	6	32913945	32915972	2027	7	5	0	0.537888	0.759944	0.70377	-	-	-	-
DSR1241	6	32917979	32918107	128	5	4	0	0.58993	0.703949	0.703949	-	-	-	-
DSR1242	6	32957307	32957554	247	4	3	1	0.502868	0.844686	0.665515	-	-	-	-
DSR1243	6	32960252	32960461	209	5	4	0	0.531674	0.686383	0.60896	-	-	-	-
DSR1244	6	33011822	33012239	417	11	10	0	0.629365	0.704151	0.680407	-	-	-	-
DSR1245	6	35020040	35020183	143	6	5	0	0.654637	0.704151	0.704151	ENSSSCG00000002838	ZNF423	protein_coding	INSIDE
DSR1246	6	35023196	35023391	195	9	9	0	0.634786	0.673865	0.634786	ENSSSCG00000002838	ZNF423	protein_coding	INSIDE
DSR1247	6	37414070	37414453	383	6	6	0	0.639442	0.692536	0.639442	ENSSSCG00000033527	ITFG1	protein_coding	INSIDE
DSR1248	6	37421021	37421665	644	8	7	0	0.519497	0.619645	0.589103	ENSSSCG00000033527	ITFG1	protein_coding	INSIDE
DSR1249	6	37423298	37425851	2553	7	6	0	0.52072	0.645277	0.599814	ENSSSCG00000033527	ITFG1	protein_coding	INSIDE
DSR1250	6	37446347	37446921	574	5	5	0	0.624227	0.702394	0.624227	ENSSSCG00000026318	NETO2	protein_coding	INSIDE
DSR1251	6	37544743	37545423	680	8	6	0	0.546398	0.626903	0.597995	-	-	-	-
DSR1252	6	37618254	37619010	756	9	7	0	0.510797	0.748434	0.606177	-	-	-	-
DSR1253	6	37622590	37624131	1541	14	11	0	0.535631	0.749934	0.645329	-	-	-	-
DSR1254	6	37640837	37640976	139	5	4	0	0.484472	0.651627	0.589971	ENSSSCG00000002847	GPT2	protein_coding	INSIDE
DSR1255	6	37642844	37643756	912	6	6	0	0.61276	0.651627	0.61276	ENSSSCG00000002847	GPT2	protein_coding	INSIDE
DSR1256	6	38306784	38307654	870	6	5	0	0.511599	0.6	0.6	-	-	-	-
DSR1257	6	39230598	39230812	214	4	4	0	0.624435	0.717294	0.624435	-	-	-	-
DSR1258	6	40518579	40519032	453	5	4	0	0.609644	0.71198	0.686321	ENSSSCG00000029234	ZNF536	protein_coding	INSIDE
DSR1259	6	71890634	71891781	1147	6	3	1	0.481655	0.853654	0.753851	ENSSSCG00000003429	CLCN6	protein_coding	INSIDE
DSR1260	6	75898778	75899027	249	4	4	0	0.786969	0.795977	0.786969	ENSSSCG00000003482	PADI3	protein_coding	INSIDE
DSR1261	6	76942558	76943008	450	6	4	0	0.534034	0.629593	0.629593	ENSSSCG00000020992	IGSF21	protein_coding	INSIDE
DSR1262	6	86644994	86645329	335	7	7	0	0.613669	0.651627	0.613669	-	-	-	-
DSR1263	6	92434536	92436044	1508	15	13	0	0.680407	0.795977	0.766834	-	-	-	-
DSR1264	6	94112359	94112874	515	9	9	0	0.618816	0.658372	0.618816	-	-	-	-
DSR1265	6	98095420	98095656	236	7	7	0	0.596967	0.641143	0.596967	-	-	-	-
DSR1266	6	99462639	99463437	798	7	6	0	0.643422	0.793848	0.687177	ENSSSCG00000028805	PTPRM	protein_coding	INSIDE
DSR1267	6	99463579	99464686	1107	11	8	0	0.565436	0.70001	0.70001	ENSSSCG00000028805	PTPRM	protein_coding	INSIDE
DSR1268	6	99465451	99466026	575	11	6	1	0.595762	0.844686	0.748608	ENSSSCG00000028805	PTPRM	protein_coding	INSIDE
DSR1269	6	121177294	121177535	241	6	5	0	0.58953	0.773448	0.682557	ENSSSCG00000003748	CELF4	protein_coding	INSIDE
DSR1270	6	121189264	121189750	486	6	5	0	0.53525	0.577282	0.577282	ENSSSCG00000003748	CELF4	protein_coding	INSIDE
DSR1271	6	126419883	126419949	66	4	4	0	0.643194	0.651627	0.643194	-	-	-	-
DSR1272	6	131359898	131361781	1883	8	5	1	0.548872	0.872344	0.788165	-	-	-	-
DSR1273	6	136227653	136227967	314	7	7	0	0.702915	0.742627	0.702915	ENSSSCG00000033425	ST6GALNAC5	protein_coding	INSIDE
DSR1274	6	142066217	142066818	601	7	7	0	0.634892	0.71198	0.634892	ENSSSCG00000003788	PTGER3	protein_coding	INSIDE
DSR1275	6	142066867	142070606	3739	27	24	0	0.579277	0.680588	0.618162	ENSSSCG00000003788	PTGER3	protein_coding	INSIDE
DSR1276	6	142071319	142073180	1861	27	25	0	0.60472	0.684475	0.626804	ENSSSCG00000003788	PTGER3	protein_coding	INSIDE
DSR1277	6	142130014	142130452	438	6	4	0	0.583067	0.703949	0.653372	ENSSSCG00000003788	PTGER3	protein_coding	INSIDE
DSR1278	6	142133927	142136112	2185	20	14	0	0.444744	0.673865	0.607721	ENSSSCG00000003788	PTGER3	protein_coding	INSIDE
DSR1279	6	142178961	142179250	289	5	4	0	0.582706	0.673389	0.649409	-	-	-	-
DSR1280	6	146111503	146111516	13	4	4	0	0.649578	0.649578	0.649578	-	-	-	-
DSR1281	6	146116305	146116732	427	9	8	0	0.599992	0.651627	0.605402	-	-	-	-
DSR1282	6	147362127	147362407	280	6	4	0	0.546953	0.826084	0.758941	-	-	-	-
DSR1283	6	148141818	148143814	1996	20	18	0	0.594583	0.725477	0.648881	ENSSSCG00000004829	CACHD1	protein_coding	INSIDE
DSR1284	6	148688704	148689356	652	8	6	0	0.506736	0.669781	0.608738	ENSSSCG00000003811	ROR1	protein_coding	INSIDE
DSR1285	6	159089276	159089420	144	5	5	0	0.719204	0.759944	0.719204	-	-	-	-
DSR1286	6	159092342	159092937	595	15	13	0	0.639897	0.703931	0.701304	-	-	-	-
DSR1287	6	159590218	159590416	198	5	5	0	0.65751	0.702739	0.65751	-	-	-	-
DSR1288	6	159642287	159644680	2393	19	13	0	0.536562	0.70642	0.633818	-	-	-	-
DSR1289	6	159976755	159976865	110	5	5	0	0.600357	0.637535	0.600357	ENSSSCG00000003863	ZFYVE9	protein_coding	INSIDE
DSR1290	6	160256028	160256081	53	5	4	0	0.512314	0.575287	0.575287	-	-	-	-
DSR1291	6	160260457	160260826	369	7	6	0	0.640557	0.692334	0.660769	-	-	-	-
DSR1292	6	160263102	160263252	150	5	4	0	0.573844	0.692334	0.6001	-	-	-	-
DSR1293	6	160289095	160290279	1184	19	16	0	0.609983	0.723739	0.671883	-	-	-	-
DSR1294	6	160290862	160292211	1349	19	18	0	0.683943	0.812227	0.697963	-	-	-	-
DSR1295	6	161687127	161688286	1159	12	12	0	0.629854	0.669781	0.629854	-	-	-	-
DSR1296	6	161765027	161765122	95	4	4	0	0.606629	0.669781	0.606629	-	-	-	-
DSR1297	6	162551573	162552464	891	9	5	0	0.440688	0.704151	0.619601	ENSSSCG00000049367	-	protein_coding	PARTIALLY INSIDE
DSR1298	6	162583086	162588934	5848	10	7	0	0.522233	0.619645	0.583334	-	-	-	-
DSR1299	6	162592923	162593099	176	4	4	0	0.584532	0.606284	0.584532	-	-	-	-
DSR1300	6	162603791	162608376	4585	17	14	0	0.614467	0.745744	0.639623	-	-	-	-
DSR1301	6	162620075	162623605	3530	9	9	0	0.660171	0.828488	0.660171	-	-	-	-
DSR1302	6	162666099	162666590	491	5	4	0	0.531789	0.581403	0.581403	-	-	-	-
DSR1303	6	163516076	163516204	128	8	8	0	0.668773	0.686985	0.668773	-	-	-	-
DSR1304	6	163548014	163548355	341	12	9	0	0.57579	0.776793	0.672597	-	-	-	-
DSR1305	6	163549222	163549847	625	7	6	0	0.536341	0.664703	0.61818	-	-	-	-
DSR1306	6	164059551	164059986	435	9	8	0	0.670398	0.833332	0.735131	-	-	-	-
DSR1307	6	166275812	166275871	59	5	4	0	0.563108	0.789549	0.660784	ENSSSCG00000003921	ZSWIM5	protein_coding	INSIDE
DSR1308	7	340128	340932	804	6	5	0	0.527598	0.833332	0.623836	ENSSSCG00000000985	EXOC2	protein_coding	INSIDE
DSR1309	7	608477	608834	357	6	5	0	0.643584	0.769562	0.73446	-	-	-	-
DSR1310	7	1582738	1583970	1232	18	15	0	0.581944	0.692334	0.65093	ENSSSCG00000028777	-	protein_coding	INSIDE
DSR1311	7	2490681	2491000	319	9	6	0	0.471934	0.651627	0.614151	-	-	-	-
DSR1312	7	3223545	3223723	178	6	5	0	0.610512	0.679966	0.672156	-	-	-	-
DSR1313	7	3227020	3227193	173	7	4	0	0.51407	0.692334	0.676387	-	-	-	-
DSR1314	7	6853569	6854017	448	8	7	4	0.700374	0.939488	0.781379	-	-	-	-
DSR1315	7	7019263	7019306	43	4	4	0	0.738785	0.798585	0.738785	-	-	-	-
DSR1316	7	8766704	8769362	2658	30	26	0	0.546951	0.723739	0.603177	-	-	-	-
DSR1317	7	8807262	8807425	163	5	4	0	0.646547	0.759944	0.759944	-	-	-	-
DSR1318	7	8811322	8811708	386	6	6	0	0.665818	0.759944	0.665818	-	-	-	-
DSR1319	7	8821572	8821795	223	7	4	0	0.448293	0.759944	0.664371	-	-	-	-
DSR1320	7	8824102	8824549	447	9	7	0	0.651749	0.759944	0.740248	-	-	-	-
DSR1321	7	8925838	8926678	840	5	5	0	0.626903	0.626903	0.626903	-	-	-	-
DSR1322	7	9286302	9286359	57	5	4	0	0.537429	0.664577	0.632289	ENSSSCG00000001052	PHACTR1	protein_coding	INSIDE
DSR1323	7	9400353	9400375	22	4	4	0	0.649291	0.703949	0.649291	ENSSSCG00000001052	PHACTR1	protein_coding	INSIDE
DSR1324	7	10109752	10109778	26	3	3	1	0.748235	0.844686	0.748235	-	-	-	-
DSR1325	7	10302681	10302937	256	5	4	0	0.529509	0.70001	0.636754	-	-	-	-
DSR1326	7	10333769	10333808	39	5	5	0	0.590411	0.617897	0.590411	-	-	-	-
DSR1327	7	10351135	10351800	665	14	9	0	0.482031	0.703949	0.626481	-	-	-	-
DSR1328	7	10561326	10561514	188	4	4	0	0.675148	0.723739	0.675148	-	-	-	-
DSR1329	7	10582091	10583326	1235	21	19	0	0.624799	0.742837	0.650091	-	-	-	-
DSR1330	7	10682230	10682974	744	12	11	0	0.585065	0.686985	0.624386	-	-	-	-
DSR1331	7	10708250	10708392	142	4	4	0	0.609827	0.673865	0.609827	-	-	-	-
DSR1332	7	10713382	10713684	302	9	6	0	0.535098	0.769562	0.698423	-	-	-	-
DSR1333	7	11666545	11666972	427	9	7	1	0.636083	0.844686	0.744603	ENSSSCG00000001062	DTNBP1	protein_coding	INSIDE
DSR1334	7	12204641	12204852	211	6	6	1	0.712712	0.872344	0.712712	-	-	-	-
DSR1335	7	13321212	13321333	121	6	5	0	0.540367	0.636976	0.625488	ENSSSCG00000001068	CAP2	protein_coding	INSIDE
DSR1336	7	13321855	13322002	147	7	6	0	0.650442	0.784715	0.702291	ENSSSCG00000001068	CAP2	protein_coding	INSIDE
DSR1337	7	13571616	13571687	71	5	4	0	0.654001	0.777778	0.739138	ENSSSCG00000020858	KIF13A	protein_coding	INSIDE
DSR1338	7	13612928	13612995	67	4	4	0	0.608869	0.612339	0.608869	ENSSSCG00000020858	KIF13A	protein_coding	INSIDE
DSR1339	7	14412461	14414706	2245	6	4	0	0.43619	0.605455	0.597841	-	-	-	-
DSR1340	7	15412561	15412654	93	5	5	0	0.627472	0.658783	0.627472	-	-	-	-
DSR1341	7	16634922	16636478	1556	7	6	0	0.527553	0.637535	0.613863	-	-	-	-
DSR1342	7	17368547	17368869	322	5	5	0	0.737844	0.793848	0.737844	-	-	-	-
DSR1343	7	17369433	17370201	768	6	5	0	0.556254	0.651627	0.651627	-	-	-	-
DSR1344	7	17405051	17405344	293	11	10	0	0.582912	0.656762	0.619777	-	-	-	-
DSR1345	7	23726586	23726619	33	2	2	2	0.904082	0.913052	0.904082	-	-	-	-
DSR1346	7	24980907	24981697	790	14	9	2	0.643432	0.895113	0.81817	-	-	-	-
DSR1347	7	25010886	25010915	29	4	4	0	0.686462	0.725477	0.686462	-	-	-	-
DSR1348	7	25454908	25455781	873	9	7	0	0.599154	0.745744	0.688047	ENSSSCG00000001478	BMP5	protein_coding	INSIDE
DSR1349	7	26430949	26431273	324	8	6	0	0.477423	0.71198	0.606792	-	-	-	-
DSR1350	7	26767018	26768193	1175	6	4	0	0.46662	0.615668	0.615668	ENSSSCG00000001485	MLIP	protein_coding	INSIDE
DSR1351	7	26768949	26771300	2351	18	13	0	0.519365	0.734042	0.651751	ENSSSCG00000001485	MLIP	protein_coding	INSIDE
DSR1352	7	26821206	26821283	77	3	2	2	0.619316	0.898498	0.871592	-	-	-	-
DSR1353	7	27018444	27019353	909	13	11	0	0.52888	0.658783	0.613948	-	-	-	-
DSR1354	7	27019622	27020268	646	6	6	0	0.623106	0.626903	0.623106	-	-	-	-
DSR1355	7	27421967	27422152	185	5	4	0	0.694791	0.818182	0.815267	ENSSSCG00000001490	KHDRBS2	protein_coding	INSIDE
DSR1356	7	28593851	28594538	687	5	5	0	0.673554	0.692334	0.673554	ENSSSCG00000001493	PRIM2	protein_coding	INSIDE
DSR1357	7	28594915	28595300	385	5	5	0	0.679576	0.692334	0.679576	ENSSSCG00000001493	PRIM2	protein_coding	INSIDE
DSR1358	7	28837236	28837342	106	4	2	2	0.596046	0.872344	0.872344	ENSSSCG00000001499	DST	protein_coding	INSIDE
DSR1359	7	28844006	28844752	746	4	2	2	0.441308	0.872344	0.866404	ENSSSCG00000001499	DST	protein_coding	INSIDE
DSR1360	7	28852278	28854917	2639	5	4	2	0.728293	0.872344	0.83344	ENSSSCG00000001499	DST	protein_coding	INSIDE
DSR1361	7	29070382	29071817	1435	6	5	0	0.700738	0.739693	0.739693	ENSSSCG00000001499	DST	protein_coding	INSIDE
DSR1362	7	29077021	29077746	725	7	6	0	0.611074	0.776793	0.710023	ENSSSCG00000001499	DST	protein_coding	INSIDE
DSR1363	7	29195061	29196724	1663	40	35	0	0.54795	0.6	0.595923	ENSSSCG00000001499	DST	protein_coding	INSIDE
DSR1364	7	29200359	29200380	21	5	4	0	0.500696	0.6	0.6	ENSSSCG00000001499	DST	protein_coding	INSIDE
DSR1365	7	29201173	29201285	112	7	5	0	0.454061	0.6	0.594292	ENSSSCG00000001499	DST	protein_coding	INSIDE
DSR1366	7	29201357	29201793	436	10	8	0	0.504979	0.6	0.6	ENSSSCG00000001499	DST	protein_coding	INSIDE
DSR1367	7	29203486	29204374	888	11	9	0	0.521529	0.629593	0.600117	ENSSSCG00000001499	DST	protein_coding	INSIDE
DSR1368	7	29243808	29243816	8	3	3	3	0.872344	0.872344	0.872344	ENSSSCG00000001499	DST	protein_coding	INSIDE
DSR1369	7	29252142	29252816	674	3	3	1	0.781748	0.872344	0.781748	ENSSSCG00000001499	DST	protein_coding	INSIDE
DSR1370	7	29263720	29263903	183	3	2	1	0.510695	0.872344	0.745994	ENSSSCG00000001499	DST	protein_coding	INSIDE
DSR1371	7	29305692	29307182	1490	4	4	0	0.71913	0.769591	0.71913	-	-	-	-
DSR1372	7	29308892	29309107	215	4	4	0	0.74819	0.828488	0.74819	-	-	-	-
DSR1373	7	29310996	29312076	1080	24	19	1	0.624322	0.874941	0.727198	-	-	-	-
DSR1374	7	29347871	29348438	567	5	4	0	0.62741	0.743527	0.685785	-	-	-	-
DSR1375	7	29350108	29350256	148	5	4	0	0.592362	0.729805	0.68276	-	-	-	-
DSR1376	7	30260650	30262715	2065	15	12	0	0.624809	0.83813	0.748947	ENSSSCG00000001523	GRM4	protein_coding	INSIDE
DSR1377	7	30264694	30265476	782	9	8	3	0.773992	0.939488	0.849191	ENSSSCG00000001523	GRM4	protein_coding	INSIDE
DSR1378	7	30267253	30275183	7930	14	11	4	0.698795	0.939488	0.804242	ENSSSCG00000001523	GRM4	protein_coding	PARTIALLY INSIDE
DSR1379	7	30335292	30335943	651	6	6	0	0.616434	0.656762	0.616434	-	-	-	-
DSR1380	7	30336164	30337254	1090	7	7	0	0.625691	0.658512	0.625691	-	-	-	-
DSR1381	7	30341554	30346170	4616	17	14	0	0.595578	0.743527	0.659069	ENSSSCG00000031593	NUDT3	protein_coding	PARTIALLY INSIDE
DSR1382	7	30363833	30367595	3762	9	6	0	0.607032	0.789549	0.691748	ENSSSCG00000031593	NUDT3	protein_coding	INSIDE
DSR1383	7	30387840	30389813	1973	7	5	0	0.602701	0.745744	0.652588	ENSSSCG00000031593	NUDT3	protein_coding	INSIDE
DSR1384	7	30390582	30391393	811	5	4	0	0.623301	0.699958	0.674968	ENSSSCG00000031593	NUDT3	protein_coding	INSIDE
DSR1385	7	30393155	30394569	1414	8	6	0	0.628154	0.789549	0.665047	ENSSSCG00000031593	NUDT3	protein_coding	INSIDE
DSR1386	7	30402968	30407064	4096	9	7	0	0.625627	0.699958	0.6559	ENSSSCG00000031593	NUDT3	protein_coding	INSIDE
DSR1387	7	30425399	30427670	2271	5	4	0	0.571926	0.686383	0.645765	-	-	-	-
DSR1388	7	30430510	30433484	2974	8	5	0	0.558096	0.699958	0.666522	-	-	-	-
DSR1389	7	31511063	31514716	3653	9	7	0	0.547885	0.658783	0.640734	ENSSSCG00000001549	FKBP5	protein_coding	INSIDE
DSR1390	7	31515907	31518605	2698	8	7	0	0.569795	0.658783	0.632146	ENSSSCG00000001549	FKBP5	protein_coding	INSIDE
DSR1391	7	31520046	31520348	302	5	4	0	0.604009	0.704151	0.689905	ENSSSCG00000001549	FKBP5	protein_coding	INSIDE
DSR1392	7	31521605	31521923	318	4	4	0	0.677255	0.734042	0.677255	ENSSSCG00000001549	FKBP5	protein_coding	INSIDE
DSR1393	7	31522156	31524211	2055	7	5	0	0.503515	0.704151	0.634761	ENSSSCG00000001549	FKBP5	protein_coding	INSIDE
DSR1394	7	31765257	31766456	1199	9	6	0	0.535539	0.666667	0.595613	ENSSSCG00000001555	SLC26A8	protein_coding	INSIDE
DSR1395	7	32328541	32328966	425	3	2	1	0.630144	0.888931	0.863414	-	-	-	-
DSR1396	7	32375619	32377174	1555	9	8	0	0.623421	0.743527	0.674566	ENSSSCG00000001566	RAB44	protein_coding	INSIDE
DSR1397	7	32392491	32395595	3104	6	4	0	0.596963	0.745744	0.661675	ENSSSCG00000001566	RAB44	protein_coding	INSIDE
DSR1398	7	32464201	32465413	1212	4	4	0	0.604871	0.61904	0.604871	ENSSSCG00000001567	CPNE5	protein_coding	INSIDE
DSR1399	7	32602355	32604057	1702	2	2	2	0.91092	0.939488	0.91092	ENSSSCG00000001570	PI16	protein_coding	INSIDE
DSR1400	7	32608638	32619443	10805	27	18	3	0.585191	0.888931	0.770381	ENSSSCG00000001570	PI16	protein_coding	PARTIALLY INSIDE
DSR1400	7	32608638	32619443	10805	27	18	3	0.585191	0.888931	0.770381	ENSSSCG00000001571	MTCH1	protein_coding	PARTIALLY INSIDE
DSR1401	7	34377499	34377626	127	15	13	0	0.590128	0.65308	0.605704	ENSSSCG00000062622	DNAH8	protein_coding	INSIDE
DSR1402	7	35758914	35760526	1612	6	5	0	0.665152	0.742627	0.719541	ENSSSCG00000001597	LRFN2	protein_coding	INSIDE
DSR1403	7	37313077	37317361	4284	7	6	0	0.586333	0.61904	0.612693	-	-	-	-
DSR1404	7	37330142	37330818	676	7	7	0	0.681075	0.743527	0.681075	-	-	-	-
DSR1405	7	37331167	37331252	85	5	5	0	0.641407	0.647039	0.641407	-	-	-	-
DSR1406	7	38206689	38207740	1051	11	10	0	0.544491	0.658512	0.596641	-	-	-	-
DSR1407	7	41394059	41394164	105	6	4	0	0.439879	0.628461	0.611065	ENSSSCG00000001718	CYP39A1	protein_coding	INSIDE
DSR1408	7	42623068	42623567	499	5	5	0	0.669418	0.777778	0.669418	ENSSSCG00000001729	PTCHD4	protein_coding	INSIDE
DSR1409	7	42630995	42631249	254	5	4	0	0.620534	0.795977	0.742333	ENSSSCG00000001729	PTCHD4	protein_coding	INSIDE
DSR1410	7	42631260	42631380	120	6	5	0	0.645558	0.795977	0.751717	ENSSSCG00000001729	PTCHD4	protein_coding	INSIDE
DSR1411	7	42658201	42661117	2916	41	33	0	0.528812	0.651627	0.619554	ENSSSCG00000001729	PTCHD4	protein_coding	INSIDE
DSR1412	7	47305857	47305888	31	3	3	1	0.803237	0.856123	0.803237	-	-	-	-
DSR1413	7	47356890	47357517	627	3	2	2	0.747607	0.95555	0.900118	-	-	-	-
DSR1414	7	47389560	47389683	123	4	4	0	0.748655	0.776793	0.748655	ENSSSCG00000001751	CHRNA5	protein_coding	INSIDE
DSR1415	7	47391178	47392965	1787	17	14	0	0.58506	0.786194	0.631557	ENSSSCG00000001751	CHRNA5	protein_coding	INSIDE
DSR1416	7	50960662	50961056	394	7	7	0	0.645267	0.684211	0.645267	ENSSSCG00000001792	EFL1	protein_coding	INSIDE
DSR1417	7	50962345	50962933	588	5	4	0	0.575036	0.6	0.584179	ENSSSCG00000001792	EFL1	protein_coding	INSIDE
DSR1418	7	52230958	52231195	237	5	4	0	0.552594	0.612339	0.601701	-	-	-	-
DSR1419	7	75511445	75512547	1102	8	6	0	0.526055	0.704151	0.655128	-	-	-	-
DSR1420	7	75519975	75527752	7777	10	7	0	0.558291	0.673865	0.632812	ENSSSCG00000002014	JPH4	protein_coding	PARTIALLY INSIDE
DSR1421	7	78276550	78279040	2490	6	5	0	0.599123	0.793848	0.70307	-	-	-	-
DSR1422	7	80108774	80109948	1174	16	15	0	0.623402	0.729805	0.646093	-	-	-	-
DSR1423	7	80110126	80110874	748	8	7	0	0.610193	0.791809	0.683536	-	-	-	-
DSR1424	7	80110951	80111537	586	8	6	0	0.599362	0.743527	0.686497	-	-	-	-
DSR1425	7	80111915	80112034	119	4	4	0	0.655562	0.699958	0.655562	-	-	-	-
DSR1426	7	83656859	83657044	185	4	4	0	0.724543	0.762231	0.724543	-	-	-	-
DSR1427	7	84101347	84102184	837	5	4	0	0.591378	0.83813	0.65894	-	-	-	-
DSR1428	7	84173608	84174235	627	7	4	0	0.407918	0.729805	0.636114	-	-	-	-
DSR1429	7	89570853	89571792	939	5	4	0	0.587228	0.619645	0.609054	ENSSSCG00000002283	FUT8	protein_coding	INSIDE
DSR1430	7	89573697	89575207	1510	16	13	0	0.534662	0.664577	0.613275	ENSSSCG00000002283	FUT8	protein_coding	INSIDE
DSR1430	7	89573697	89575207	1510	16	13	0	0.534662	0.664577	0.613275	ENSSSCG00000042739	-	protein_coding	PARTIALLY INSIDE
DSR1431	7	89577886	89578639	753	10	7	0	0.476908	0.653067	0.624419	ENSSSCG00000002283	FUT8	protein_coding	INSIDE
DSR1431	7	89577886	89578639	753	10	7	0	0.476908	0.653067	0.624419	ENSSSCG00000042739	-	protein_coding	PARTIALLY INSIDE
DSR1432	7	89579747	89581033	1286	11	8	0	0.514683	0.664577	0.619966	ENSSSCG00000002283	FUT8	protein_coding	INSIDE
DSR1433	7	91223701	91224120	419	4	4	0	0.59612	0.615668	0.59612	-	-	-	-
DSR1434	7	96838073	96838139	66	4	4	0	0.655222	0.71198	0.655222	ENSSSCG00000021676	-	protein_coding	INSIDE
DSR1435	7	96841587	96842357	770	6	5	0	0.572905	0.582468	0.579356	ENSSSCG00000021676	-	protein_coding	INSIDE
DSR1436	7	96842490	96843065	575	11	11	0	0.590718	0.64035	0.590718	ENSSSCG00000021676	-	protein_coding	INSIDE
DSR1437	7	96880487	96882970	2483	10	8	0	0.601198	0.680588	0.616335	-	-	-	-
DSR1438	7	96915602	96915639	37	6	5	0	0.575449	0.700243	0.665913	-	-	-	-
DSR1439	7	96919551	96920444	893	4	4	0	0.644589	0.691138	0.644589	-	-	-	-
DSR1440	7	99805174	99805735	561	9	9	0	0.643573	0.673865	0.643573	-	-	-	-
DSR1441	7	99806040	99806243	203	8	7	0	0.59044	0.71198	0.632649	-	-	-	-
DSR1442	7	99806896	99809618	2722	51	44	0	0.616667	0.755742	0.651224	-	-	-	-
DSR1443	7	99809670	99809981	311	8	7	0	0.621502	0.755742	0.687168	-	-	-	-
DSR1444	7	99899488	99899731	243	7	6	0	0.515351	0.626903	0.59728	-	-	-	-
DSR1445	7	99900549	99901665	1116	5	4	0	0.502921	0.626903	0.60402	-	-	-	-
DSR1446	7	106577742	106577812	70	7	6	0	0.552292	0.619645	0.584342	-	-	-	-
DSR1447	7	106963923	106964391	468	9	7	0	0.633694	0.762231	0.732716	-	-	-	-
DSR1448	7	106965513	106965991	478	10	8	0	0.579865	0.673865	0.601005	-	-	-	-
DSR1449	7	106984078	106987322	3244	20	19	0	0.631344	0.776793	0.649047	-	-	-	-
DSR1450	7	107003932	107005754	1822	11	8	0	0.650752	0.833332	0.762352	-	-	-	-
DSR1451	7	107011021	107023309	12288	26	25	0	0.724239	0.795985	0.749159	-	-	-	-
DSR1452	7	107025912	107028255	2343	5	4	0	0.603965	0.762231	0.75451	-	-	-	-
DSR1453	7	107030324	107035051	4727	9	8	0	0.688128	0.751937	0.706169	-	-	-	-
DSR1454	7	107066560	107066901	341	4	3	1	0.655334	0.844686	0.744535	-	-	-	-
DSR1455	7	107318098	107318283	185	5	5	0	0.605259	0.71198	0.605259	-	-	-	-
DSR1456	7	107324803	107325269	466	11	10	0	0.565683	0.61594	0.606463	-	-	-	-
DSR1457	7	107331266	107333210	1944	11	11	0	0.627852	0.723739	0.627852	-	-	-	-
DSR1458	7	107455135	107456347	1212	14	12	0	0.569105	0.6	0.597916	-	-	-	-
DSR1459	7	107607281	107607434	153	7	5	0	0.50772	0.658783	0.626827	-	-	-	-
DSR1460	7	107643375	107643779	404	6	6	0	0.632152	0.664577	0.632152	-	-	-	-
DSR1461	7	107918640	107922695	4055	6	4	0	0.436422	0.61594	0.58545	-	-	-	-
DSR1462	7	107930758	107931347	589	14	12	0	0.578436	0.629593	0.583874	-	-	-	-
DSR1463	7	107931455	107931688	233	6	5	0	0.56091	0.574997	0.574997	-	-	-	-
DSR1464	7	109028247	109029336	1089	10	10	0	0.719907	0.725477	0.719907	-	-	-	-
DSR1465	7	109141489	109142533	1044	14	11	0	0.599772	0.743527	0.711895	-	-	-	-
DSR1466	7	109149988	109151384	1396	15	14	0	0.692488	0.833332	0.74	-	-	-	-
DSR1467	7	109156397	109156669	272	8	5	0	0.549845	0.725477	0.684972	-	-	-	-
DSR1468	7	109157182	109157663	481	5	5	0	0.768282	0.833332	0.768282	-	-	-	-
DSR1469	7	109159582	109161873	2291	5	5	0	0.731317	0.833332	0.731317	-	-	-	-
DSR1470	7	109162389	109164469	2080	15	14	0	0.664445	0.759944	0.711367	-	-	-	-
DSR1471	7	109193734	109194133	399	5	5	0	0.691723	0.734042	0.691723	-	-	-	-
DSR1472	7	109216124	109217853	1729	5	4	0	0.681127	0.815588	0.739719	-	-	-	-
DSR1473	7	109235821	109236094	273	8	8	0	0.672772	0.742627	0.672772	-	-	-	-
DSR1474	7	109236366	109236466	100	5	4	0	0.595438	0.61594	0.61594	-	-	-	-
DSR1475	7	109236652	109236899	247	4	4	0	0.648394	0.751937	0.648394	-	-	-	-
DSR1476	7	109299081	109299568	487	4	4	0	0.573443	0.585513	0.573443	-	-	-	-
DSR1477	7	109324498	109324756	258	6	6	0	0.593682	0.666517	0.593682	-	-	-	-
DSR1478	7	109335447	109336361	914	12	8	0	0.455492	0.751937	0.621583	-	-	-	-
DSR1479	7	109352695	109353420	725	11	7	0	0.447022	0.617897	0.585569	-	-	-	-
DSR1480	7	109386369	109386969	600	11	10	0	0.554337	0.666517	0.609748	-	-	-	-
DSR1481	7	109448824	109449370	546	4	4	0	0.622215	0.647039	0.622215	-	-	-	-
DSR1482	7	109548489	109548681	192	8	7	0	0.682065	0.751937	0.751937	-	-	-	-
DSR1483	7	109562326	109562371	45	3	3	3	0.872344	0.872344	0.872344	-	-	-	-
DSR1484	7	109596892	109597092	200	6	6	0	0.589604	0.615668	0.589604	-	-	-	-
DSR1485	7	109621014	109622405	1391	5	4	0	0.635158	0.833332	0.781653	-	-	-	-
DSR1486	7	109623222	109624396	1174	13	11	0	0.659547	0.776793	0.744505	-	-	-	-
DSR1487	7	109624628	109624743	115	5	5	0	0.776793	0.776793	0.776793	-	-	-	-
DSR1488	7	109633398	109633647	249	4	4	0	0.735279	0.833332	0.735279	-	-	-	-
DSR1489	7	109636561	109637317	756	12	9	0	0.631359	0.815588	0.787563	-	-	-	-
DSR1490	7	109638420	109638922	502	4	4	0	0.738138	0.776793	0.738138	-	-	-	-
DSR1491	7	109672953	109673592	639	8	8	0	0.750831	0.776793	0.750831	-	-	-	-
DSR1492	7	109677386	109681086	3700	43	40	4	0.70248	0.856123	0.737592	-	-	-	-
DSR1493	7	109681277	109683043	1766	12	10	0	0.641469	0.795977	0.700282	-	-	-	-
DSR1494	7	109683162	109684946	1784	12	11	0	0.627972	0.793848	0.684899	-	-	-	-
DSR1495	7	109685940	109686931	991	4	4	0	0.759944	0.759944	0.759944	-	-	-	-
DSR1496	7	109688960	109689719	759	4	3	1	0.634002	0.895113	0.829463	ENSSSCG00000037928	-	protein_coding	PARTIALLY INSIDE
DSR1497	7	109690264	109692476	2212	21	20	2	0.746055	0.898498	0.782195	-	-	-	-
DSR1498	7	109698700	109699587	887	7	6	0	0.718669	0.815588	0.787921	-	-	-	-
DSR1499	7	109699940	109700150	210	4	4	0	0.749026	0.809937	0.749026	-	-	-	-
DSR1500	7	109700543	109701256	713	13	12	0	0.686279	0.759944	0.711607	-	-	-	-
DSR1501	7	109716419	109717791	1372	24	20	2	0.667577	0.913052	0.748808	-	-	-	-
DSR1502	7	109719154	109719663	509	8	8	0	0.680925	0.759944	0.680925	-	-	-	-
DSR1503	7	109720065	109720655	590	12	10	0	0.673357	0.762231	0.739855	-	-	-	-
DSR1504	7	109721652	109722007	355	9	9	0	0.738049	0.802511	0.738049	-	-	-	-
DSR1505	7	109722404	109722952	548	9	5	0	0.447705	0.833332	0.721034	-	-	-	-
DSR1506	7	109724599	109725013	414	9	8	0	0.711518	0.833332	0.7425	-	-	-	-
DSR1507	7	109725169	109725555	386	5	5	0	0.768888	0.78731	0.768888	-	-	-	-
DSR1508	7	109726248	109726550	302	6	4	0	0.674118	0.833332	0.796638	-	-	-	-
DSR1509	7	109726691	109727947	1256	15	12	0	0.626825	0.833332	0.756174	-	-	-	-
DSR1510	7	109730705	109733808	3103	29	20	1	0.526774	0.856123	0.704436	-	-	-	-
DSR1511	7	109738975	109739113	138	6	6	0	0.740489	0.759944	0.740489	-	-	-	-
DSR1512	7	110296373	110296887	514	5	5	0	0.708962	0.812227	0.708962	-	-	-	-
DSR1513	7	111054247	111055327	1080	6	5	0	0.628275	0.71198	0.7025	ENSSSCG00000002429	FOXN3	protein_coding	INSIDE
DSR1514	7	111078139	111079938	1799	17	12	0	0.601201	0.833332	0.769047	ENSSSCG00000002429	FOXN3	protein_coding	INSIDE
DSR1515	7	111080637	111080921	284	6	4	1	0.517631	0.856123	0.757484	ENSSSCG00000002429	FOXN3	protein_coding	INSIDE
DSR1516	7	111151429	111152041	612	8	6	2	0.590713	0.852748	0.727216	ENSSSCG00000002429	FOXN3	protein_coding	INSIDE
DSR1517	7	111152640	111154002	1362	7	4	0	0.485571	0.745744	0.703207	ENSSSCG00000002429	FOXN3	protein_coding	INSIDE
DSR1518	7	111276155	111276768	613	4	4	0	0.627409	0.762231	0.627409	ENSSSCG00000002429	FOXN3	protein_coding	INSIDE
DSR1519	7	111283520	111284224	704	7	6	0	0.545687	0.70001	0.618523	ENSSSCG00000002429	FOXN3	protein_coding	INSIDE
DSR1520	7	111654542	111654624	82	6	4	0	0.5921	0.795985	0.714044	ENSSSCG00000002430	EFCAB11	protein_coding	INSIDE
DSR1521	7	112013838	112013966	128	5	4	0	0.538719	0.637535	0.614299	-	-	-	-
DSR1522	7	112580798	112581431	633	7	5	0	0.586232	0.668932	0.632352	ENSSSCG00000024377	RPS6KA5	protein_coding	INSIDE
DSR1523	7	112586241	112587224	983	4	4	0	0.612229	0.686985	0.612229	ENSSSCG00000024377	RPS6KA5	protein_coding	INSIDE
DSR1524	7	112902927	112902983	56	5	4	0	0.529237	0.645285	0.613305	ENSSSCG00000034114	GPR68	protein_coding	INSIDE
DSR1525	7	112930066	112930429	363	8	5	0	0.451039	0.658512	0.626934	ENSSSCG00000002440	CCDC88C	protein_coding	INSIDE
DSR1526	7	112933960	112934140	180	7	5	0	0.538149	0.673865	0.664531	ENSSSCG00000002440	CCDC88C	protein_coding	INSIDE
DSR1527	7	117509136	117509571	435	7	6	0	0.636358	0.755742	0.728634	ENSSSCG00000002502	ATG2B	protein_coding	INSIDE
DSR1528	7	117510889	117511229	340	8	7	0	0.61019	0.71198	0.674832	ENSSSCG00000002502	ATG2B	protein_coding	INSIDE
DSR1529	7	118396289	118396403	114	5	4	0	0.583366	0.671659	0.630243	-	-	-	-
DSR1530	7	119162202	119162372	170	7	5	0	0.541103	0.714237	0.618304	-	-	-	-
DSR1531	7	119169696	119170254	558	7	6	0	0.717513	0.759944	0.759944	-	-	-	-
DSR1532	7	120376260	120376465	205	5	5	4	0.83079	0.872344	0.83079	-	-	-	-
DSR1533	7	120706645	120706874	229	8	7	0	0.562011	0.571462	0.571462	ENSSSCG00000027667	EML1	protein_coding	INSIDE
DSR1534	7	121750082	121750219	137	7	6	0	0.614764	0.686985	0.627781	-	-	-	-
DSR1535	8	3000572	3001323	751	4	4	0	0.615255	0.641143	0.615255	ENSSSCG00000008721	ABLIM2	protein_coding	INSIDE
DSR1536	8	3001767	3001976	209	5	4	0	0.568311	0.61904	0.590812	ENSSSCG00000008721	ABLIM2	protein_coding	INSIDE
DSR1537	8	3003118	3003195	77	4	4	1	0.752563	0.866716	0.752563	ENSSSCG00000008721	ABLIM2	protein_coding	INSIDE
DSR1538	8	3030235	3030288	53	6	6	0	0.5979	0.628461	0.5979	ENSSSCG00000008721	ABLIM2	protein_coding	INSIDE
DSR1539	8	3584490	3584670	180	8	6	0	0.501065	0.641143	0.613398	ENSSSCG00000037539	SORCS2	protein_coding	INSIDE
DSR1540	8	3584965	3585245	280	6	6	0	0.610295	0.67093	0.610295	ENSSSCG00000037539	SORCS2	protein_coding	INSIDE
DSR1541	8	8473833	8474195	362	8	6	0	0.573497	0.656762	0.596453	-	-	-	-
DSR1542	8	10419784	10420155	371	7	6	0	0.627885	0.71198	0.700999	ENSSSCG00000038410	CPEB2	protein_coding	INSIDE
DSR1543	8	10422980	10425629	2649	20	17	0	0.606035	0.776793	0.679373	ENSSSCG00000038410	CPEB2	protein_coding	INSIDE
DSR1544	8	12223234	12223779	545	7	6	0	0.548222	0.643357	0.593644	-	-	-	-
DSR1545	8	16898178	16898841	663	8	7	0	0.619176	0.793848	0.681174	ENSSSCG00000008754	GBA3	protein_coding	INSIDE
DSR1546	8	18495643	18495923	280	8	7	0	0.595543	0.679697	0.600333	-	-	-	-
DSR1547	8	19501748	19501942	194	8	6	0	0.564233	0.795977	0.7105	ENSSSCG00000008758	SLC34A2	protein_coding	INSIDE
DSR1548	8	20557780	20558364	584	14	9	0	0.50304	0.66044	0.650158	ENSSSCG00000008762	STIM2	protein_coding	INSIDE
DSR1549	8	20894408	20894993	585	8	6	0	0.581146	0.776793	0.714437	-	-	-	-
DSR1550	8	20907157	20907458	301	9	8	0	0.588054	0.743527	0.649245	-	-	-	-
DSR1551	8	21232822	21234383	1561	12	8	0	0.535265	0.651627	0.62903	-	-	-	-
DSR1552	8	21235649	21235697	48	5	4	0	0.490972	0.686985	0.608597	-	-	-	-
DSR1553	8	21259595	21260464	869	11	10	0	0.607121	0.71198	0.652579	-	-	-	-
DSR1554	8	21260657	21261004	347	5	5	0	0.609033	0.61594	0.609033	-	-	-	-
DSR1555	8	25024852	25025436	584	8	6	0	0.469088	0.641143	0.620476	-	-	-	-
DSR1556	8	25028489	25028767	278	4	4	0	0.576572	0.576572	0.576572	-	-	-	-
DSR1557	8	25079870	25080123	253	6	5	0	0.561078	0.626903	0.593926	-	-	-	-
DSR1558	8	25080944	25080978	34	4	4	0	0.614299	0.637535	0.614299	-	-	-	-
DSR1559	8	25141334	25142072	738	4	4	0	0.581403	0.581403	0.581403	-	-	-	-
DSR1560	8	25781868	25793258	11390	14	10	0	0.564992	0.605455	0.581442	-	-	-	-
DSR1561	8	25797680	25798001	321	5	4	0	0.594588	0.692334	0.612218	-	-	-	-
DSR1562	8	25798392	25800948	2556	9	7	0	0.57352	0.633652	0.601633	-	-	-	-
DSR1563	8	25803173	25807188	4015	8	7	0	0.590444	0.692334	0.599927	-	-	-	-
DSR1564	8	25807924	25815824	7900	8	5	0	0.531347	0.692334	0.631015	-	-	-	-
DSR1565	8	25891038	25892690	1652	5	5	0	0.606101	0.636982	0.606101	-	-	-	-
DSR1566	8	25932984	25934220	1236	11	9	0	0.544631	0.585513	0.585513	-	-	-	-
DSR1567	8	25941788	25942144	356	4	4	0	0.585513	0.585513	0.585513	-	-	-	-
DSR1568	8	26074835	26075104	269	5	5	0	0.571462	0.571462	0.571462	-	-	-	-
DSR1569	8	26536308	26536435	127	7	6	0	0.505676	0.591063	0.58731	-	-	-	-
DSR1570	8	26674467	26675066	599	6	5	0	0.574966	0.795977	0.6829	-	-	-	-
DSR1571	8	26889209	26889469	260	9	8	0	0.51092	0.571462	0.571462	-	-	-	-
DSR1572	8	26908600	26909042	442	10	7	0	0.518576	0.605455	0.605455	-	-	-	-
DSR1573	8	27003765	27004016	251	6	4	0	0.50223	0.637535	0.614299	-	-	-	-
DSR1574	8	27005608	27006201	593	7	5	1	0.630405	0.856123	0.709889	-	-	-	-
DSR1575	8	27039408	27040355	947	9	7	0	0.586098	0.692334	0.604668	-	-	-	-
DSR1576	8	27040482	27040670	188	6	5	0	0.605778	0.714237	0.624786	-	-	-	-
DSR1577	8	27041188	27043152	1964	22	17	0	0.546	0.714237	0.636844	-	-	-	-
DSR1578	8	27093123	27095118	1995	40	40	0	0.764698	0.815588	0.764698	-	-	-	-
DSR1579	8	27118166	27118878	712	7	7	0	0.636773	0.776793	0.636773	-	-	-	-
DSR1580	8	27172743	27174040	1297	10	10	0	0.630677	0.636982	0.630677	-	-	-	-
DSR1581	8	27228006	27228224	218	5	4	0	0.645348	0.833332	0.716688	-	-	-	-
DSR1582	8	27232917	27232967	50	4	4	0	0.613337	0.636982	0.613337	-	-	-	-
DSR1583	8	27423537	27423798	261	4	4	0	0.622772	0.669781	0.622772	-	-	-	-
DSR1584	8	27427972	27431281	3309	14	11	0	0.560664	0.692334	0.644996	-	-	-	-
DSR1585	8	27447943	27448639	696	10	9	0	0.568746	0.66044	0.63188	-	-	-	-
DSR1586	8	27493788	27493843	55	6	5	0	0.523395	0.6	0.582877	-	-	-	-
DSR1587	8	29002772	29002985	213	8	5	0	0.486947	0.692334	0.692334	ENSSSCG00000008770	NWD2	protein_coding	INSIDE
DSR1588	8	29725280	29725431	151	6	5	0	0.556202	0.65221	0.638871	-	-	-	-
DSR1589	8	32751916	32752035	119	5	5	0	0.627359	0.645277	0.627359	ENSSSCG00000008799	LIMCH1	protein_coding	INSIDE
DSR1590	8	33209456	33209942	486	6	5	0	0.47628	0.571462	0.571462	-	-	-	-
DSR1591	8	33210001	33210087	86	4	4	0	0.619748	0.647039	0.619748	-	-	-	-
DSR1592	8	33281294	33281430	136	6	5	0	0.522023	0.574997	0.574997	-	-	-	-
DSR1593	8	33290494	33290627	133	6	6	0	0.602163	0.633652	0.602163	-	-	-	-
DSR1594	8	33291624	33292283	659	10	10	0	0.618674	0.629593	0.618674	-	-	-	-
DSR1595	8	33314366	33314485	119	7	6	0	0.564477	0.629593	0.584097	-	-	-	-
DSR1596	8	33328849	33328975	126	6	6	0	0.649269	0.692334	0.649269	-	-	-	-
DSR1597	8	38664497	38664854	357	8	7	0	0.598034	0.617897	0.615718	ENSSSCG00000008826	FRYL	protein_coding	INSIDE
DSR1598	8	38664909	38665420	511	7	7	0	0.597121	0.617897	0.597121	ENSSSCG00000008826	FRYL	protein_coding	INSIDE
DSR1599	8	39068828	39069187	359	10	8	0	0.51882	0.645285	0.603141	-	-	-	-
DSR1600	8	39590542	39590899	357	5	5	0	0.585513	0.585513	0.585513	-	-	-	-
DSR1601	8	39602189	39602876	687	6	5	0	0.523396	0.636982	0.627341	-	-	-	-
DSR1602	8	39717172	39717811	639	14	10	0	0.457589	0.658783	0.61099	ENSSSCG00000008836	SCFD2	protein_coding	INSIDE
DSR1603	8	39726612	39727170	558	8	7	0	0.695168	0.802511	0.778605	ENSSSCG00000008836	SCFD2	protein_coding	INSIDE
DSR1604	8	40887418	40887891	473	5	4	0	0.526153	0.629593	0.615126	-	-	-	-
DSR1605	8	40998484	40998540	56	5	5	0	0.574997	0.574997	0.574997	ENSSSCG00000008841	PDGFRA	protein_coding	INSIDE
DSR1606	8	41167714	41169538	1824	6	5	0	0.655321	0.725477	0.725477	-	-	-	-
DSR1607	8	41171267	41173971	2704	12	9	0	0.610231	0.759944	0.716485	-	-	-	-
DSR1608	8	41174139	41175924	1785	8	7	0	0.668891	0.725477	0.706716	-	-	-	-
DSR1609	8	41176955	41177198	243	5	4	0	0.590185	0.725477	0.725477	-	-	-	-
DSR1610	8	41199254	41206005	6751	8	7	0	0.673925	0.759944	0.745361	-	-	-	-
DSR1611	8	41325935	41327461	1526	6	5	0	0.564471	0.702394	0.654412	-	-	-	-
DSR1612	8	41334855	41336829	1974	10	9	0	0.606809	0.686985	0.626421	-	-	-	-
DSR1613	8	41337968	41339771	1803	13	11	0	0.589911	0.731092	0.648245	-	-	-	-
DSR1614	8	42531490	42533269	1779	6	6	0	0.585579	0.617897	0.585579	-	-	-	-
DSR1615	8	42533933	42537959	4026	14	10	0	0.461709	0.602645	0.572742	-	-	-	-
DSR1616	8	42541452	42541948	496	9	7	0	0.531902	0.602645	0.576465	-	-	-	-
DSR1617	8	42543718	42545507	1789	19	14	0	0.526432	0.617897	0.581924	-	-	-	-
DSR1618	8	42553236	42553685	449	4	4	0	0.57592	0.585513	0.57592	-	-	-	-
DSR1619	8	42574223	42574273	50	5	4	0	0.532012	0.585513	0.585513	-	-	-	-
DSR1620	8	42674528	42675522	994	6	4	0	0.482929	0.617897	0.58695	-	-	-	-
DSR1621	8	42685883	42688658	2775	6	4	0	0.461458	0.619931	0.592869	ENSSSCG00000008852	MAP9	protein_coding	INSIDE
DSR1622	8	42692214	42693273	1059	7	6	0	0.514114	0.666803	0.596472	ENSSSCG00000008852	MAP9	protein_coding	INSIDE
DSR1623	8	42695836	42696499	663	4	4	0	0.60316	0.637535	0.60316	ENSSSCG00000008852	MAP9	protein_coding	INSIDE
DSR1624	8	42741798	42743895	2097	6	4	0	0.481235	0.636982	0.621219	-	-	-	-
DSR1625	8	42778358	42779053	695	9	7	0	0.489568	0.56942	0.56942	-	-	-	-
DSR1626	8	44866248	44866499	251	4	4	0	0.610567	0.641822	0.610567	-	-	-	-
DSR1627	8	46070077	46079267	9190	18	17	0	0.649876	0.789549	0.675501	ENSSSCG00000024685	GRIA2	protein_coding	PARTIALLY INSIDE
DSR1628	8	46079925	46100870	20945	34	31	0	0.614736	0.793848	0.655455	ENSSSCG00000024685	GRIA2	protein_coding	INSIDE
DSR1629	8	46104957	46109281	4324	15	14	0	0.64439	0.758403	0.660154	ENSSSCG00000024685	GRIA2	protein_coding	INSIDE
DSR1630	8	46109709	46115696	5987	13	12	0	0.628089	0.815588	0.662575	ENSSSCG00000024685	GRIA2	protein_coding	INSIDE
DSR1631	8	46117541	46122589	5048	12	10	0	0.56815	0.673865	0.643942	ENSSSCG00000024685	GRIA2	protein_coding	INSIDE
DSR1632	8	46127709	46130144	2435	7	6	0	0.569391	0.686985	0.624889	ENSSSCG00000024685	GRIA2	protein_coding	INSIDE
DSR1633	8	46131614	46133993	2379	13	11	0	0.619948	0.736367	0.631446	ENSSSCG00000024685	GRIA2	protein_coding	INSIDE
DSR1634	8	46134405	46138390	3985	16	12	0	0.564337	0.686985	0.623178	ENSSSCG00000024685	GRIA2	protein_coding	INSIDE
DSR1635	8	46138982	46140175	1193	7	5	0	0.536305	0.637535	0.600741	ENSSSCG00000024685	GRIA2	protein_coding	INSIDE
DSR1636	8	46140998	46143780	2782	10	8	0	0.56519	0.686985	0.616119	ENSSSCG00000024685	GRIA2	protein_coding	INSIDE
DSR1637	8	46145648	46151635	5987	23	18	0	0.596893	0.736367	0.648366	ENSSSCG00000024685	GRIA2	protein_coding	INSIDE
DSR1638	8	46153607	46155475	1868	5	4	0	0.621322	0.736367	0.650625	ENSSSCG00000024685	GRIA2	protein_coding	INSIDE
DSR1639	8	46158190	46160542	2352	5	4	0	0.658982	0.736367	0.707812	ENSSSCG00000024685	GRIA2	protein_coding	INSIDE
DSR1640	8	46163378	46172577	9199	13	8	0	0.614749	0.739693	0.688182	ENSSSCG00000024685	GRIA2	protein_coding	INSIDE
DSR1641	8	46179955	46183697	3742	13	9	0	0.55737	0.749934	0.686001	ENSSSCG00000024685	GRIA2	protein_coding	INSIDE
DSR1642	8	46186901	46189841	2940	7	6	0	0.643128	0.739693	0.689877	ENSSSCG00000024685	GRIA2	protein_coding	INSIDE
DSR1643	8	46192655	46193158	503	5	5	0	0.696861	0.736367	0.696861	ENSSSCG00000024685	GRIA2	protein_coding	INSIDE
DSR1644	8	46220778	46231538	10760	7	6	0	0.638236	0.739693	0.698661	ENSSSCG00000024685	GRIA2	protein_coding	INSIDE
DSR1645	8	46258040	46260814	2774	6	5	0	0.615705	0.739693	0.683709	-	-	-	-
DSR1646	8	46335888	46344121	8233	14	9	2	0.611545	0.860465	0.772038	-	-	-	-
DSR1647	8	46347880	46350675	2795	7	6	0	0.650403	0.795977	0.739676	-	-	-	-
DSR1648	8	46362293	46363548	1255	5	5	0	0.725711	0.739693	0.725711	-	-	-	-
DSR1649	8	46370949	46378437	7488	30	28	0	0.710128	0.78731	0.723646	-	-	-	-
DSR1650	8	46380225	46381152	927	9	9	0	0.737599	0.795977	0.737599	-	-	-	-
DSR1651	8	46381560	46391946	10386	37	34	0	0.703121	0.776793	0.734824	-	-	-	-
DSR1652	8	46393433	46394274	841	5	5	0	0.729504	0.795977	0.729504	-	-	-	-
DSR1653	8	46398409	46403501	5092	12	10	0	0.680046	0.739693	0.734422	-	-	-	-
DSR1654	8	46411343	46414864	3521	9	7	0	0.664289	0.795977	0.744756	-	-	-	-
DSR1655	8	46425105	46429665	4560	8	7	0	0.676524	0.795977	0.737521	-	-	-	-
DSR1656	8	46430468	46433391	2923	9	7	0	0.624916	0.739693	0.7169	-	-	-	-
DSR1657	8	46437212	46440805	3593	10	8	0	0.667743	0.795977	0.742261	-	-	-	-
DSR1658	8	46441815	46441858	43	6	6	0	0.730908	0.739693	0.730908	-	-	-	-
DSR1659	8	46443548	46443815	267	4	4	0	0.740032	0.776793	0.740032	-	-	-	-
DSR1660	8	46462786	46463942	1156	5	4	0	0.664113	0.739693	0.730476	-	-	-	-
DSR1661	8	46473376	46474911	1535	7	5	0	0.579666	0.739693	0.732544	-	-	-	-
DSR1662	8	46475198	46478112	2914	17	14	0	0.654736	0.795977	0.741257	-	-	-	-
DSR1663	8	46481897	46487594	5697	12	9	0	0.636073	0.795977	0.754483	-	-	-	-
DSR1664	8	46498762	46507412	8650	8	6	0	0.65342	0.795977	0.737159	-	-	-	-
DSR1665	8	46523762	46527908	4146	5	4	0	0.629425	0.739693	0.687116	-	-	-	-
DSR1666	8	46529351	46535265	5914	8	8	0	0.715478	0.739693	0.715478	-	-	-	-
DSR1667	8	46564444	46569055	4611	9	8	0	0.644474	0.739693	0.724859	-	-	-	-
DSR1668	8	46572685	46586959	14274	85	75	0	0.657392	0.795977	0.72217	-	-	-	-
DSR1669	8	46587213	46603521	16308	101	90	0	0.670579	0.809937	0.740579	-	-	-	-
DSR1670	8	46603719	46606673	2954	35	29	0	0.640591	0.795977	0.731289	-	-	-	-
DSR1671	8	46607915	46611032	3117	14	10	0	0.593596	0.800018	0.742151	-	-	-	-
DSR1672	8	46612346	46614695	2349	12	12	0	0.747296	0.795977	0.747296	-	-	-	-
DSR1673	8	46615007	46616266	1259	10	8	0	0.681449	0.776793	0.731561	-	-	-	-
DSR1674	8	46616700	46620029	3329	13	12	0	0.658751	0.739693	0.711173	-	-	-	-
DSR1675	8	46621986	46623698	1712	6	5	0	0.636776	0.795977	0.75095	-	-	-	-
DSR1676	8	46625767	46626231	464	5	4	0	0.641063	0.795977	0.753764	-	-	-	-
DSR1677	8	46672366	46675415	3049	6	5	0	0.618363	0.739693	0.718247	-	-	-	-
DSR1678	8	46871611	46873876	2265	4	4	0	0.753764	0.795977	0.753764	-	-	-	-
DSR1679	8	46879002	46881891	2889	11	10	0	0.677228	0.795977	0.731617	-	-	-	-
DSR1680	8	46882527	46895316	12789	83	74	0	0.682003	0.795977	0.727665	-	-	-	-
DSR1681	8	46895821	46897343	1522	25	24	0	0.704392	0.795977	0.731512	-	-	-	-
DSR1682	8	46915543	46916421	878	7	5	0	0.574415	0.739693	0.725283	-	-	-	-
DSR1683	8	46916901	46918524	1623	17	14	0	0.630019	0.795977	0.730948	-	-	-	-
DSR1684	8	46918671	46923612	4941	31	28	0	0.672337	0.795977	0.727979	-	-	-	-
DSR1685	8	46923835	46924698	863	9	8	0	0.651793	0.739693	0.726486	-	-	-	-
DSR1686	8	46925049	46925844	795	14	13	0	0.679152	0.769591	0.726041	-	-	-	-
DSR1687	8	46926221	46928946	2725	30	28	0	0.703225	0.833332	0.747275	-	-	-	-
DSR1688	8	46929587	46929821	234	9	8	0	0.687603	0.739693	0.735225	-	-	-	-
DSR1689	8	46929892	46930991	1099	13	11	0	0.655396	0.739693	0.733194	-	-	-	-
DSR1690	8	46931104	46933062	1958	23	20	0	0.622268	0.795977	0.692573	-	-	-	-
DSR1691	8	46934075	46934547	472	5	4	0	0.652269	0.739693	0.707439	-	-	-	-
DSR1692	8	47120732	47121408	676	6	4	0	0.489199	0.626903	0.623274	-	-	-	-
DSR1693	8	47122101	47122579	478	4	4	0	0.653344	0.664577	0.653344	-	-	-	-
DSR1694	8	47122964	47123369	405	5	4	0	0.565722	0.729819	0.658912	-	-	-	-
DSR1695	8	47207679	47208656	977	18	15	0	0.555199	0.71198	0.651225	ENSSSCG00000008874	TMEM144	protein_coding	INSIDE
DSR1696	8	47209438	47210510	1072	14	12	0	0.538228	0.664577	0.617193	ENSSSCG00000008874	TMEM144	protein_coding	PARTIALLY INSIDE
DSR1697	8	47210638	47211645	1007	12	10	0	0.571078	0.702739	0.625095	-	-	-	-
DSR1698	8	47477946	47480604	2658	8	7	0	0.596784	0.776793	0.674929	ENSSSCG00000008875	RXFP1	protein_coding	INSIDE
DSR1699	8	47483748	47484388	640	4	4	0	0.714154	0.739693	0.714154	ENSSSCG00000008875	RXFP1	protein_coding	INSIDE
DSR1700	8	47484688	47499323	14635	146	129	0	0.643514	0.795977	0.704333	ENSSSCG00000008875	RXFP1	protein_coding	INSIDE
DSR1701	8	47499900	47500303	403	9	8	0	0.570553	0.637535	0.633173	ENSSSCG00000008875	RXFP1	protein_coding	INSIDE
DSR1702	8	47502356	47517815	15459	51	46	0	0.607785	0.739693	0.649923	ENSSSCG00000008875	RXFP1	protein_coding	INSIDE
DSR1703	8	47518760	47538577	19817	28	23	0	0.600399	0.833332	0.707077	ENSSSCG00000008875	RXFP1	protein_coding	INSIDE
DSR1704	8	47555346	47558352	3006	9	8	0	0.67413	0.795977	0.715866	ENSSSCG00000008875	RXFP1	protein_coding	INSIDE
DSR1705	8	47561904	47564460	2556	6	4	0	0.446269	0.651627	0.641058	ENSSSCG00000008875	RXFP1	protein_coding	INSIDE
DSR1706	8	47598034	47618442	20408	85	81	0	0.672066	0.795977	0.694179	ENSSSCG00000008875	RXFP1	protein_coding	PARTIALLY INSIDE
DSR1706	8	47598034	47618442	20408	85	81	0	0.672066	0.795977	0.694179	ENSSSCG00000008877	ETFDH	protein_coding	PARTIALLY INSIDE
DSR1707	8	47619908	47624656	4748	9	6	0	0.517107	0.739693	0.687095	ENSSSCG00000008877	ETFDH	protein_coding	INSIDE
DSR1708	8	47626713	47670123	43410	91	81	0	0.656892	0.833332	0.710448	ENSSSCG00000008877	ETFDH	protein_coding	PARTIALLY INSIDE
DSR1708	8	47626713	47670123	43410	91	81	0	0.656892	0.833332	0.710448	ENSSSCG00000008878	PPID	protein_coding	PARTIALLY INSIDE
DSR1709	8	47670221	47683418	13197	30	27	0	0.656784	0.759944	0.700586	ENSSSCG00000008878	PPID	protein_coding	INSIDE
DSR1710	8	47684615	47687974	3359	15	11	0	0.651099	0.795977	0.692635	ENSSSCG00000008878	PPID	protein_coding	INSIDE
DSR1711	8	47690663	47697198	6535	7	6	0	0.707096	0.795977	0.741428	ENSSSCG00000008878	PPID	protein_coding	INSIDE
DSR1712	8	47787473	47787697	224	5	4	0	0.542174	0.739693	0.663074	ENSSSCG00000031175	FNIP2	protein_coding	INSIDE
DSR1713	8	47817372	47818769	1397	6	4	0	0.472071	0.637535	0.608472	ENSSSCG00000031175	FNIP2	protein_coding	INSIDE
DSR1714	8	78701295	78702172	877	8	6	0	0.573234	0.61594	0.590461	ENSSSCG00000009023	DCLK2	protein_coding	INSIDE
DSR1715	8	82692294	82692524	230	2	2	1	0.736172	0.872344	0.736172	ENSSSCG00000009037	ZNF827	protein_coding	INSIDE
DSR1716	8	83196824	83196887	63	6	5	0	0.507752	0.571462	0.571462	-	-	-	-
DSR1717	8	83208079	83208629	550	8	6	0	0.493901	0.657657	0.602406	-	-	-	-
DSR1718	8	83212081	83212751	670	5	5	0	0.636723	0.666803	0.636723	-	-	-	-
DSR1719	8	83214764	83215134	370	4	4	0	0.595601	0.619645	0.595601	-	-	-	-
DSR1720	8	85131420	85132219	799	9	8	0	0.669447	0.795977	0.747358	ENSSSCG00000009050	INPP4B	protein_coding	INSIDE
DSR1721	8	85134129	85135744	1615	7	6	0	0.637181	0.795977	0.665535	ENSSSCG00000009050	INPP4B	protein_coding	INSIDE
DSR1722	8	85136060	85138022	1962	19	17	0	0.598735	0.795977	0.635756	ENSSSCG00000009050	INPP4B	protein_coding	INSIDE
DSR1723	8	85138351	85139391	1040	11	11	0	0.687902	0.795977	0.687902	ENSSSCG00000009050	INPP4B	protein_coding	INSIDE
DSR1724	8	85142073	85142208	135	5	4	0	0.663949	0.795977	0.741481	ENSSSCG00000009050	INPP4B	protein_coding	INSIDE
DSR1725	8	85215096	85218428	3332	36	32	0	0.595414	0.71198	0.628927	ENSSSCG00000009050	INPP4B	protein_coding	INSIDE
DSR1726	8	85220891	85221490	599	15	10	0	0.500381	0.686985	0.641639	ENSSSCG00000009050	INPP4B	protein_coding	INSIDE
DSR1727	8	85923852	85924831	979	6	5	0	0.570132	0.574997	0.574997	-	-	-	-
DSR1728	8	85986393	85989440	3047	6	4	0	0.519358	0.629593	0.615061	-	-	-	-
DSR1729	8	87743845	87744117	272	5	4	2	0.651859	0.844881	0.76027	-	-	-	-
DSR1730	8	87927974	87947615	19641	110	105	1	0.708781	0.844686	0.726008	-	-	-	-
DSR1731	8	107139767	107142657	2890	19	17	0	0.678231	0.83813	0.745187	-	-	-	-
DSR1732	8	107152991	107153600	609	4	4	0	0.735525	0.793848	0.735525	-	-	-	-
DSR1733	8	107290196	107290765	569	10	8	0	0.631542	0.699958	0.674054	-	-	-	-
DSR1734	8	107294740	107295955	1215	7	5	0	0.611738	0.699958	0.650338	-	-	-	-
DSR1735	8	107417840	107418267	427	9	8	0	0.561754	0.615668	0.581459	-	-	-	-
DSR1736	8	109958141	109958253	112	5	4	0	0.517255	0.656762	0.646556	-	-	-	-
DSR1737	8	109958278	109958357	79	4	4	0	0.586592	0.61594	0.586592	-	-	-	-
DSR1738	8	112768097	112768285	188	4	4	0	0.582468	0.582468	0.582468	-	-	-	-
DSR1739	8	119408661	119409046	385	7	5	0	0.457268	0.571462	0.571462	-	-	-	-
DSR1740	8	120021624	120024168	2544	6	6	0	0.648927	0.686985	0.648927	ENSSSCG00000058316	-	protein_coding	PARTIALLY INSIDE
DSR1741	8	121647619	121647788	169	5	4	0	0.527017	0.71198	0.654427	-	-	-	-
DSR1742	8	122066175	122066322	147	4	4	0	0.656762	0.656762	0.656762	ENSSSCG00000022353	RAP1GDS1	protein_coding	INSIDE
DSR1743	8	122207769	122207845	76	6	5	0	0.577146	0.624753	0.603223	ENSSSCG00000009188	STPG2	protein_coding	INSIDE
DSR1744	8	122207933	122207995	62	4	4	0	0.621685	0.632653	0.621685	ENSSSCG00000009188	STPG2	protein_coding	INSIDE
DSR1745	8	122264232	122264729	497	5	5	0	0.647264	0.684211	0.647264	ENSSSCG00000009188	STPG2	protein_coding	INSIDE
DSR1746	8	122268744	122269935	1191	14	13	0	0.578156	0.61904	0.583106	ENSSSCG00000009188	STPG2	protein_coding	INSIDE
DSR1747	8	122270090	122280954	10864	34	29	0	0.557974	0.666667	0.633406	ENSSSCG00000009188	STPG2	protein_coding	INSIDE
DSR1748	8	122282013	122282468	455	11	8	0	0.476356	0.699958	0.648861	ENSSSCG00000009188	STPG2	protein_coding	INSIDE
DSR1749	8	123946997	123947141	144	5	4	0	0.585015	0.61594	0.607306	-	-	-	-
DSR1750	8	126130114	126132135	2021	17	14	0	0.598506	0.725477	0.681978	ENSSSCG00000009197	GRID2	protein_coding	INSIDE
DSR1751	8	130034919	130034946	27	4	4	0	0.614737	0.63815	0.614737	ENSSSCG00000026196	FAM13A	protein_coding	INSIDE
DSR1752	8	131942133	131942366	233	8	6	0	0.590778	0.725477	0.725477	-	-	-	-
DSR1753	8	131944151	131944886	735	6	5	0	0.58791	0.725477	0.698594	-	-	-	-
DSR1754	8	132177160	132177482	322	10	8	0	0.550656	0.66044	0.623494	ENSSSCG00000026655	PTPN13	protein_coding	INSIDE
DSR1755	8	132177907	132178167	260	10	7	0	0.508028	0.66044	0.642813	ENSSSCG00000026655	PTPN13	protein_coding	INSIDE
DSR1756	8	132722647	132722940	293	3	2	1	0.552588	0.856123	0.757453	ENSSSCG00000009228	MAPK10	protein_coding	INSIDE
DSR1757	8	132800906	132800970	64	5	4	0	0.555748	0.793848	0.670487	ENSSSCG00000009229	ARHGAP24	protein_coding	INSIDE
DSR1758	8	132971614	132971715	101	4	4	0	0.624387	0.692334	0.624387	ENSSSCG00000009229	ARHGAP24	protein_coding	INSIDE
DSR1759	8	133524440	133524561	121	6	4	0	0.563421	0.762231	0.762231	-	-	-	-
DSR1760	8	135754386	135754715	329	6	4	0	0.479112	0.61904	0.600221	ENSSSCG00000026729	TMEM150C	protein_coding	INSIDE
DSR1761	8	136767013	136767372	359	5	4	0	0.4989	0.585547	0.585539	ENSSSCG00000009250	PRKG2	protein_coding	INSIDE
DSR1762	8	136768537	136768871	334	8	8	0	0.586207	0.602645	0.586207	ENSSSCG00000009250	PRKG2	protein_coding	INSIDE
DSR1763	8	136772467	136772475	8	4	4	0	0.585513	0.585513	0.585513	ENSSSCG00000009250	PRKG2	protein_coding	INSIDE
DSR1764	9	2610125	2610580	455	10	8	0	0.565931	0.571462	0.571462	-	-	-	-
DSR1765	9	2611455	2611530	75	5	4	0	0.480959	0.571462	0.571462	-	-	-	-
DSR1766	9	3269970	3270914	944	6	4	1	0.674403	0.872344	0.776689	-	-	-	-
DSR1767	9	6101621	6101806	185	4	4	0	0.692334	0.692334	0.692334	ENSSSCG00000014792	STIM1	protein_coding	INSIDE
DSR1768	9	6415161	6416744	1583	7	6	0	0.656662	0.743527	0.693184	ENSSSCG00000014794	NUP98	protein_coding	INSIDE
DSR1769	9	7233972	7234476	504	8	7	0	0.630839	0.742627	0.643926	ENSSSCG00000014817	ARAP1	protein_coding	INSIDE
DSR1770	9	8831846	8832146	300	5	4	1	0.708459	0.913052	0.764379	-	-	-	-
DSR1771	9	8839346	8839451	105	4	4	0	0.629593	0.629593	0.629593	ENSSSCG00000024060	LIPT2	protein_coding	INSIDE
DSR1772	9	8876558	8876698	140	6	6	0	0.624664	0.666667	0.624664	-	-	-	-
DSR1773	9	8879661	8880014	353	4	4	0	0.622037	0.641143	0.622037	-	-	-	-
DSR1774	9	8941862	8942052	190	6	5	0	0.497545	0.617897	0.591237	ENSSSCG00000027506	-	protein_coding	INSIDE
DSR1775	9	9433816	9434102	286	4	4	0	0.6171	0.725477	0.6171	-	-	-	-
DSR1776	9	9437718	9437830	112	4	4	0	0.675972	0.692334	0.675972	ENSSSCG00000014851	SLCO2B1	protein_coding	INSIDE
DSR1777	9	9439799	9440000	201	3	2	1	0.598548	0.913052	0.802693	ENSSSCG00000014851	SLCO2B1	protein_coding	INSIDE
DSR1778	9	9449628	9450403	775	7	5	0	0.50463	0.725477	0.681513	ENSSSCG00000014851	SLCO2B1	protein_coding	INSIDE
DSR1779	9	9584043	9585436	1393	9	8	0	0.591101	0.759944	0.648961	ENSSSCG00000014852	ARRB1	protein_coding	INSIDE
DSR1780	9	12678678	12679488	810	4	4	0	0.581436	0.593669	0.581436	ENSSSCG00000014891	GAB2	protein_coding	INSIDE
DSR1781	9	12742004	12742180	176	3	2	2	0.60809	0.888931	0.888931	ENSSSCG00000014891	GAB2	protein_coding	INSIDE
DSR1782	9	12742769	12742774	5	2	2	1	0.861131	0.888931	0.861131	ENSSSCG00000014891	GAB2	protein_coding	INSIDE
DSR1783	9	12743293	12743568	275	4	4	4	0.916698	1	0.916698	ENSSSCG00000014891	GAB2	protein_coding	INSIDE
DSR1784	9	12757713	12757821	108	4	4	0	0.656613	0.745744	0.656613	ENSSSCG00000014891	GAB2	protein_coding	INSIDE
DSR1785	9	12759781	12760241	460	6	5	0	0.640465	0.833332	0.768176	ENSSSCG00000014891	GAB2	protein_coding	INSIDE
DSR1786	9	12763592	12763596	4	2	2	2	0.872344	0.872344	0.872344	ENSSSCG00000014891	GAB2	protein_coding	INSIDE
DSR1787	9	13439603	13439765	162	3	2	1	0.56502	0.895113	0.797535	ENSSSCG00000014894	TENM4	protein_coding	INSIDE
DSR1788	9	13444770	13444819	49	4	4	0	0.616501	0.692334	0.616501	ENSSSCG00000014894	TENM4	protein_coding	INSIDE
DSR1789	9	13526505	13526621	116	6	6	0	0.715926	0.762231	0.715926	ENSSSCG00000014894	TENM4	protein_coding	INSIDE
DSR1790	9	13561263	13561916	653	9	8	0	0.618277	0.647039	0.629997	ENSSSCG00000014894	TENM4	protein_coding	INSIDE
DSR1791	9	13631882	13631950	68	6	5	0	0.618078	0.66044	0.648352	ENSSSCG00000014894	TENM4	protein_coding	INSIDE
DSR1792	9	13632340	13633615	1275	20	15	0	0.600222	0.702128	0.625384	ENSSSCG00000014894	TENM4	protein_coding	INSIDE
DSR1793	9	14026295	14026369	74	5	4	0	0.520643	0.669781	0.618749	-	-	-	-
DSR1794	9	14110675	14111696	1021	10	7	0	0.534979	0.619645	0.594314	-	-	-	-
DSR1795	9	14459829	14460051	222	6	4	0	0.550407	0.664577	0.664577	-	-	-	-
DSR1796	9	15091165	15092004	839	9	7	0	0.572137	0.70001	0.615827	-	-	-	-
DSR1797	9	15095821	15097922	2101	14	10	0	0.489149	0.751937	0.636495	-	-	-	-
DSR1798	9	16095822	16096004	182	7	6	0	0.604379	0.669781	0.635759	-	-	-	-
DSR1799	9	16830391	16830588	197	6	4	0	0.549561	0.826084	0.71357	-	-	-	-
DSR1800	9	17814723	17816571	1848	11	9	0	0.578688	0.751937	0.663334	ENSSSCG00000014904	DLG2	protein_coding	INSIDE
DSR1801	9	17819720	17820276	556	8	7	3	0.694748	0.913052	0.769369	ENSSSCG00000014904	DLG2	protein_coding	INSIDE
DSR1802	9	18069998	18070531	533	11	9	0	0.56731	0.673865	0.630956	ENSSSCG00000014904	DLG2	protein_coding	INSIDE
DSR1803	9	18131693	18131907	214	6	5	0	0.566583	0.574997	0.574997	ENSSSCG00000014904	DLG2	protein_coding	INSIDE
DSR1804	9	18132616	18132756	140	4	4	0	0.572541	0.574997	0.572541	ENSSSCG00000014904	DLG2	protein_coding	INSIDE
DSR1805	9	20302835	20303078	243	9	8	0	0.671745	0.818182	0.685584	ENSSSCG00000014919	ME3	protein_coding	INSIDE
DSR1806	9	20306090	20306240	150	7	6	0	0.596773	0.637535	0.606346	ENSSSCG00000014919	ME3	protein_coding	INSIDE
DSR1807	9	20309376	20309856	480	6	4	1	0.633685	0.888931	0.719098	ENSSSCG00000014919	ME3	protein_coding	INSIDE
DSR1808	9	20479912	20481442	1530	6	4	1	0.557611	0.888931	0.747732	ENSSSCG00000014919	ME3	protein_coding	INSIDE
DSR1809	9	20484676	20485356	680	6	4	0	0.444876	0.699958	0.611041	ENSSSCG00000014919	ME3	protein_coding	INSIDE
DSR1810	9	24018923	24019316	393	7	5	0	0.428589	0.673865	0.599311	-	-	-	-
DSR1811	9	29228584	29228690	106	4	4	0	0.6742	0.714237	0.6742	-	-	-	-
DSR1812	9	29503200	29505206	2006	4	4	0	0.61511	0.66044	0.61511	-	-	-	-
DSR1813	9	29793079	29804722	11643	18	11	0	0.459902	0.66044	0.630562	-	-	-	-
DSR1814	9	29807585	29809218	1633	6	4	0	0.428883	0.629593	0.622195	-	-	-	-
DSR1815	9	30711311	30713346	2035	12	10	0	0.574545	0.692334	0.634736	ENSSSCG00000014975	CNTN5	protein_coding	INSIDE
DSR1816	9	35240337	35240950	613	5	5	0	0.762231	0.762231	0.762231	-	-	-	-
DSR1817	9	41333112	41333234	122	5	4	0	0.601389	0.71198	0.688279	ENSSSCG00000015049	-	protein_coding	INSIDE
DSR1818	9	43097289	43097336	47	4	4	0	0.670402	0.725477	0.670402	-	-	-	-
DSR1819	9	43102133	43102776	643	11	8	0	0.471358	0.629593	0.600078	-	-	-	-
DSR1820	9	43112038	43113088	1050	14	11	0	0.482485	0.615378	0.585832	-	-	-	-
DSR1821	9	45295914	45296273	359	4	4	0	0.703949	0.703949	0.703949	-	-	-	-
DSR1822	9	45976200	45976297	97	5	5	0	0.613334	0.626903	0.613334	-	-	-	-
DSR1823	9	59657829	59658407	578	6	5	0	0.524306	0.629593	0.623675	ENSSSCG00000037534	OPCML	protein_coding	INSIDE
DSR1824	9	65480398	65480511	113	5	4	0	0.541612	0.684211	0.632807	-	-	-	-
DSR1825	9	81369432	81375632	6200	8	6	0	0.552255	0.692334	0.631898	ENSSSCG00000015350	THSD7A	protein_coding	INSIDE
DSR1826	9	89117657	89118161	504	4	4	0	0.693162	0.755742	0.693162	ENSSSCG00000024802	MACC1	protein_coding	INSIDE
DSR1827	9	91509642	91512101	2459	6	4	0	0.452645	0.571462	0.571462	ENSSSCG00000020970	IL6	protein_coding	PARTIALLY INSIDE
DSR1828	9	91517403	91522133	4730	15	12	0	0.500973	0.571462	0.571462	-	-	-	-
DSR1829	9	91525191	91530271	5080	21	18	0	0.536882	0.571462	0.571462	-	-	-	-
DSR1830	9	95115800	95116714	914	7	5	0	0.557145	0.699958	0.691668	-	-	-	-
DSR1831	9	97157417	97159582	2165	14	11	0	0.602164	0.815588	0.71461	-	-	-	-
DSR1832	9	99132510	99133255	745	4	4	0	0.644912	0.658512	0.644912	-	-	-	-
DSR1833	9	99134581	99135256	675	9	6	0	0.487537	0.729805	0.648038	-	-	-	-
DSR1834	9	101316177	101316587	410	4	4	0	0.669872	0.703949	0.669872	ENSSSCG00000031780	MAGI2	protein_coding	INSIDE
DSR1835	9	101329892	101332930	3038	13	11	2	0.752244	0.888931	0.843154	ENSSSCG00000031780	MAGI2	protein_coding	INSIDE
DSR1836	9	101338535	101338728	193	4	4	0	0.837897	0.837897	0.837897	ENSSSCG00000031780	MAGI2	protein_coding	INSIDE
DSR1837	9	101339625	101345167	5542	12	10	0	0.691255	0.837897	0.795314	ENSSSCG00000031780	MAGI2	protein_coding	INSIDE
DSR1838	9	101347012	101347510	498	4	4	0	0.730305	0.777778	0.730305	ENSSSCG00000031780	MAGI2	protein_coding	INSIDE
DSR1839	9	101349265	101361325	12060	27	21	0	0.59139	0.777778	0.709539	ENSSSCG00000031780	MAGI2	protein_coding	INSIDE
DSR1840	9	101362939	101364650	1711	4	4	0	0.77982	0.837897	0.77982	ENSSSCG00000031780	MAGI2	protein_coding	INSIDE
DSR1841	9	101901252	101901890	638	5	4	0	0.6073	0.745744	0.624291	ENSSSCG00000031780	MAGI2	protein_coding	INSIDE
DSR1842	9	101903361	101903877	516	10	10	0	0.592411	0.656762	0.592411	ENSSSCG00000031780	MAGI2	protein_coding	INSIDE
DSR1843	9	101904340	101906356	2016	6	6	0	0.616667	0.656762	0.616667	ENSSSCG00000031780	MAGI2	protein_coding	INSIDE
DSR1844	9	101907088	101907173	85	4	4	0	0.576572	0.576572	0.576572	ENSSSCG00000031780	MAGI2	protein_coding	INSIDE
DSR1845	9	101913579	101915514	1935	8	7	0	0.532394	0.576572	0.576572	ENSSSCG00000031780	MAGI2	protein_coding	INSIDE
DSR1846	9	101916049	101916193	144	4	4	0	0.593793	0.62375	0.593793	ENSSSCG00000031780	MAGI2	protein_coding	INSIDE
DSR1847	9	101948447	101948757	310	4	4	0	0.673022	0.704151	0.673022	ENSSSCG00000031780	MAGI2	protein_coding	INSIDE
DSR1848	9	101951001	101951181	180	5	4	0	0.662502	0.762231	0.702171	ENSSSCG00000031780	MAGI2	protein_coding	INSIDE
DSR1849	9	103199496	103200184	688	5	5	0	0.593175	0.621665	0.593175	ENSSSCG00000028444	ARMC10	protein_coding	INSIDE
DSR1850	9	112088521	112088765	244	5	4	0	0.540712	0.629593	0.629593	-	-	-	-
DSR1851	9	112090137	112091453	1316	14	8	1	0.427973	0.844686	0.652781	-	-	-	-
DSR1852	9	112091975	112092391	416	6	6	0	0.637474	0.658512	0.637474	-	-	-	-
DSR1853	9	112123156	112123237	81	2	2	1	0.771506	0.913052	0.771506	-	-	-	-
DSR1854	9	112134970	112135407	437	8	7	0	0.603621	0.629593	0.629593	-	-	-	-
DSR1855	9	112139331	112140216	885	5	4	0	0.587382	0.629593	0.614797	-	-	-	-
DSR1856	9	114693555	114693738	183	8	7	0	0.534671	0.577282	0.577282	ENSSSCG00000038958	DNM3	protein_coding	INSIDE
DSR1857	9	115788117	115788307	190	4	4	0	0.600023	0.626903	0.600023	-	-	-	-
DSR1858	9	116940908	116941890	982	6	4	0	0.566146	0.651627	0.614237	ENSSSCG00000015499	RABGAP1L	protein_coding	INSIDE
DSR1859	9	116981131	116985725	4594	9	6	0	0.440623	0.66044	0.609543	ENSSSCG00000015499	RABGAP1L	protein_coding	INSIDE
DSR1860	9	117024615	117026146	1531	4	2	1	0.554521	0.942879	0.859836	ENSSSCG00000015499	RABGAP1L	protein_coding	INSIDE
DSR1861	9	117039469	117041255	1786	5	5	0	0.709157	0.745744	0.709157	ENSSSCG00000015499	RABGAP1L	protein_coding	INSIDE
DSR1862	9	117042478	117043544	1066	14	11	0	0.605188	0.745744	0.716641	ENSSSCG00000015499	RABGAP1L	protein_coding	INSIDE
DSR1863	9	117148265	117148276	11	3	2	1	0.620355	0.844686	0.819267	ENSSSCG00000015507	TNN	protein_coding	INSIDE
DSR1864	9	117153587	117155042	1455	3	3	1	0.796659	0.95555	0.796659	ENSSSCG00000015507	TNN	protein_coding	INSIDE
DSR1865	9	117158706	117159874	1168	9	5	3	0.588	0.898498	0.835113	ENSSSCG00000015507	TNN	protein_coding	INSIDE
DSR1866	9	117184078	117184835	757	7	4	3	0.560278	0.898498	0.848029	ENSSSCG00000015507	TNN	protein_coding	INSIDE
DSR1867	9	117185198	117185234	36	4	4	0	0.74908	0.764758	0.74908	ENSSSCG00000015507	TNN	protein_coding	INSIDE
DSR1868	9	117186621	117186793	172	6	5	0	0.591721	0.686985	0.670023	ENSSSCG00000015507	TNN	protein_coding	INSIDE
DSR1869	9	117471405	117475883	4478	18	15	0	0.637134	0.837897	0.731218	ENSSSCG00000015508	TNR	protein_coding	INSIDE
DSR1870	9	117476734	117480326	3592	27	23	1	0.652352	0.888931	0.740079	ENSSSCG00000015508	TNR	protein_coding	INSIDE
DSR1871	9	117511815	117513465	1650	6	4	0	0.470183	0.793848	0.699526	ENSSSCG00000015508	TNR	protein_coding	INSIDE
DSR1872	9	117523201	117525478	2277	16	15	0	0.609057	0.66044	0.628233	ENSSSCG00000015508	TNR	protein_coding	INSIDE
DSR1873	9	117535806	117536161	355	4	4	0	0.629593	0.629593	0.629593	ENSSSCG00000015508	TNR	protein_coding	INSIDE
DSR1874	9	117538758	117539968	1210	9	7	0	0.523373	0.629593	0.613994	ENSSSCG00000015508	TNR	protein_coding	INSIDE
DSR1875	9	117549110	117549815	705	8	6	0	0.47121	0.615378	0.585746	ENSSSCG00000015508	TNR	protein_coding	INSIDE
DSR1876	9	117566919	117567161	242	4	4	0	0.594897	0.629593	0.594897	ENSSSCG00000015508	TNR	protein_coding	INSIDE
DSR1877	9	117611254	117611309	55	4	4	0	0.629593	0.629593	0.629593	ENSSSCG00000015508	TNR	protein_coding	INSIDE
DSR1878	9	117612503	117613448	945	20	18	0	0.52688	0.605455	0.579164	ENSSSCG00000015508	TNR	protein_coding	INSIDE
DSR1879	9	117617094	117617172	78	6	4	0	0.443344	0.629593	0.602295	ENSSSCG00000015508	TNR	protein_coding	INSIDE
DSR1880	9	117703810	117704886	1076	13	11	0	0.605693	0.692334	0.645514	ENSSSCG00000015508	TNR	protein_coding	INSIDE
DSR1881	9	117858423	117858568	145	11	10	0	0.550423	0.582468	0.577162	-	-	-	-
DSR1882	9	117883155	117883308	153	4	4	0	0.619112	0.628461	0.619112	-	-	-	-
DSR1883	9	117996635	117999404	2769	13	10	0	0.60494	0.700644	0.67437	ENSSSCG00000015509	COP1	protein_coding	INSIDE
DSR1884	9	118000798	118002751	1953	17	14	0	0.573394	0.739693	0.653443	ENSSSCG00000015509	COP1	protein_coding	INSIDE
DSR1885	9	118004888	118005926	1038	6	5	0	0.547874	0.686985	0.64088	ENSSSCG00000015509	COP1	protein_coding	INSIDE
DSR1886	9	118159864	118160766	902	7	6	0	0.58467	0.651627	0.591202	-	-	-	-
DSR1887	9	118170894	118173639	2745	8	5	1	0.563794	0.866664	0.737724	-	-	-	-
DSR1888	9	118174051	118174474	423	5	4	0	0.623022	0.71198	0.653797	-	-	-	-
DSR1889	9	118177449	118177881	432	11	9	0	0.69119	0.815588	0.750144	-	-	-	-
DSR1890	9	118892152	118892513	361	10	6	0	0.496581	0.802511	0.7134	ENSSSCG00000015513	ASTN1	protein_coding	INSIDE
DSR1891	9	118905035	118905520	485	6	5	0	0.610819	0.812227	0.722134	ENSSSCG00000015513	ASTN1	protein_coding	INSIDE
DSR1892	9	118905621	118905760	139	5	5	0	0.681398	0.815588	0.681398	ENSSSCG00000015513	ASTN1	protein_coding	INSIDE
DSR1893	9	119206472	119206575	103	5	4	0	0.55992	0.577282	0.577282	-	-	-	-
DSR1894	9	119206695	119207642	947	19	16	0	0.515137	0.704151	0.600896	-	-	-	-
DSR1895	9	119284886	119285069	183	4	4	0	0.6	0.6	0.6	-	-	-	-
DSR1896	9	119914884	119915002	118	5	5	0	0.648052	0.692334	0.648052	-	-	-	-
DSR1897	9	120257679	120257790	111	4	4	0	0.604222	0.636982	0.604222	ENSSSCG00000015519	RASAL2	protein_coding	INSIDE
DSR1898	9	120260351	120260783	432	4	4	0	0.574997	0.574997	0.574997	ENSSSCG00000015519	RASAL2	protein_coding	INSIDE
DSR1899	9	120262727	120262861	134	4	2	1	0.398165	0.888931	0.794444	ENSSSCG00000015519	RASAL2	protein_coding	INSIDE
DSR1900	9	120266718	120266878	160	4	4	0	0.732635	0.743527	0.732635	ENSSSCG00000015519	RASAL2	protein_coding	INSIDE
DSR1901	9	120301332	120303956	2624	19	15	0	0.640307	0.802511	0.730494	ENSSSCG00000015519	RASAL2	protein_coding	INSIDE
DSR1902	9	120317898	120318218	320	7	5	2	0.705511	0.888931	0.858311	ENSSSCG00000015519	RASAL2	protein_coding	INSIDE
DSR1903	9	120341320	120341411	91	2	2	1	0.888889	1	0.888889	-	-	-	-
DSR1904	9	120447077	120447127	50	5	4	0	0.654488	0.692334	0.692334	ENSSSCG00000015523	RALGPS2	protein_coding	INSIDE
DSR1905	9	120450742	120450881	139	5	4	0	0.540461	0.615378	0.615378	ENSSSCG00000015523	RALGPS2	protein_coding	INSIDE
DSR1906	9	120453910	120454161	251	9	7	0	0.509144	0.73913	0.644714	ENSSSCG00000015523	RALGPS2	protein_coding	INSIDE
DSR1907	9	120460266	120460285	19	4	4	0	0.645285	0.645285	0.645285	ENSSSCG00000015523	RALGPS2	protein_coding	INSIDE
DSR1908	9	121397356	121397523	167	5	4	0	0.57335	0.714237	0.666439	ENSSSCG00000033352	FAM163A	protein_coding	INSIDE
DSR1909	9	121585055	121585229	174	3	2	1	0.555964	0.846211	0.708836	-	-	-	-
DSR1910	9	121790518	121791073	555	8	6	1	0.519834	0.913052	0.688138	ENSSSCG00000015535	QSOX1	protein_coding	INSIDE
DSR1911	9	123487884	123488027	143	7	7	0	0.599116	0.653067	0.599116	-	-	-	-
DSR1912	9	124792137	124792334	197	5	4	0	0.529344	0.651627	0.62944	ENSSSCG00000015559	NCF2	protein_coding	INSIDE
DSR1913	9	124810009	124810146	137	5	4	0	0.510686	0.637535	0.625917	ENSSSCG00000015559	NCF2	protein_coding	INSIDE
DSR1914	9	124854396	124855912	1516	7	4	2	0.468369	0.844686	0.750724	ENSSSCG00000015563	RGL1	protein_coding	INSIDE
DSR1915	9	124888025	124888256	231	4	4	0	0.59662	0.656762	0.59662	ENSSSCG00000015563	RGL1	protein_coding	INSIDE
DSR1916	9	124896617	124898297	1680	8	4	1	0.458805	0.893055	0.739077	ENSSSCG00000015563	RGL1	protein_coding	INSIDE
DSR1917	9	124902612	124904543	1931	15	13	0	0.643183	0.762231	0.73284	ENSSSCG00000015563	RGL1	protein_coding	INSIDE
DSR1918	9	124906489	124906622	133	7	6	0	0.626615	0.71198	0.705628	ENSSSCG00000015563	RGL1	protein_coding	INSIDE
DSR1919	9	124907185	124908508	1323	22	21	0	0.69868	0.762231	0.714366	ENSSSCG00000015563	RGL1	protein_coding	INSIDE
DSR1920	9	124915822	124915972	150	2	2	1	0.803459	0.844686	0.803459	ENSSSCG00000015563	RGL1	protein_coding	INSIDE
DSR1921	9	124916751	124917006	255	7	4	0	0.563297	0.815588	0.771449	ENSSSCG00000015563	RGL1	protein_coding	INSIDE
DSR1922	9	124918016	124920471	2455	40	26	7	0.575312	0.898498	0.787443	ENSSSCG00000015563	RGL1	protein_coding	INSIDE
DSR1923	9	124941002	124941581	579	6	5	0	0.648751	0.793848	0.731222	ENSSSCG00000015563	RGL1	protein_coding	INSIDE
DSR1924	9	124948185	124948697	512	5	5	0	0.752181	0.762231	0.752181	ENSSSCG00000015563	RGL1	protein_coding	INSIDE
DSR1925	9	124967199	124967245	46	2	2	1	0.798311	0.844686	0.798311	ENSSSCG00000015563	RGL1	protein_coding	INSIDE
DSR1926	9	124974457	124974520	63	4	4	0	0.683295	0.764758	0.683295	ENSSSCG00000015563	RGL1	protein_coding	INSIDE
DSR1927	9	124991166	124991603	437	8	6	0	0.579741	0.684211	0.623751	ENSSSCG00000015563	RGL1	protein_coding	INSIDE
DSR1928	9	124992286	124993603	1317	14	13	1	0.689728	0.879884	0.726316	ENSSSCG00000015563	RGL1	protein_coding	INSIDE
DSR1929	9	124996487	124997182	695	6	6	0	0.595309	0.617897	0.595309	ENSSSCG00000015563	RGL1	protein_coding	INSIDE
DSR1930	9	125282676	125283220	544	21	19	0	0.535522	0.571462	0.571462	ENSSSCG00000030217	COLGALT2	protein_coding	INSIDE
DSR1931	9	125308602	125310393	1791	8	5	0	0.590413	0.759944	0.708461	ENSSSCG00000031121	TSEN15	protein_coding	INSIDE
DSR1932	9	125315520	125317184	1664	11	10	0	0.59146	0.699958	0.647007	ENSSSCG00000031121	TSEN15	protein_coding	INSIDE
DSR1933	9	125318952	125321467	2515	21	18	2	0.601015	0.942879	0.671877	ENSSSCG00000031121	TSEN15	protein_coding	INSIDE
DSR1934	9	125439321	125440077	756	10	9	0	0.59277	0.651627	0.647879	-	-	-	-
DSR1935	9	125836733	125837122	389	4	4	0	0.618546	0.636982	0.618546	ENSSSCG00000015565	-	protein_coding	INSIDE
DSR1936	9	126472805	126474094	1289	13	10	0	0.468389	0.629593	0.580457	ENSSSCG00000015569	SWT1	protein_coding	INSIDE
DSR1936	9	126472805	126474094	1289	13	10	0	0.468389	0.629593	0.580457	ENSSSCG00000015570	IVNS1ABP	protein_coding	INSIDE
DSR1937	9	126475983	126477428	1445	8	5	0	0.557807	0.574997	0.574997	ENSSSCG00000015569	SWT1	protein_coding	INSIDE
DSR1937	9	126475983	126477428	1445	8	5	0	0.557807	0.574997	0.574997	ENSSSCG00000015570	IVNS1ABP	protein_coding	INSIDE
DSR1938	9	126483621	126483792	171	5	4	0	0.501138	0.574997	0.574997	-	-	-	-
DSR1939	9	126483861	126484010	149	6	4	0	0.4534	0.6	0.586615	-	-	-	-
DSR1940	9	127824197	127825896	1699	16	12	0	0.556729	0.703931	0.650281	-	-	-	-
DSR1941	9	127828677	127829891	1214	9	6	0	0.606971	0.759944	0.703664	-	-	-	-
DSR1942	9	127853118	127853736	618	9	8	0	0.736423	0.833332	0.801694	ENSSSCG00000015579	PTGS2	protein_coding	INSIDE
DSR1943	9	131360041	131360195	154	5	4	3	0.798927	0.872344	0.858155	-	-	-	-
DSR1944	9	131360965	131361220	255	3	2	1	0.73894	0.872344	0.852838	-	-	-	-
DSR1945	9	131379202	131379811	609	9	7	0	0.579214	0.739693	0.663762	-	-	-	-
DSR1946	9	131396450	131396885	435	6	5	0	0.669215	0.833332	0.756905	-	-	-	-
DSR1947	9	131396945	131396983	38	4	4	0	0.725329	0.776793	0.725329	-	-	-	-
DSR1948	9	131412559	131412724	165	6	6	0	0.68938	0.776793	0.68938	-	-	-	-
DSR1949	9	131837925	131838930	1005	8	7	0	0.682618	0.802511	0.752569	ENSSSCG00000028293	RCOR3	protein_coding	INSIDE
DSR1950	9	131848625	131848826	201	5	5	0	0.584392	0.615668	0.584392	ENSSSCG00000028293	RCOR3	protein_coding	INSIDE
DSR1951	9	131856675	131858106	1431	9	5	0	0.499951	0.762231	0.690923	ENSSSCG00000028293	RCOR3	protein_coding	INSIDE
DSR1952	9	132084965	132085390	425	5	4	0	0.586284	0.61594	0.598048	ENSSSCG00000040650	KCNH1	protein_coding	INSIDE
DSR1953	9	132496180	132496652	472	7	5	0	0.569096	0.815588	0.742169	ENSSSCG00000015607	HHAT	protein_coding	INSIDE
DSR1954	9	132498306	132498444	138	6	3	1	0.609456	0.856123	0.824741	ENSSSCG00000015607	HHAT	protein_coding	INSIDE
DSR1955	9	132526139	132526802	663	8	8	0	0.77557	0.815588	0.77557	ENSSSCG00000015607	HHAT	protein_coding	INSIDE
DSR1956	9	132546828	132548599	1771	39	34	24	0.777853	0.95555	0.857273	ENSSSCG00000015607	HHAT	protein_coding	INSIDE
DSR1957	9	132548775	132548986	211	7	7	5	0.854344	0.942879	0.854344	ENSSSCG00000015607	HHAT	protein_coding	INSIDE
DSR1958	9	132551080	132553623	2543	19	11	4	0.616991	1	0.795969	ENSSSCG00000015607	HHAT	protein_coding	INSIDE
DSR1959	9	132585730	132585756	26	4	4	0	0.692923	0.71198	0.692923	ENSSSCG00000015607	HHAT	protein_coding	INSIDE
DSR1960	9	132713008	132713021	13	2	2	2	0.856123	0.856123	0.856123	-	-	-	-
DSR1961	9	132765400	132765497	97	5	4	0	0.556402	0.61904	0.604871	-	-	-	-
DSR1962	9	132768631	132768746	115	4	4	0	0.626295	0.651593	0.626295	-	-	-	-
DSR1963	9	132789763	132791426	1663	21	17	0	0.560102	0.759944	0.646042	-	-	-	-
DSR1964	9	132792571	132793759	1188	10	8	0	0.565148	0.617862	0.575419	-	-	-	-
DSR1965	9	132819118	132820853	1735	9	7	0	0.583802	0.759944	0.690251	ENSSSCG00000015610	SYT14	protein_coding	INSIDE
DSR1966	9	132835297	132836410	1113	16	15	0	0.713168	0.739675	0.727384	ENSSSCG00000015610	SYT14	protein_coding	INSIDE
DSR1967	9	132838020	132838249	229	4	4	0	0.691437	0.739675	0.691437	ENSSSCG00000015610	SYT14	protein_coding	INSIDE
DSR1968	9	132838584	132839310	726	7	6	0	0.680897	0.739675	0.73394	ENSSSCG00000015610	SYT14	protein_coding	INSIDE
DSR1969	9	132839391	132839861	470	8	6	0	0.65041	0.739675	0.739675	ENSSSCG00000015610	SYT14	protein_coding	INSIDE
DSR1970	9	132842381	132845345	2964	35	30	0	0.56523	0.739675	0.644334	ENSSSCG00000015610	SYT14	protein_coding	INSIDE
DSR1971	9	132845421	132845568	147	5	5	0	0.683962	0.739675	0.683962	ENSSSCG00000015610	SYT14	protein_coding	INSIDE
DSR1972	9	132915985	132918610	2625	9	7	0	0.590529	0.725477	0.663323	ENSSSCG00000015610	SYT14	protein_coding	INSIDE
DSR1973	9	132921969	132925612	3643	11	9	0	0.617661	0.800018	0.728336	ENSSSCG00000015610	SYT14	protein_coding	INSIDE
DSR1974	9	132927461	132929352	1891	20	16	0	0.589711	0.725477	0.674332	ENSSSCG00000015610	SYT14	protein_coding	INSIDE
DSR1975	9	132930140	132930786	646	4	4	0	0.686446	0.725477	0.686446	ENSSSCG00000015610	SYT14	protein_coding	INSIDE
DSR1976	9	133329878	133330106	228	5	5	0	0.6	0.6	0.6	ENSSSCG00000015618	LAMB3	protein_coding	INSIDE
DSR1977	9	133509036	133509453	417	5	4	0	0.537802	0.725477	0.655775	-	-	-	-
DSR1978	9	133510113	133510873	760	9	8	0	0.579278	0.673389	0.614927	-	-	-	-
DSR1979	9	133671981	133672004	23	4	4	0	0.600482	0.600482	0.600482	-	-	-	-
DSR1980	9	133672121	133672471	350	10	7	0	0.586643	0.802511	0.748198	-	-	-	-
DSR1981	9	133673248	133673572	324	11	9	6	0.671317	0.898498	0.800331	-	-	-	-
DSR1982	9	133674240	133674273	33	4	4	0	0.747292	0.751937	0.747292	-	-	-	-
DSR1983	9	133674397	133674999	602	7	6	0	0.70136	0.802511	0.767225	-	-	-	-
DSR1984	9	133707171	133707200	29	4	4	0	0.812319	0.815588	0.812319	-	-	-	-
DSR1985	9	134385519	134387587	2068	11	7	0	0.511335	0.615668	0.586825	-	-	-	-
[truncated: 1,551 more rows]
